# Supplementary material for: Genomic selection for resistance to spruce budworm in white spruce and relationships with growth and wood quality traits
Source: Evol Appl. 2020 Aug 11;13(10):2704–22. doi: 10.1111/eva.13076 (PMC7691460; doi:10.1111/eva.13076)
Supplement: Supplementary file 1 — Appendix S1 [file EVA-13-2704-s001.txt]

PLTWSPV01_phase_I_II_4148SNPsfilt_1516D_NBTIC.matrix012.txt: non-imputed genotype file.
PLTWSPV01_phase_I_II_4148SNPsfilt_1516D_NBTIC.matrix012_LinkImputed.txt: imputed genotype file using LinkImpute.

Individuals are in rows and SNP markers in columns.

Genotypes are coded as follow:
0 = homozygote for the major allele
1 = heterozygote
2 = homozygote for the minor allele
NA = missing data
