# Supplementary material for: Genomic selection for resistance to spruce budworm in white spruce and relationships with growth and wood quality traits
Source: Evol Appl. 2020 Aug 11;13(10):2704–22. doi: 10.1111/eva.13076 (PMC7691460; doi:10.1111/eva.13076)
Supplement: Supplementary file 2 — Appendix S2 [file EVA-13-2704-s002.txt]

ind ss511222299 ss511222310 ss511222315 ss511222318 ss511222325 ss511222330 ss511222333 ss511222340 ss511222383 ss511222386 ss511222391 ss511222396 ss511222403 ss511222409 ss511222419 ss511222421 ss511222428 ss511222435 ss511222462 ss511222476 ss511222489 ss511222503 ss511222518 ss511222527 ss511222544 ss511222546 ss511222559 ss511222574 ss511222581 ss511222631 ss511222633 ss511222637 ss511222639 ss511222645 ss511222647 ss511222668 ss511222684 ss511222687 ss511222719 ss511222720 ss511222733 ss511222746 ss511222748 ss511222774 ss511222784 ss511222804 ss511222849 ss511222852 ss511222855 ss511222860 ss511222880 ss511222885 ss511222891 ss511222897 ss511222926 ss518104470 ss518104632 ss518104903 ss518104990 ss518105013 ss518105102 ss518105119 ss518105220 ss518105258 ss518105285 ss518105446 ss518105692 ss518105811 ss518105840 ss518106098 ss518106306 ss524299823 ss524299862 ss524299871 ss524299887 ss524299902 ss524299929 ss524299967 ss524300007 ss524300019 ss524300031 ss524300034 ss524300065 ss524300077 ss524300079 ss524300132 ss524300135 ss524300171 ss524300173 ss524300178 ss524300182 ss524300245 ss524300262 ss524300288 ss524300297 ss524300301 ss524300302 ss524903670 ss524903674 ss524903678 ss524903681 ss524903690 ss524903695 ss524903701 ss524903704 ss524903708 ss524903713 ss524903717 ss524903718 ss524903722 ss524903725 ss524903733 ss524903734 ss524903736 ss524903742 ss524903744 ss524903745 ss524903747 ss524903749 ss524903751 ss524903758 ss524903761 ss524903777 ss524903779 ss524903780 ss524903784 ss524903785 ss524903791 ss524903792 ss524903796 ss524903798 ss524903805 ss524903808 ss524903812 ss524903815 ss524903822 ss524903824 ss524903826 ss524903829 ss524903831 ss524903844 ss524903849 ss524903853 ss524903854 ss524903858 ss524903864 ss524903865 ss524903867 ss524903872 ss524903874 ss524903881 ss524903883 ss524903885 ss524903888 ss524903892 ss524903902 ss524903906 ss524903913 ss524903917 ss524903920 ss524903922 ss524903924 ss524903926 ss524903928 ss524903932 ss524903936 ss524903941 ss524903942 ss524903944 ss524903952 ss524903959 ss524903971 ss524903973 ss524903977 ss524903979 ss524903982 ss524903984 ss524903985 ss524903988 ss524903990 ss524903992 ss524903993 ss524903995 ss524903999 ss524904005 ss524904007 ss524904013 ss524904017 ss524904024 ss524904028 ss524904029 ss524904031 ss524904035 ss524904036 ss524904039 ss524904053 ss524904054 ss524904060 ss524904062 ss524904064 ss524904066 ss524904067 ss524904077 ss524904080 ss524904085 ss524904089 ss524904091 ss524904093 ss524904103 ss524904106 ss524904113 ss524904115 ss524904116 ss524904123 ss524904124 ss524904128 ss524904136 ss524904141 ss524904145 ss524904146 ss524904149 ss524904151 ss524904156 ss524904163 ss524904168 ss524904174 ss524904179 ss524904181 ss524904185 ss524904187 ss524904189 ss524904190 ss524904191 ss524904195 ss524904197 ss524904199 ss524904203 ss524904205 ss524904209 ss524904211 ss524904212 ss524904215 ss524904217 ss524904220 ss524904222 ss524904226 ss524904232 ss524904234 ss524904236 ss524904239 ss524904241 ss524904244 ss524904246 ss524904249 ss524904251 ss524904260 ss524904262 ss524904264 ss524904267 ss524904287 ss524904290 ss524904292 ss524904296 ss524904299 ss524904301 ss524904308 ss524904312 ss524904313 ss524904320 ss524904322 ss524904326 ss524904329 ss524904331 ss524904335 ss524904342 ss524904345 ss524904353 ss524904356 ss524904358 ss524904359 ss524904361 ss524904365 ss524904366 ss524904379 ss524904384 ss524904391 ss524904395 ss524904403 ss524904409 ss524904410 ss524904418 ss524904421 ss524904426 ss524904428 ss524904432 ss524904444 ss524904449 ss524904451 ss524904459 ss524904463 ss524904468 ss524904470 ss524904479 ss524904480 ss524904484 ss524904496 ss524904500 ss524904503 ss524904521 ss524904523 ss524904530 ss524904532 ss524904542 ss524904547 ss524904553 ss524904555 ss524904556 ss524904565 ss524904570 ss524904574 ss524904576 ss524904588 ss524904593 ss524904595 ss524904598 ss524904600 ss524904604 ss524904607 ss524904620 ss524904621 ss524904625 ss524904630 ss524904632 ss524904634 ss524904637 ss524904644 ss524904649 ss524904651 ss524904655 ss524904660 ss524904670 ss524904674 ss524904676 ss524904677 ss524904681 ss524904682 ss524904689 ss524904695 ss524904700 ss524904707 ss524904710 ss524904714 ss524904719 ss524904728 ss524904740 ss524904745 ss524904747 ss524904749 ss524904754 ss524904766 ss524904768 ss524904770 ss524904775 ss524904796 ss524904798 ss524904802 ss524904811 ss524904816 ss524904823 ss524904825 ss524904826 ss524904828 ss524904837 ss524904842 ss524904847 ss524904855 ss524904862 ss524904865 ss524904870 ss524904876 ss524904879 ss524904886 ss524904889 ss524904894 ss524904896 ss524904900 ss524904905 ss524904914 ss524904919 ss524904931 ss524904938 ss524904940 ss524904947 ss524904949 ss524904954 ss524904956 ss524904958 ss524904960 ss524904963 ss524904967 ss524904974 ss524904978 ss524904979 ss524904986 ss524904995 ss524905010 ss524905012 ss524905014 ss524905023 ss524905030 ss524905031 ss524905037 ss524905040 ss524905049 ss524905054 ss524905061 ss524905065 ss524905070 ss524905073 ss524905077 ss524905079 ss524905082 ss524905084 ss524905085 ss524905089 ss524905091 ss524905114 ss524905319 ss524905349 ss524905370 ss524905381 ss524905392 ss524905397 ss524905403 ss524905404 ss524905406 ss524905410 ss524905411 ss524905415 ss524905417 ss524905427 ss524905435 ss524905440 ss524905442 ss524905447 ss524905451 ss524905461 ss524905463 ss524905472 ss524905473 ss524905475 ss524905509 ss524905516 ss524905523 ss524905528 ss524905530 ss524905539 ss524905541 ss524905564 ss524905569 ss524905578 ss524905580 ss524905595 ss524905602 ss524905609 ss524905613 ss524905637 ss524905642 ss524905650 ss524905658 ss524905662 ss524905676 ss524905687 ss524905692 ss524905703 ss524905704 ss524905708 ss524905712 ss524905718 ss524905736 ss524905748 ss524905775 ss524905776 ss524905787 ss524905799 ss524905831 ss524905836 ss524905841 ss524905854 ss524905857 ss524905863 ss524905879 ss524905884 ss524905891 ss524905918 ss524905922 ss524905926 ss524905968 ss524905970 ss524905992 ss524905999 ss524906003 ss524906014 ss524906017 ss524906019 ss524906022 ss524906053 ss524906054 ss524906060 ss524906062 ss524906077 ss524906083 ss524906085 ss524906086 ss524906090 ss524906099 ss524906106 ss524906107 ss524906120 ss524906125 ss524906129 ss524906131 ss524906138 ss524906145 ss524906147 ss524906158 ss538940317 ss538940369 ss538940374 ss538940378 ss538940448 ss538940471 ss538940500 ss538940554 ss538940617 ss538940804 ss538940899 ss538941018 ss538941205 ss538941291 ss538941338 ss538941351 ss538941467 ss538941658 ss538941719 ss538941729 ss538941799 ss538941871 ss538942108 ss538942166 ss538942168 ss538942306 ss538942669 ss538942736 ss538942739 ss538942856 ss538942857 ss538942901 ss538942912 ss538943025 ss538943120 ss538943125 ss538943157 ss538943174 ss538943316 ss538943407 ss538943734 ss538943741 ss538943850 ss538944033 ss538944034 ss538944288 ss538944477 ss538944550 ss538944570 ss538944765 ss538944866 ss538944911 ss538945192 ss538945199 ss538945302 ss538945345 ss538945431 ss538945469 ss538945502 ss538945503 ss538945505 ss538945510 ss538945512 ss538945514 ss538945515 ss538945517 ss538945518 ss538945520 ss538945522 ss538945527 ss538945528 ss538945529 ss538945533 ss538945534 ss538945535 ss538945539 ss538945544 ss538945545 ss538945546 ss538945554 ss538945558 ss538945565 ss538945566 ss538945567 ss538945568 ss538945569 ss538945574 ss538945580 ss538945586 ss538945589 ss538945593 ss538945598 ss538945599 ss538945603 ss538945607 ss538945611 ss538945613 ss538945615 ss538945624 ss538945629 ss538945631 ss538945633 ss538945634 ss538945638 ss538945639 ss538945640 ss538945641 ss538945642 ss538945644 ss538945646 ss538945650 ss538945651 ss538945652 ss538945654 ss538945655 ss538945656 ss538945657 ss538945658 ss538945661 ss538945662 ss538945663 ss538945665 ss538945666 ss538945670 ss538945672 ss538945674 ss538945676 ss538945677 ss538945680 ss538945685 ss538945693 ss538945695 ss538945698 ss538945699 ss538945700 ss538945703 ss538945706 ss538945708 ss538945710 ss538945714 ss538945720 ss538945722 ss538945724 ss538945730 ss538945731 ss538945733 ss538945734 ss538945735 ss538945736 ss538945737 ss538945738 ss538945739 ss538945741 ss538945742 ss538945745 ss538945746 ss538945748 ss538945750 ss538945751 ss538945752 ss538945758 ss538945762 ss538945765 ss538945766 ss538945768 ss538945769 ss538945771 ss538945773 ss538945774 ss538945775 ss538945779 ss538945780 ss538945782 ss538945783 ss538945784 ss538945785 ss538945786 ss538945787 ss538945788 ss538945791 ss538945792 ss538945795 ss538945800 ss538945803 ss538945804 ss538945805 ss538945809 ss538945810 ss538945811 ss538945812 ss538945814 ss538945824 ss538945825 ss538945827 ss538945828 ss538945833 ss538945837 ss538945838 ss538945843 ss538945844 ss538945848 ss538945851 ss538945855 ss538945856 ss538945857 ss538945859 ss538945863 ss538945864 ss538945867 ss538945872 ss538945875 ss538945878 ss538945883 ss538945893 ss538945895 ss538945897 ss538945899 ss538945903 ss538945905 ss538945906 ss538945908 ss538945909 ss538945910 ss538945914 ss538945918 ss538945929 ss538945932 ss538945933 ss538945941 ss538945944 ss538945947 ss538945949 ss538945950 ss538945954 ss538945961 ss538945963 ss538945964 ss538945965 ss538945967 ss538945970 ss538945972 ss538945973 ss538945974 ss538945976 ss538945977 ss538945978 ss538945984 ss538945985 ss538945988 ss538945990 ss538945998 ss538946002 ss538946004 ss538946008 ss538946011 ss538946012 ss538946014 ss538946019 ss538946022 ss538946023 ss538946024 ss538946026 ss538946028 ss538946031 ss538946032 ss538946033 ss538946036 ss538946038 ss538946043 ss538946045 ss538946055 ss538946061 ss538946067 ss538946072 ss538946078 ss538946079 ss538946081 ss538946082 ss538946091 ss538946092 ss538946094 ss538946095 ss538946098 ss538946101 ss538946104 ss538946105 ss538946109 ss538946110 ss538946111 ss538946115 ss538946116 ss538946118 ss538946119 ss538946120 ss538946122 ss538946129 ss538946132 ss538946133 ss538946137 ss538946138 ss538946143 ss538946145 ss538946146 ss538946148 ss538946149 ss538946150 ss538946152 ss538946154 ss538946155 ss538946158 ss538946161 ss538946164 ss538946166 ss538946167 ss538946170 ss538946171 ss538946175 ss538946178 ss538946181 ss538946182 ss538946183 ss538946184 ss538946185 ss538946191 ss538946192 ss538946194 ss538946201 ss538946202 ss538946205 ss538946206 ss538946207 ss538946208 ss538946211 ss538946214 ss538946215 ss538946218 ss538946219 ss538946222 ss538946223 ss538946226 ss538946228 ss538946229 ss538946230 ss538946232 ss538946234 ss538946236 ss538946241 ss538946243 ss538946250 ss538946255 ss538946257 ss538946260 ss538946261 ss538946265 ss538946266 ss538946269 ss538946271 ss538946273 ss538946274 ss538946275 ss538946276 ss538946278 ss538946279 ss538946281 ss538946283 ss538946293 ss538946298 ss538946300 ss538946302 ss538946310 ss538946311 ss538946314 ss538946315 ss538946316 ss538946317 ss538946320 ss538946321 ss538946323 ss538946326 ss538946329 ss538946330 ss538946335 ss538946337 ss538946344 ss538946345 ss538946347 ss538946349 ss538946350 ss538946351 ss538946352 ss538946355 ss538946361 ss538946362 ss538946364 ss538946366 ss538946370 ss538946372 ss538946373 ss538946374 ss538946376 ss538946377 ss538946379 ss538946380 ss538946381 ss538946384 ss538946388 ss538946392 ss538946393 ss538946394 ss538946396 ss538946398 ss538946399 ss538946400 ss538946405 ss538946411 ss538946412 ss538946414 ss538946415 ss538946416 ss538946418 ss538946419 ss538946421 ss538946423 ss538946424 ss538946426 ss538946428 ss538946432 ss538946433 ss538946435 ss538946439 ss538946442 ss538946444 ss538946445 ss538946448 ss538946451 ss538946455 ss538946458 ss538946459 ss538946466 ss538946468 ss538946470 ss538946477 ss538946481 ss538946483 ss538946486 ss538946488 ss538946490 ss538946491 ss538946492 ss538946497 ss538946499 ss538946501 ss538946503 ss538946505 ss538946513 ss538946517 ss538946518 ss538946523 ss538946525 ss538946529 ss538946532 ss538946536 ss538946538 ss538946542 ss538946543 ss538946544 ss538946545 ss538946550 ss538946552 ss538946555 ss538946556 ss538946563 ss538946564 ss538946565 ss538946567 ss538946573 ss538946574 ss538946577 ss538946579 ss538946582 ss538946589 ss538946590 ss538946596 ss538946604 ss538946605 ss538946611 ss538946613 ss538946614 ss538946616 ss538946617 ss538946618 ss538946619 ss538946623 ss538946624 ss538946626 ss538946630 ss538946631 ss538946632 ss538946635 ss538946637 ss538946639 ss538946640 ss538946641 ss538946645 ss538946648 ss538946649 ss538946652 ss538946653 ss538946654 ss538946657 ss538946658 ss538946668 ss538946669 ss538946671 ss538946673 ss538946676 ss538946677 ss538946684 ss538946685 ss538946686 ss538946687 ss538946688 ss538946690 ss538946692 ss538946693 ss538946694 ss538946698 ss538946700 ss538946704 ss538946705 ss538946707 ss538946708 ss538946710 ss538946712 ss538946717 ss538946718 ss538946721 ss538946722 ss538946725 ss538946726 ss538946727 ss538946729 ss538946730 ss538946733 ss538946734 ss538946735 ss538946739 ss538946744 ss538946746 ss538946753 ss538946757 ss538946759 ss538946760 ss538946765 ss538946767 ss538946769 ss538946770 ss538946772 ss538946780 ss538946781 ss538946786 ss538946791 ss538946792 ss538946793 ss538946799 ss538946806 ss538946807 ss538946811 ss538946812 ss538946818 ss538946820 ss538946821 ss538946822 ss538946825 ss538946827 ss538946828 ss538946829 ss538946830 ss538946831 ss538946833 ss538946836 ss538946837 ss538946839 ss538946840 ss538946841 ss538946844 ss538946846 ss538946850 ss538946864 ss538946865 ss538946869 ss538946870 ss538946876 ss538946877 ss538946880 ss538946882 ss538946884 ss538946887 ss538946890 ss538946892 ss538946893 ss538946895 ss538946897 ss538946898 ss538946904 ss538946912 ss538946914 ss538946917 ss538946920 ss538946922 ss538946926 ss538946928 ss538946930 ss538946931 ss538946933 ss538946937 ss538946938 ss538946941 ss538946942 ss538946945 ss538946946 ss538946949 ss538946950 ss538946955 ss538946956 ss538946957 ss538946960 ss538946963 ss538946971 ss538946973 ss538946974 ss538946976 ss538946977 ss538946980 ss538946982 ss538946983 ss538946984 ss538946991 ss538946992 ss538946993 ss538947001 ss538947005 ss538947006 ss538947008 ss538947009 ss538947010 ss538947012 ss538947014 ss538947016 ss538947019 ss538947021 ss538947024 ss538947027 ss538947029 ss538947031 ss538947033 ss538947035 ss538947041 ss538947042 ss538947043 ss538947044 ss538947046 ss538947050 ss538947051 ss538947053 ss538947054 ss538947055 ss538947058 ss538947059 ss538947061 ss538947063 ss538947067 ss538947068 ss538947069 ss538947073 ss538947074 ss538947075 ss538947076 ss538947077 ss538947080 ss538947085 ss538947087 ss538947090 ss538947092 ss538947093 ss538947095 ss538947098 ss538947105 ss538947108 ss538947110 ss538947111 ss538947114 ss538947116 ss538947117 ss538947118 ss538947119 ss538947121 ss538947123 ss538947124 ss538947129 ss538947130 ss538947133 ss538947135 ss538947137 ss538947138 ss538947143 ss538947146 ss538947147 ss538947148 ss538947149 ss538947150 ss538947151 ss538947156 ss538947157 ss538947161 ss538947166 ss538947168 ss538947169 ss538947170 ss538947172 ss538947173 ss538947175 ss538947180 ss538947183 ss538947185 ss538947187 ss538947188 ss538947190 ss538947192 ss538947193 ss538947194 ss538947200 ss538947204 ss538947206 ss538947207 ss538947208 ss538947209 ss538947210 ss538947212 ss538947213 ss538947215 ss538947216 ss538947220 ss538947221 ss538947223 ss538947224 ss538947226 ss538947227 ss538947229 ss538947231 ss538947233 ss538947236 ss538947239 ss538947240 ss538947248 ss538947250 ss538947255 ss538947261 ss538947262 ss538947264 ss538947265 ss538947266 ss538947267 ss538947269 ss538947271 ss538947272 ss538947274 ss538947276 ss538947278 ss538947279 ss538947281 ss538947282 ss538947283 ss538947284 ss538947289 ss538947290 ss538947294 ss538947295 ss538947296 ss538947298 ss538947299 ss538947301 ss538947303 ss538947306 ss538947309 ss538947315 ss538947318 ss538947320 ss538947322 ss538947323 ss538947324 ss538947325 ss538947326 ss538947328 ss538947335 ss538947336 ss538947339 ss538947340 ss538947341 ss538947345 ss538947348 ss538947351 ss538947358 ss538947359 ss538947362 ss538947364 ss538947365 ss538947366 ss538947367 ss538947371 ss538947372 ss538947374 ss538947379 ss538947384 ss538947390 ss538947392 ss538947394 ss538947395 ss538947399 ss538947402 ss538947404 ss538947406 ss538947412 ss538947416 ss538947418 ss538947420 ss538947423 ss538947425 ss538947428 ss538947429 ss538947431 ss538947432 ss538947437 ss538947441 ss538947444 ss538947446 ss538947448 ss538947449 ss538947450 ss538947451 ss538947452 ss538947454 ss538947459 ss538947461 ss538947462 ss538947464 ss538947467 ss538947468 ss538947474 ss538947477 ss538947481 ss538947483 ss538947484 ss538947486 ss538947487 ss538947490 ss538947491 ss538947492 ss538947498 ss538947499 ss538947500 ss538947501 ss538947502 ss538947504 ss538947507 ss538947508 ss538947510 ss538947512 ss538947513 ss538947514 ss538947515 ss538947519 ss538947521 ss538947522 ss538947523 ss538947524 ss538947528 ss538947531 ss538947533 ss538947535 ss538947536 ss538947537 ss538947540 ss538947541 ss538947543 ss538947546 ss538947547 ss538947548 ss538947549 ss538947551 ss538947552 ss538947555 ss538947557 ss538947559 ss538947560 ss538947561 ss538947563 ss538947564 ss538947565 ss538947567 ss538947568 ss538947574 ss538947576 ss538947578 ss538947583 ss538947584 ss538947586 ss538947588 ss538947589 ss538947593 ss538947596 ss538947602 ss538947603 ss538947605 ss538947607 ss538947608 ss538947609 ss538947613 ss538947614 ss538947617 ss538947618 ss538947621 ss538947626 ss538947627 ss538947628 ss538947630 ss538947632 ss538947633 ss538947634 ss538947635 ss538947638 ss538947644 ss538947647 ss538947648 ss538947650 ss538947658 ss538947659 ss538947662 ss538947664 ss538947665 ss538947666 ss538947668 ss538947669 ss538947673 ss538947674 ss538947676 ss538947679 ss538947681 ss538947683 ss538947684 ss538947689 ss538947693 ss538947695 ss538947698 ss538947699 ss538947700 ss538947702 ss538947708 ss538947711 ss538947712 ss538947714 ss538947716 ss538947718 ss538947720 ss538947724 ss538947727 ss538947729 ss538947730 ss538947731 ss538947733 ss538947736 ss538947737 ss538947738 ss538947739 ss538947741 ss538947744 ss538947748 ss538947750 ss538947753 ss538947758 ss538947759 ss538947763 ss538947767 ss538947768 ss538947769 ss538947773 ss538947774 ss538947775 ss538947778 ss538947779 ss538947780 ss538947787 ss538947788 ss538947789 ss538947793 ss538947799 ss538947800 ss538947803 ss538947805 ss538947806 ss538947808 ss538947813 ss538947816 ss538947818 ss538947820 ss538947822 ss538947824 ss538947826 ss538947828 ss538947831 ss538947833 ss538947834 ss538947838 ss538947841 ss538947842 ss538947845 ss538947848 ss538947851 ss538947854 ss538947856 ss538947857 ss538947862 ss538947865 ss538947866 ss538947870 ss538947871 ss538947875 ss538947876 ss538947877 ss538947878 ss538947881 ss538947882 ss538947885 ss538947886 ss538947889 ss538947891 ss538947893 ss538947900 ss538947904 ss538947906 ss538947908 ss538947909 ss538947910 ss538947911 ss538947914 ss538947919 ss538947920 ss538947921 ss538947923 ss538947924 ss538947929 ss538947931 ss538947938 ss538947942 ss538947945 ss538947947 ss538947949 ss538947950 ss538947951 ss538947952 ss538947957 ss538947962 ss538947968 ss538947971 ss538947972 ss538947974 ss538947976 ss538947977 ss538947979 ss538947980 ss538947982 ss538947984 ss538947987 ss538947989 ss538947994 ss538947998 ss538947999 ss538948004 ss538948007 ss538948011 ss538948013 ss538948015 ss538948017 ss538948019 ss538948023 ss538948027 ss538948029 ss538948030 ss538948032 ss538948034 ss538948035 ss538948036 ss538948037 ss538948040 ss538948042 ss538948043 ss538948050 ss538948052 ss538948054 ss538948056 ss538948058 ss538948059 ss538948062 ss538948063 ss538948066 ss538948067 ss538948069 ss538948070 ss538948072 ss538948074 ss538948075 ss538948076 ss538948079 ss538948080 ss538948082 ss538948083 ss538948085 ss538948088 ss538948091 ss538948093 ss538948095 ss538948099 ss538948100 ss538948104 ss538948105 ss538948107 ss538948109 ss538948110 ss538948112 ss538948118 ss538948119 ss538948121 ss538948122 ss538948125 ss538948126 ss538948127 ss538948128 ss538948129 ss538948130 ss538948133 ss538948151 ss538948152 ss538948156 ss538948158 ss538948159 ss538948164 ss538948165 ss538948169 ss538948170 ss538948171 ss538948172 ss538948173 ss538948178 ss538948183 ss538948184 ss538948186 ss538948187 ss538948191 ss538948193 ss538948195 ss538948202 ss538948204 ss538948207 ss538948208 ss538948212 ss538948213 ss538948214 ss538948215 ss538948218 ss538948219 ss538948221 ss538948222 ss538948223 ss538948226 ss538948227 ss538948229 ss538948232 ss538948235 ss538948238 ss538948245 ss538948252 ss538948253 ss538948254 ss538948256 ss538948261 ss538948262 ss538948263 ss538948264 ss538948267 ss538948268 ss538948269 ss538948271 ss538948272 ss538948273 ss538948274 ss538948280 ss538948281 ss538948283 ss538948286 ss538948288 ss538948289 ss538948291 ss538948294 ss538948298 ss538948301 ss538948303 ss538948304 ss538948308 ss538948310 ss538948317 ss538948322 ss538948324 ss538948328 ss538948329 ss538948332 ss538948333 ss538948335 ss538948336 ss538948337 ss538948338 ss538948339 ss538948342 ss538948348 ss538948349 ss538948350 ss538948358 ss538948360 ss538948361 ss538948367 ss538948371 ss538948374 ss538948377 ss538948380 ss538948381 ss538948382 ss538948395 ss538948398 ss538948401 ss538948404 ss538948407 ss538948411 ss538948415 ss538948417 ss538948419 ss538948420 ss538948423 ss538948425 ss538948426 ss538948429 ss538948430 ss538948433 ss538948435 ss538948437 ss538948443 ss538948448 ss538948449 ss538948450 ss538948451 ss538948452 ss538948457 ss538948461 ss538948462 ss538948464 ss538948468 ss538948469 ss538948470 ss538948471 ss538948474 ss538948476 ss538948478 ss538948480 ss538948482 ss538948483 ss538948484 ss538948485 ss538948486 ss538948487 ss538948493 ss538948497 ss538948498 ss538948499 ss538948505 ss538948506 ss538948509 ss538948512 ss538948517 ss538948520 ss538948522 ss538948526 ss538948528 ss538948531 ss538948532 ss538948536 ss538948537 ss538948538 ss538948541 ss538948542 ss538948546 ss538948549 ss538948550 ss538948551 ss538948552 ss538948553 ss538948554 ss538948555 ss538948557 ss538948559 ss538948561 ss538948562 ss538948567 ss538948572 ss538948574 ss538948575 ss538948576 ss538948577 ss538948578 ss538948580 ss538948583 ss538948584 ss538948586 ss538948587 ss538948588 ss538948591 ss538948593 ss538948598 ss538948610 ss538948623 ss538948624 ss538948625 ss538948628 ss538948632 ss538948634 ss538948637 ss538948645 ss538948647 ss538948648 ss538948651 ss538948652 ss538948654 ss538948659 ss538948661 ss538948662 ss538948663 ss538948667 ss538948668 ss538948669 ss538948670 ss538948676 ss538948677 ss538948688 ss538948691 ss538948692 ss538948693 ss538948694 ss538948696 ss538948698 ss538948699 ss538948700 ss538948703 ss538948704 ss538948711 ss538948712 ss538948715 ss538948716 ss538948719 ss538948727 ss538948729 ss538948731 ss538948732 ss538948735 ss538948739 ss538948740 ss538948743 ss538948745 ss538948746 ss538948749 ss538948751 ss538948752 ss538948754 ss538948766 ss538948770 ss538948774 ss538948777 ss538948778 ss538948779 ss538948780 ss538948781 ss538948782 ss538948787 ss538948788 ss538948790 ss538948793 ss538948794 ss538948798 ss538948800 ss538948805 ss538948806 ss538948807 ss538948809 ss538948812 ss538948814 ss538948819 ss538948822 ss538948826 ss538948828 ss538948829 ss538948831 ss538948832 ss538948833 ss538948835 ss538948836 ss538948838 ss538948839 ss538948842 ss538948843 ss538948847 ss538948853 ss538948858 ss538948862 ss538948865 ss538948866 ss538948868 ss538948869 ss538948870 ss538948871 ss538948881 ss538948882 ss538948883 ss538948886 ss538948887 ss538948889 ss538948891 ss538948892 ss538948894 ss538948898 ss538948899 ss538948901 ss538948902 ss538948903 ss538948904 ss538948908 ss538948909 ss538948910 ss538948912 ss538948914 ss538948915 ss538948917 ss538948918 ss538948920 ss538948923 ss538948924 ss538948925 ss538948927 ss538948931 ss538948934 ss538948935 ss538948936 ss538948938 ss538948939 ss538948940 ss538948942 ss538948943 ss538948951 ss538948952 ss538948956 ss538948957 ss538948958 ss538948959 ss538948960 ss538948962 ss538948963 ss538948966 ss538948969 ss538948970 ss538948971 ss538948972 ss538948974 ss538948975 ss538948976 ss538948979 ss538948981 ss538948982 ss538948983 ss538948985 ss538948989 ss538948994 ss538948996 ss538948997 ss538949001 ss538949002 ss538949003 ss538949004 ss538949005 ss538949006 ss538949009 ss538949011 ss538949012 ss538949015 ss538949017 ss538949019 ss538949022 ss538949023 ss538949026 ss538949027 ss538949028 ss538949029 ss538949030 ss538949032 ss538949034 ss538949035 ss538949036 ss538949040 ss538949041 ss538949044 ss538949046 ss538949048 ss538949060 ss538949065 ss538949066 ss538949068 ss538949069 ss538949070 ss538949071 ss538949072 ss538949074 ss538949075 ss538949076 ss538949077 ss538949078 ss538949083 ss538949084 ss538949087 ss538949088 ss538949094 ss538949096 ss538949097 ss538949098 ss538949099 ss538949105 ss538949108 ss538949110 ss538949111 ss538949112 ss538949113 ss538949116 ss538949119 ss538949120 ss538949122 ss538949124 ss538949129 ss538949130 ss538949131 ss538949137 ss538949142 ss538949144 ss538949148 ss538949149 ss538949150 ss538949155 ss538949160 ss538949161 ss538949162 ss538949163 ss538949164 ss538949170 ss538949171 ss538949172 ss538949174 ss538949175 ss538949178 ss538949179 ss538949182 ss538949183 ss538949186 ss538949187 ss538949188 ss538949193 ss538949194 ss538949195 ss538949197 ss538949201 ss538949202 ss538949203 ss538949205 ss538949206 ss538949209 ss538949210 ss538949212 ss538949219 ss538949221 ss538949225 ss538949226 ss538949233 ss538949234 ss538949236 ss538949237 ss538949244 ss538949246 ss538949247 ss538949249 ss538949255 ss538949256 ss538949257 ss538949258 ss538949259 ss538949260 ss538949261 ss538949263 ss538949264 ss538949265 ss538949267 ss538949268 ss538949271 ss538949273 ss538949274 ss538949276 ss538949280 ss538949283 ss538949286 ss538949287 ss538949289 ss538949296 ss538949300 ss538949301 ss538949302 ss538949303 ss538949306 ss538949308 ss538949309 ss538949310 ss538949311 ss538949315 ss538949317 ss538949318 ss538949321 ss538949325 ss538949326 ss538949327 ss538949330 ss538949331 ss538949334 ss538949336 ss538949337 ss538949338 ss538949340 ss538949344 ss538949346 ss538949349 ss538949350 ss538949355 ss538949356 ss538949358 ss538949361 ss538949364 ss538949365 ss538949366 ss538949367 ss538949370 ss538949377 ss538949381 ss538949384 ss538949385 ss538949389 ss538949390 ss538949391 ss538949392 ss538949393 ss538949394 ss538949395 ss538949397 ss538949401 ss538949402 ss538949408 ss538949409 ss538949410 ss538949416 ss538949417 ss538949419 ss538949420 ss538949421 ss538949424 ss538949425 ss538949427 ss538949428 ss538949429 ss538949430 ss538949432 ss538949433 ss538949438 ss538949439 ss538949440 ss538949441 ss538949443 ss538949444 ss538949445 ss538949446 ss538949447 ss538949448 ss538949449 ss538949450 ss538949451 ss538949454 ss538949455 ss538949456 ss538949459 ss538949460 ss538949461 ss538949463 ss538949467 ss538949470 ss538949472 ss538949475 ss538949476 ss538949477 ss538949480 ss538949482 ss538949483 ss538949484 ss538949485 ss538949488 ss538949493 ss538949497 ss538949499 ss538949500 ss538949501 ss538949502 ss538949505 ss538949506 ss538949509 ss538949514 ss538949522 ss538949523 ss538949524 ss538949525 ss538949526 ss538949527 ss538949528 ss538949533 ss538949534 ss538949535 ss538949536 ss538949538 ss538949539 ss538949541 ss538949543 ss538949544 ss538949547 ss538949549 ss538949553 ss538949555 ss538949557 ss538949559 ss538949560 ss538949561 ss538949562 ss538949564 ss538949575 ss538949577 ss538949578 ss538949579 ss538949581 ss538949582 ss538949585 ss538949587 ss538949592 ss538949594 ss538949597 ss538949599 ss538949600 ss538949603 ss538949607 ss538949610 ss538949611 ss538949613 ss538949614 ss538949617 ss538949618 ss538949619 ss538949621 ss538949623 ss538949628 ss538949631 ss538949632 ss538949634 ss538949635 ss538949636 ss538949639 ss538949641 ss538949642 ss538949643 ss538949644 ss538949647 ss538949650 ss538949655 ss538949656 ss538949657 ss538949661 ss538949663 ss538949670 ss538949671 ss538949675 ss538949676 ss538949677 ss538949679 ss538949683 ss538949684 ss538949685 ss538949690 ss538949692 ss538949693 ss538949694 ss538949700 ss538949701 ss538949704 ss538949709 ss538949711 ss538949712 ss538949715 ss538949716 ss538949717 ss538949723 ss538949724 ss538949725 ss538949727 ss538949731 ss538949732 ss538949734 ss538949735 ss538949736 ss538949737 ss538949741 ss538949743 ss538949745 ss538949755 ss538949758 ss538949759 ss538949766 ss538949768 ss538949769 ss538949776 ss538949777 ss538949780 ss538949788 ss538949790 ss538949792 ss538949797 ss538949799 ss538949800 ss538949802 ss538949803 ss538949804 ss538949810 ss538949812 ss538949813 ss538949815 ss538949816 ss538949817 ss538949819 ss538949821 ss538949823 ss538949825 ss538949826 ss538949827 ss538949829 ss538949838 ss538949846 ss538949847 ss538949852 ss538949857 ss538949859 ss538949860 ss538949861 ss538949866 ss538949877 ss538949878 ss538949880 ss538949881 ss538949884 ss538949886 ss538949887 ss538949891 ss538949896 ss538949900 ss538949902 ss538949904 ss538949906 ss538949908 ss538949912 ss538949914 ss538949916 ss538949919 ss538949922 ss538949927 ss538949929 ss538949931 ss538949932 ss538949933 ss538949935 ss538949936 ss538949938 ss538949940 ss538949941 ss538949943 ss538949944 ss538949950 ss538949951 ss538949952 ss538949953 ss538949954 ss538949957 ss538949958 ss538949961 ss538949963 ss538949965 ss538949966 ss538949968 ss538949969 ss538949970 ss538949972 ss538949973 ss538949975 ss538949977 ss538949978 ss538949979 ss538949980 ss538949984 ss538949985 ss538949991 ss538949992 ss538949994 ss538949995 ss538949997 ss538949999 ss538950005 ss538950011 ss538950013 ss538950015 ss538950018 ss538950019 ss538950020 ss538950022 ss538950033 ss538950038 ss538950040 ss538950043 ss538950046 ss538950048 ss538950049 ss538950053 ss538950055 ss538950056 ss538950058 ss538950059 ss538950062 ss538950065 ss538950068 ss538950072 ss538950073 ss538950075 ss538950076 ss538950078 ss538950081 ss538950085 ss538950087 ss538950089 ss538950091 ss538950092 ss538950094 ss538950095 ss538950097 ss538950100 ss538950102 ss538950103 ss538950107 ss538950108 ss538950110 ss538950111 ss538950117 ss538950118 ss538950121 ss538950122 ss538950123 ss538950129 ss538950133 ss538950141 ss538950145 ss538950147 ss538950151 ss538950155 ss538950156 ss538950157 ss538950159 ss538950164 ss538950167 ss538950168 ss538950169 ss538950170 ss538950171 ss538950172 ss538950173 ss538950176 ss538950177 ss538950179 ss538950180 ss538950181 ss538950188 ss538950190 ss538950194 ss538950197 ss538950200 ss538950201 ss538950203 ss538950204 ss538950205 ss538950208 ss538950210 ss538950211 ss538950219 ss538950220 ss538950221 ss538950222 ss538950224 ss538950225 ss538950230 ss538950231 ss538950235 ss538950236 ss538950237 ss538950240 ss538950242 ss538950246 ss538950247 ss538950249 ss538950250 ss538950251 ss538950254 ss538950255 ss538950258 ss538950259 ss538950260 ss538950263 ss538950265 ss538950267 ss538950268 ss538950270 ss538950272 ss538950276 ss538950278 ss538950279 ss538950280 ss538950282 ss538950283 ss538950284 ss538950287 ss538950291 ss538950293 ss538950295 ss538950296 ss538950297 ss538950298 ss538950301 ss538950303 ss538950304 ss538950305 ss538950306 ss538950307 ss538950308 ss538950309 ss538950310 ss538950315 ss538950316 ss538950318 ss538950320 ss538950321 ss538950322 ss538950326 ss538950327 ss538950329 ss538950332 ss538950334 ss538950335 ss538950337 ss538950338 ss538950342 ss538950347 ss538950348 ss538950355 ss538950359 ss538950360 ss538950364 ss538950365 ss538950367 ss538950368 ss538950373 ss538950381 ss538950382 ss538950384 ss538950385 ss538950386 ss538950388 ss538950392 ss538950398 ss538950402 ss538950403 ss538950404 ss538950405 ss538950406 ss538950411 ss538950412 ss538950421 ss538950426 ss538950428 ss538950435 ss538950438 ss538950439 ss538950440 ss538950442 ss538950448 ss538950453 ss538950455 ss538950457 ss538950458 ss538950460 ss538950463 ss538950470 ss538950473 ss538950475 ss538950479 ss538950480 ss538950481 ss538950482 ss538950487 ss538950489 ss538950493 ss538950494 ss538950495 ss538950497 ss538950501 ss538950502 ss538950503 ss538950504 ss538950506 ss538950508 ss538950509 ss538950511 ss538950512 ss538950513 ss538950515 ss538950516 ss538950517 ss538950518 ss538950519 ss538950522 ss538950523 ss538950526 ss538950527 ss538950529 ss538950531 ss538950533 ss538950534 ss538950536 ss538950537 ss538950544 ss538950545 ss538950546 ss538950549 ss538950550 ss538950551 ss538950557 ss538950559 ss538950560 ss538950561 ss538950562 ss538950564 ss538950565 ss538950568 ss538950572 ss538950573 ss538950577 ss538950578 ss538950579 ss538950583 ss538950584 ss538950585 ss538950586 ss538950587 ss538950588 ss538950589 ss538950590 ss538950592 ss538950596 ss538950598 ss538950599 ss538950601 ss538950602 ss538950603 ss538950605 ss538950606 ss538950608 ss538950609 ss538950610 ss538950612 ss538950613 ss538950616 ss538950617 ss538950618 ss538950621 ss538950623 ss538950625 ss538950628 ss538950631 ss538950632 ss538950636 ss538950640 ss538950641 ss538950642 ss538950644 ss538950646 ss538950648 ss538950649 ss538950650 ss538950651 ss538950652 ss538950654 ss538950656 ss538950660 ss538950661 ss538950663 ss538950664 ss538950665 ss538950670 ss538950672 ss538950673 ss538950676 ss538950677 ss538950684 ss538950687 ss538950696 ss538950707 ss538950709 ss538950711 ss538950715 ss538950716 ss538950717 ss538950718 ss538950721 ss538950722 ss538950723 ss538950726 ss538950727 ss538950730 ss538950733 ss538950734 ss538950738 ss538950739 ss538950742 ss538950743 ss538950744 ss538950746 ss538950747 ss538950750 ss538950752 ss538950753 ss538950755 ss538950757 ss538950758 ss538950759 ss538950760 ss538950777 ss538950779 ss538950781 ss538950783 ss538950784 ss538950786 ss538950789 ss538950790 ss538950792 ss538950793 ss538950794 ss538950795 ss538950798 ss538950799 ss538950800 ss538950803 ss538950804 ss538950806 ss538950807 ss538950809 ss538950814 ss538950818 ss538950820 ss538950821 ss538950823 ss538950825 ss538950832 ss538950833 ss538950835 ss538950837 ss538950841 ss538950842 ss538950843 ss538950845 ss538950846 ss538950849 ss538950852 ss538950853 ss538950857 ss538950858 ss538950859 ss538950863 ss538950866 ss538950868 ss538950869 ss538950871 ss538950872 ss538950874 ss538950881 ss538950886 ss538950888 ss538950889 ss538950890 ss538950894 ss538950896 ss538950897 ss538950902 ss538950903 ss538950904 ss538950907 ss538950910 ss538950911 ss538950912 ss538950913 ss538950916 ss538950918 ss538950921 ss538950922 ss538950924 ss538950927 ss538950928 ss538950930 ss538950932 ss538950934 ss538950935 ss538950937 ss538950942 ss538950943 ss538950946 ss538950947 ss538950950 ss538950953 ss538950956 ss538950959 ss538950961 ss538950963 ss538950970 ss538950974 ss538950975 ss538950976 ss538950979 ss538950980 ss538950983 ss538950985 ss538950987 ss538950991 ss538950992 ss538950998 ss538951003 ss538951004 ss538951005 ss538951009 ss538951013 ss538951016 ss538951017 ss538951023 ss538951025 ss538951027 ss538951029 ss538951032 ss538951036 ss538951038 ss538951039 ss538951041 ss538951042 ss538951043 ss538951046 ss538951047 ss538951048 ss538951058 ss538951062 ss538951067 ss538951078 ss538951082 ss538951083 ss538951084 ss538951086 ss538951088 ss538951093 ss538951095 ss538951096 ss538951101 ss538951102 ss538951103 ss538951104 ss538951107 ss538951110 ss538951112 ss538951114 ss538951115 ss538951120 ss538951122 ss538951123 ss538951128 ss538951130 ss538951131 ss538951132 ss538951133 ss538951134 ss538951135 ss538951136 ss538951144 ss538951147 ss538951148 ss538951150 ss538951151 ss538951153 ss538951156 ss538951157 ss538951159 ss538951160 ss538951161 ss538951167 ss538951169 ss538951170 ss538951172 ss538951176 ss538951178 ss538951179 ss538951180 ss538951181 ss538951186 ss538951194 ss538951195 ss538951197 ss538951199 ss538951200 ss538951207 ss538951208 ss538951210 ss538951211 ss538951212 ss538951218 ss538951220 ss538951223 ss538951226 ss538951228 ss538951230 ss538951231 ss538951233 ss538951234 ss538951240 ss538951242 ss538951243 ss538951244 ss538951246 ss538951249 ss538951250 ss538951253 ss538951254 ss538951256 ss538951259 ss538951260 ss538951264 ss538951265 ss538951266 ss538951267 ss538951270 ss538951271 ss538951272 ss538951275 ss538951280 ss538951282 ss538951283 ss538951285 ss538951287 ss538951295 ss538951298 ss538951299 ss538951302 ss538951304 ss538951307 ss538951310 ss538951313 ss538951314 ss538951316 ss538951317 ss538951321 ss538951323 ss538951327 ss538951330 ss538951335 ss538951338 ss538951339 ss538951341 ss538951344 ss538951352 ss538951353 ss538951354 ss538951357 ss538951360 ss538951362 ss538951366 ss538951367 ss538951369 ss538951373 ss538951375 ss538951376 ss538951377 ss538951378 ss538951381 ss538951383 ss538951386 ss538951387 ss538951389 ss538951391 ss538951392 ss538951393 ss538951397 ss538951400 ss538951401 ss538951405 ss538951406 ss538951408 ss538951411 ss538951416 ss538951417 ss538951423 ss538951425 ss538951426 ss538951427 ss538951428 ss538951429 ss538951432 ss538951434 ss538951435 ss538951443 ss538951445 ss538951447 ss538951448 ss538951449 ss538951450 ss538951451 ss538951452 ss538951458 ss538951461 ss538951464 ss538951466 ss538951467 ss538951468 ss538951469 ss538951472 ss538951474 ss538951477 ss538951478 ss538951479 ss538951483 ss538951487 ss538951491 ss538951495 ss538951496 ss538951501 ss538951504 ss538951506 ss538951507 ss538951508 ss538951509 ss538951510 ss538951514 ss538951515 ss538951522 ss538951523 ss538951525 ss538951527 ss538951529 ss538951531 ss538951534 ss538951535 ss538951537 ss538951538 ss538951539 ss538951548 ss538951551 ss538951552 ss538951553 ss538951555 ss538951558 ss538951560 ss538951565 ss538951569 ss538951576 ss538951577 ss538951578 ss538951581 ss538951586 ss538951587 ss538951588 ss538951589 ss538951593 ss538951594 ss538951596 ss538951598 ss538951599 ss538951601 ss538951603 ss538951604 ss538951611 ss538951617 ss538951622 ss538951626 ss538951627 ss538951635 ss538951640 ss538951643 ss538951647 ss538951648 ss538951650 ss538951651 ss538951653 ss538951655 ss538951656 ss538951658 ss538951661 ss538951665 ss538951669 ss538951672 ss538951674 ss538951676 ss538951679 ss538951683 ss538951684 ss538951685 ss538951687 ss538951690 ss538951691 ss538951692 ss538951695 ss538951696 ss538951697 ss538951698 ss538951702 ss538951705 ss538951708 ss538951709 ss538951710 ss538951711 ss538951713 ss538951714 ss538951715 ss538951717 ss538951718 ss538951719 ss538951721 ss538951724 ss538951727 ss538951729 ss538951734 ss538951735 ss538951736 ss538951739 ss538951740 ss538951741 ss538951747 ss538951752 ss538951756 ss538951759 ss538951766 ss538951774 ss538951777 ss538951780 ss538951782 ss538951784 ss538951787 ss538951790 ss538951794 ss538951795 ss538951796 ss538951802 ss538951803 ss538951805 ss538951806 ss538951809 ss538951810 ss538951812 ss538951826 ss538951827 ss538951828 ss538951832 ss538951835 ss538951838 ss538951843 ss538951848 ss538951850 ss538951851 ss538951853 ss538951854 ss538951856 ss538951857 ss538951861 ss538951862 ss538951863 ss538951870 ss538951872 ss538951876 ss538951878 ss538951880 ss538951881 ss538951883 ss538951884 ss538951887 ss538951888 ss538951889 ss538951890 ss538951891 ss538951894 ss538951897 ss538951902 ss538951906 ss538951910 ss538951913 ss538951915 ss538951923 ss538951925 ss538951927 ss538951928 ss538951929 ss538951930 ss538951937 ss538951940 ss538951944 ss538951945 ss538951946 ss538951949 ss538951951 ss538951952 ss538951953 ss538951954 ss538951955 ss538951956 ss538951957 ss538951958 ss538951959 ss538951960 ss538951963 ss538951964 ss538951966 ss538951969 ss538951971 ss538951972 ss538951975 ss538951978 ss538951980 ss538951982 ss538951984 ss538951987 ss538951993 ss538951996 ss538951997 ss538951999 ss538952000 ss538952001 ss538952002 ss538952003 ss538952007 ss538952010 ss538952011 ss538952014 ss538952015 ss538952017 ss538952020 ss538952023 ss538952024 ss538952027 ss538952029 ss538952030 ss538952033 ss538952040 ss538952043 ss538952049 ss538952051 ss538952053 ss538952058 ss538952060 ss538952061 ss538952063 ss538952064 ss538952066 ss538952067 ss538952070 ss538952072 ss538952079 ss538952080 ss538952082 ss538952083 ss538952084 ss538952087 ss538952092 ss538952093 ss538952094 ss538952095 ss538952098 ss538952100 ss538952104 ss538952106 ss538952111 ss538952113 ss538952115 ss538952117 ss538952120 ss538952122 ss538952123 ss538952135 ss538952137 ss538952139 ss538952140 ss538952141 ss538952142 ss538952146 ss538952151 ss538952155 ss538952156 ss538952157 ss538952159 ss538952160 ss538952161 ss538952167 ss538952168 ss538952169 ss538952171 ss538952173 ss538952174 ss538952177 ss538952178 ss538952180 ss538952181 ss538952185 ss538952190 ss538952191 ss538952192 ss538952193 ss538952194 ss538952195 ss538952197 ss538952199 ss538952201 ss538952202 ss538952203 ss538952207 ss538952208 ss538952210 ss538952215 ss538952219 ss538952222 ss538952228 ss538952230 ss538952232 ss538952240 ss538952241 ss538952242 ss538952246 ss538952251 ss538952253 ss538952254 ss538952260 ss538952262 ss538952265 ss538952267 ss538952270 ss538952273 ss538952282 ss538952284 ss538952286 ss538952289 ss538952290 ss538952293 ss538952296 ss538952297 ss538952298 ss538952299 ss538952300 ss538952308 ss538952310 ss538952311 ss538952312 ss538952313 ss538952319 ss538952322 ss538952326 ss538952329 ss538952330 ss538952332 ss538952338 ss538952339 ss538952340 ss538952341 ss538952347 ss538952348 ss538952349 ss538952361 ss538952362 ss538952365 ss538952366 ss538952367 ss538952369 ss538952372 ss538952373 ss538952374 ss538952379 ss538952384 ss538952386 ss538952388 ss538952389 ss538952395 ss538952396 ss538952397 ss538952400 ss538952401 ss538952402 ss538952403 ss538952404 ss538952410 ss538952411 ss538952413 ss538952416 ss538952418 ss538952421 ss538952423 ss538952426 ss538952428 ss538952430 ss538952431 ss538952432 ss538952436 ss538952439 ss538952441 ss538952442 ss538952446 ss538952447 ss538952448 ss538952449 ss538952452 ss538952454 ss538952455 ss538952461 ss538952467 ss538952469 ss538952470 ss538952473 ss538952477 ss538952478 ss538952479 ss538952484 ss538952485 ss538952486 ss538952488 ss538952491 ss538952494 ss538952498 ss538952499 ss538952503 ss538952506 ss538952508 ss538952509 ss538952510 ss538952511 ss538952512 ss538952513 ss538952518 ss538952520 ss538952521 ss538952522 ss538952527 ss538952529 ss538952530 ss538952534 ss538952536 ss538952537 ss538952539 ss538952541 ss538952544 ss538952546 ss538952548 ss538952549 ss538952550 ss538952551 ss538952553 ss538952556 ss538952558 ss538952559 ss538952568 ss538952572 ss538952574 ss538952581 ss538952582 ss538952587 ss538952589 ss538952591 ss538952596 ss538952598 ss538952599 ss538952600 ss538952601 ss538952602 ss538952603 ss538952605 ss538952608 ss538952610 ss538952613 ss538952614 ss538952615 ss538952618 ss538952621 ss538952623 ss538952624 ss538952625 ss538952629 ss538952630 ss538952632 ss538952634 ss538952636 ss538952637 ss538952638 ss538952641 ss538952642 ss538952643 ss538952644 ss538952646 ss538952649 ss538952650 ss538952652 ss538952653 ss538952654 ss538952656 ss538952657 ss538952658 ss538952666 ss538952671 ss538952673 ss538952675 ss538952679 ss538952680 ss538952682 ss538952683 ss538952684 ss538952687 ss538952689 ss538952691 ss538952692 ss538952693 ss538952696 ss538952697 ss538952698 ss538952700 ss538952702 ss538952703 ss538952708 ss538952709 ss538952710 ss538952711 ss538952712 ss538952713 ss538952716 ss538952718 ss538952724 ss538952725 ss538952726 ss538952727 ss538952730 ss538952732 ss538952733 ss538952734 ss538952739 ss538952741 ss538952745 ss538952746 ss538952749 ss538952750 ss538952751 ss538952760 ss538952761 ss538952763 ss538952766 ss538952767 ss538952769 ss538952773 ss538952774 ss538952776 ss538952780 ss538952785 ss538952792 ss538952794 ss538952796 ss538952798 ss538952801 ss538952805 ss538952808 ss538952809 ss538952814 ss538952815 ss538952817 ss538952820 ss538952821 ss538952823 ss538952824 ss538952826 ss538952827 ss538952829 ss538952831 ss538952833 ss538952839 ss538952841 ss538952844 ss538952845 ss538952847 ss538952848 ss538952851 ss538952852 ss538952853 ss538952854 ss538952855 ss538952857 ss538952860 ss538952862 ss538952863 ss538952865 ss538952867 ss538952868 ss538952871 ss538952872 ss538952873 ss538952878 ss538952881 ss538952884 ss538952890 ss538952896 ss538952897 ss538952903 ss538952908 ss538952909 ss538952910 ss538952913 ss538952914 ss538952916 ss538952921 ss538952927 ss538952928 ss538952929 ss538952930 ss538952932 ss538952933 ss538952934 ss538952935 ss538952936 ss538952938 ss538952939 ss538952940 ss538952944 ss538952945 ss538952946 ss538952947 ss538952949 ss538952950 ss538952954 ss538952957 ss538952959 ss538952961 ss538952962 ss538952963 ss538952965 ss538952966 ss538952967 ss538952971 ss538952974 ss538952978 ss538952980 ss538952981 ss538952982 ss538952983 ss538952984 ss538952985 ss538952989 ss538952992 ss538952995 ss538952997 ss538953000 ss538953003 ss538953006 ss538953008 ss538953011 ss538953012 ss538953015 ss538953016 ss538953017 ss538953020 ss538953022 ss538953025 ss538953026 ss538953027 ss538953029 ss538953031 ss538953034 ss538953038 ss538953040 ss538953043 ss538953046 ss538953048 ss538953050 ss538953055 ss538953057 ss538953058 ss538953060 ss538953065 ss538953068 ss538953069 ss538953070 ss538953073 ss538953074 ss538953075 ss538953079 ss538953083 ss538953085 ss538953088 ss538953089 ss538953090 ss538953091 ss538953093 ss538953094 ss538953097 ss538953098 ss538953099 ss538953100 ss538953103 ss538953106 ss538953109 ss538953110 ss538953112 ss538953113 ss538953116 ss538953118 ss538953119 ss538953121 ss538953122 ss538953123 ss538953124 ss538953125 ss538953127 ss538953128 ss538953132 ss538953134 ss538953135 ss538953136 ss538953137 ss538953140 ss538953143 ss538953145 ss538953152 ss538953153 ss538953155 ss538953158 ss538953159 ss538953160 ss538953168 ss538953172 ss538953174 ss538953176 ss538953179 ss538953182 ss538953185 ss538953186 ss538953188 ss538953191 ss538953194 ss538953211 ss538953214 ss538953220 ss538953223 ss538953224 ss538953225 ss538953227 ss538953229 ss538953230 ss538953232 ss538953233 ss538953235 ss538953238 ss538953239 ss538953240 ss538953244 ss538953245 ss538953246 ss538953247 ss538953249 ss538953251 ss538953254 ss538953255 ss538953257 ss538953260 ss538953268 ss538953274 ss538953285 ss538953287 ss538953290 ss538953291 ss538953293 ss538953295 ss538953299 ss538953301 ss538953302 ss538953306 ss538953308 ss538953310 ss538953314 ss538953315 ss538953317 ss538953318 ss538953321 ss538953323 ss538953326 ss538953327 ss538953329 ss538953333 ss538953335 ss538953339 ss538953343 ss538953344 ss538953345 ss538953346 ss538953353 ss538953354 ss538953357 ss538953359 ss538953361 ss538953362 ss538953363 ss538953366 ss538953367 ss538953369 ss538953375 ss538953379 ss538953381 ss538953382 ss538953392 ss538953396 ss538953397 ss538953402 ss538953406 ss538953410 ss538953412 ss538953415 ss538953416 ss538953418 ss538953422 ss538953424 ss538953426 ss538953428 ss538953430 ss538953431 ss538953432 ss538953436 ss538953437 ss538953441 ss538953442 ss538953443 ss538953444 ss538953445 ss538953446 ss538953453 ss538953454 ss538953455 ss538953458 ss538953461 ss538953462 ss538953463 ss538953468 ss538953469 ss538953471 ss538953476 ss538953479 ss538953482 ss538953484 ss538953488 ss538953489 ss538953490 ss538953491 ss538953492 ss538953494 ss538953499 ss538953500 ss538953501 ss538953502 ss538953504 ss538953505 ss538953509 ss538953512 ss538953515 ss538953517 ss538953518 ss538953519 ss538953520 ss538953521 ss538953523 ss538953527 ss538953530 ss538953531 ss538953532 ss538953540 ss538953541 ss538953544 ss538953549 ss538953550 ss538953554 ss538953558 ss538953560 ss538953561 ss538953562 ss538953564 ss538953566 ss538953568 ss538953569 ss538953572 ss538953573 ss538953574 ss538953575 ss538953577 ss538953580 ss538953587 ss538953588 ss538953589 ss538953591 ss538953595 ss538953598 ss538953600 ss538953601 ss538953602 ss538953603 ss538953605 ss538953610 ss538953615 ss538953618 ss538953621 ss538953622 ss538953625 ss538953626 ss538953632 ss538953637 ss538953641 ss538953642 ss538953646 ss538953647 ss538953648 ss538953649 ss538953650 ss538953652 ss538953653 ss538953656 ss538953658 ss538953662 ss538953664 ss538953666 ss538953669 ss538953670 ss538953671 ss538953673 ss538953680 ss538953683 ss538953685 ss538953686 ss538953691 ss538953697 ss538953698 ss538953700 ss538953702 ss538953704 ss538953708 ss538953712 ss538953713 ss538953714 ss538953715 ss538953725 ss538953727 ss538953729 ss538953746 ss538953750 ss538953753 ss538953757 ss538953759 ss538953760 ss538953766 ss538953769 ss538953772 ss538953773 ss538953780 ss538953785 ss538953786 ss538953790 ss538953792 ss538953794 ss538953803 ss538953804 ss538953813 ss538953815 ss538953817 ss538953836 ss538953839 ss538953857 ss538953861 ss538953893 ss538953915 ss538953937 ss538953988 ss538954057 ss538954071 ss538954075 ss538954083 ss538954086 ss538954139 ss538954161 ss538954168 ss538954190 ss538954235 ss538954367 ss538954419 ss538954523 ss538954526 ss538954537 ss538954538 ss538954539 ss538954540 ss538954544 ss538954548 ss538954551 ss538954552 ss538954555 ss538954557 ss538954560 ss538954563 ss538954564 ss538954565 ss538954568 ss538954571 ss538954573 ss538954576 ss538954578 ss538954586 ss538954590 ss538954592 ss538954593 ss538954598 ss538954609 ss538954688 ss538954706 ss538954707 ss538954711 ss538954712 ss538954716 ss538954718 ss538954719 ss538954722 ss538954726 ss538954729 ss538954732 ss538954735 ss538954740 ss538954747 ss538954748 ss538954750 ss538954754 ss538954756 ss538954769 ss538954773 ss538954776 ss538954778 ss538954784 ss538954785 ss538954788 ss538954789 ss538954797 ss538954798 ss538954804 ss538954807 ss538954814 ss538954816 ss538954824 ss538954825 ss538954831 ss538954832 ss538954836 ss538954837 ss538954838 ss538954845 ss538954852 ss538954855 ss538954860 ss538954931 ss538954933 ss538954934 ss538954936 ss538954943 ss538954946 ss538954951 ss538954966 ss538954976 ss538954983 ss538954995 ss538955000 ss538955004 ss538955012 ss538955015 ss538955016 ss538955017 ss538955024 ss538955025 ss538955029 ss538955040
DERD_D2_818_06 0 0 0 1 0 1 1 1 0 0 0 0 0 0 2 0 0 1 0 0 0 0 1 1 0 0 0 0 1 2 1 1 1 2 0 0 0 1 0 2 0 1 0 1 0 0 2 2 0 0 1 1 0 0 1 1 0 0 0 0 1 1 0 1 0 0 1 0 0 0 1 2 1 2 0 0 0 1 1 1 1 0 0 1 0 1 0 0 2 0 0 2 1 0 1 1 0 2 1 0 0 1 1 0 0 0 1 1 1 0 0 0 0 0 2 0 0 1 1 0 0 0 2 2 1 1 0 1 1 1 2 2 0 1 2 0 0 2 0 1 0 2 1 0 0 0 0 1 0 1 0 0 0 1 1 0 0 0 1 1 0 0 0 0 2 0 0 1 0 0 0 0 1 2 0 0 0 0 0 1 1 0 1 0 0 0 1 1 0 1 1 1 2 1 1 0 1 1 1 0 1 1 0 0 1 1 0 1 0 0 1 0 0 0 1 2 0 0 1 1 0 0 0 0 0 1 1 0 0 1 0 0 0 0 0 1 1 1 0 0 0 0 0 0 1 2 0 1 1 1 2 1 0 0 2 0 1 0 1 0 0 1 0 1 2 0 0 2 2 0 1 0 0 0 0 0 2 1 0 0 0 1 0 0 1 0 0 0 1 0 0 0 0 0 1 0 0 0 1 2 1 1 1 0 1 0 2 0 1 2 1 0 0 0 0 0 1 1 0 0 1 2 2 2 1 1 0 0 1 0 0 0 0 1 0 2 1 0 0 0 0 0 0 1 2 0 1 1 NA 1 1 1 1 0 0 2 0 0 0 0 0 0 0 1 2 0 0 1 0 0 1 0 0 0 1 0 0 2 2 0 0 0 0 0 0 0 0 0 1 0 1 0 0 0 0 0 0 1 1 0 1 1 1 NA 0 0 0 1 0 2 0 2 0 0 2 0 0 1 1 0 0 1 0 0 1 0 2 0 0 0 0 1 0 1 0 0 1 0 0 0 0 1 1 0 0 1 0 0 1 0 1 1 0 0 1 0 0 0 0 1 0 0 0 2 0 1 0 1 1 0 0 1 0 0 0 0 1 0 1 0 0 2 0 1 0 1 0 0 1 2 0 0 0 1 0 0 0 0 1 0 0 1 0 0 1 0 0 0 0 0 0 1 1 0 0 0 0 0 0 1 2 0 0 0 1 0 0 0 0 0 1 0 0 0 0 1 1 0 1 1 0 0 0 0 0 0 0 1 1 2 0 0 1 2 0 0 0 1 2 2 1 1 1 0 0 0 0 1 1 0 0 0 0 0 0 2 1 2 0 0 0 0 0 0 1 0 1 1 0 1 2 0 0 0 0 0 1 2 0 0 0 0 0 1 0 0 0 0 0 1 1 0 1 1 0 2 0 0 0 0 1 0 0 0 0 1 0 1 1 0 0 1 0 1 1 0 1 0 1 1 0 1 0 0 0 0 0 1 0 1 1 0 1 2 0 0 2 1 1 0 0 2 0 0 1 0 0 0 2 2 0 0 0 0 1 0 2 0 1 0 0 1 1 0 1 0 1 0 0 1 1 0 0 2 1 0 1 0 1 1 1 1 0 0 0 0 1 1 0 1 1 0 0 0 1 1 0 1 1 1 1 0 1 0 0 0 1 1 0 1 0 0 1 0 2 0 1 1 0 0 1 1 1 2 1 0 1 0 1 2 0 1 0 0 0 2 0 0 0 0 0 0 0 1 2 0 0 0 0 0 0 2 0 1 1 1 0 0 0 1 0 0 1 0 0 0 0 0 0 0 0 0 0 0 1 1 0 0 0 0 0 0 0 1 1 0 0 0 0 0 0 0 0 0 0 2 0 0 0 1 0 2 0 2 0 1 1 0 0 0 0 0 1 0 0 0 0 0 0 0 0 1 0 0 0 1 1 0 0 1 1 0 1 0 0 0 0 0 2 0 0 0 0 0 0 0 0 0 0 0 0 1 0 0 1 0 1 0 1 0 0 0 0 2 0 2 2 0 0 2 1 0 0 0 1 0 1 0 0 0 1 0 0 0 0 0 0 1 0 0 0 0 0 1 0 0 0 1 0 0 1 2 0 1 0 0 0 0 1 0 0 0 0 1 1 0 0 2 1 0 0 0 0 0 0 0 0 1 0 0 1 0 0 0 2 0 2 0 0 2 0 0 2 1 0 0 0 1 0 0 0 0 0 1 0 0 0 0 1 1 1 0 0 0 0 0 0 0 0 0 0 1 0 0 1 0 0 2 1 0 0 1 1 0 0 0 1 0 2 1 0 0 0 0 0 0 0 0 0 0 0 1 0 1 0 0 1 0 0 1 1 0 1 0 2 0 0 0 0 2 0 0 1 0 0 1 0 0 0 0 0 0 1 1 0 0 1 0 1 0 0 0 0 0 0 0 0 0 0 0 1 0 1 0 1 0 0 0 0 0 1 0 1 0 1 1 0 0 1 0 1 1 0 0 1 1 0 0 0 0 1 1 0 0 0 0 0 0 0 1 1 1 2 0 0 0 1 0 1 0 1 0 0 1 0 0 0 1 1 1 1 1 0 1 0 0 0 0 0 0 1 0 1 0 2 0 0 0 0 0 0 0 0 1 2 0 0 1 0 0 0 0 0 1 1 1 1 1 0 0 0 0 0 1 2 0 0 0 1 1 0 1 1 0 0 0 0 0 0 1 1 2 0 0 0 0 2 0 0 0 0 0 0 0 0 0 0 0 1 0 1 0 0 0 1 0 0 1 0 0 1 1 0 0 1 0 2 0 0 0 0 0 0 1 0 0 1 0 1 0 0 1 0 2 1 0 0 0 0 0 0 0 0 0 1 1 2 1 1 1 1 0 0 0 1 0 0 1 1 0 0 1 0 1 0 0 1 0 1 1 0 0 1 1 2 0 1 0 0 2 0 2 0 2 0 0 0 1 1 0 1 0 1 2 0 0 0 0 1 1 0 0 0 0 0 0 0 0 1 0 0 1 0 0 0 0 1 0 0 0 1 1 0 0 0 0 1 0 1 0 1 1 0 0 1 1 0 0 1 0 0 0 0 0 1 0 0 1 0 0 1 0 1 1 0 2 1 1 0 0 1 1 1 0 0 1 0 1 1 0 1 0 0 1 1 0 0 1 1 0 0 1 2 0 1 0 0 0 0 0 0 1 1 0 0 0 1 0 0 1 0 1 0 0 1 1 1 1 1 0 1 0 0 1 1 0 0 0 2 0 0 0 1 2 0 0 1 1 0 0 0 2 0 0 0 1 0 0 0 1 0 1 1 1 0 1 0 0 2 0 0 0 1 0 0 0 2 0 0 0 0 0 1 1 1 1 0 0 0 1 0 0 1 0 1 0 0 2 1 1 0 1 2 1 1 0 0 0 0 0 0 0 2 0 0 0 1 1 0 0 1 0 0 0 0 2 0 0 1 1 0 0 0 1 0 0 1 0 1 0 2 2 2 1 0 0 0 1 0 0 1 1 1 0 0 0 0 0 1 0 0 1 0 1 0 0 0 0 0 0 0 0 0 1 0 1 0 2 0 1 1 1 0 0 0 0 1 0 0 0 0 0 0 0 1 1 0 0 0 0 1 1 0 1 0 0 0 0 1 0 2 0 1 0 0 0 0 0 0 0 0 0 0 1 0 2 0 0 0 0 0 0 0 1 0 1 1 1 0 0 1 1 0 0 0 0 0 0 2 2 1 NA 0 1 0 0 0 0 0 1 0 0 2 0 1 0 0 0 0 1 0 1 0 0 0 0 0 0 0 1 1 0 0 0 1 1 0 2 1 1 0 1 0 0 2 0 2 2 0 0 1 0 0 0 0 1 1 1 0 2 1 0 0 1 0 1 0 0 0 0 2 0 1 0 1 0 0 1 0 0 0 2 1 0 1 0 2 0 0 0 1 0 0 0 0 0 0 2 0 0 2 1 0 1 0 1 0 0 0 0 0 1 0 1 1 0 1 0 0 0 0 0 0 1 0 1 0 0 0 1 0 0 0 0 1 1 1 0 0 0 0 0 0 0 0 1 1 0 1 0 0 1 0 2 0 0 2 1 0 0 0 0 0 0 0 1 1 0 0 1 0 0 1 0 0 0 2 1 0 0 1 0 0 1 0 0 1 0 1 0 0 1 2 0 1 0 0 0 0 0 0 0 0 0 0 0 0 0 0 0 1 1 0 1 0 2 1 1 0 0 1 0 0 0 0 0 0 1 0 0 0 1 1 0 0 0 0 0 0 0 0 0 1 0 0 0 0 1 1 0 0 1 0 0 0 0 0 0 0 0 1 0 0 1 0 1 2 0 1 1 0 0 0 1 0 0 1 1 0 0 0 0 0 0 1 0 0 1 0 0 0 0 0 0 1 1 1 1 0 0 0 0 0 0 0 0 1 0 2 0 0 0 0 1 0 0 0 1 0 0 0 0 0 0 1 1 0 1 0 1 0 0 1 0 1 0 0 0 0 0 1 0 0 0 0 0 0 0 0 1 1 0 1 0 0 2 2 0 0 0 0 0 1 0 0 0 1 0 0 0 0 1 0 0 1 1 2 1 0 0 0 1 0 0 0 1 2 1 1 0 0 0 2 0 0 0 1 1 0 0 0 1 1 0 0 1 0 0 0 0 2 0 1 1 0 2 0 0 0 0 0 1 0 0 1 0 1 2 0 1 0 1 0 0 0 2 0 1 0 1 0 2 0 0 0 0 0 0 1 0 0 2 0 2 0 2 0 0 0 0 1 0 1 0 1 0 0 0 0 0 0 2 1 1 0 1 0 1 1 0 1 0 0 1 0 0 1 0 0 1 0 2 0 2 0 0 0 0 0 0 0 0 1 1 1 0 0 0 0 0 0 0 0 0 0 0 0 0 0 0 0 1 1 0 0 1 1 0 1 1 1 0 0 0 2 2 0 0 0 0 1 2 0 0 0 0 0 0 1 0 0 0 0 0 0 0 0 0 0 0 0 1 1 0 1 1 0 0 1 0 0 1 0 0 0 1 0 1 1 0 0 2 0 0 0 1 0 1 1 0 0 1 1 0 0 0 0 0 1 0 0 1 0 0 0 0 0 0 0 2 0 0 2 1 0 1 1 2 0 1 0 0 1 0 0 0 0 0 0 1 1 1 0 0 0 0 0 0 0 1 0 0 1 0 1 0 0 1 1 0 1 0 0 1 0 2 0 0 0 0 0 0 1 0 2 0 1 1 0 0 1 0 1 0 0 0 0 2 0 0 1 1 0 0 0 1 0 0 0 0 0 0 0 1 0 0 1 0 0 0 0 0 1 0 0 1 0 0 0 1 1 0 1 1 0 2 1 1 0 0 0 0 1 0 2 1 0 0 0 0 1 0 0 0 0 0 1 0 1 0 0 1 0 0 1 0 0 0 0 0 2 1 0 1 1 0 0 0 2 1 0 0 1 1 0 1 0 2 0 0 0 1 0 0 0 0 0 1 2 2 1 1 0 0 0 0 0 0 0 2 1 0 1 0 0 0 0 0 0 0 0 2 1 0 0 1 0 0 1 2 0 0 0 1 0 1 0 0 2 0 1 0 1 2 0 0 0 0 0 0 1 0 0 0 1 0 0 0 1 0 0 0 2 1 2 0 1 0 0 0 0 0 0 0 0 0 0 1 0 1 1 1 1 0 0 1 1 0 0 0 0 0 1 0 0 0 1 0 0 1 0 0 1 0 0 1 0 0 1 1 0 1 0 0 0 1 0 0 0 0 0 0 0 1 0 0 1 1 0 0 1 0 1 2 1 1 1 2 0 2 1 0 1 0 1 1 0 0 0 0 1 1 0 1 1 0 0 1 0 1 0 0 0 1 0 0 0 0 1 0 0 NA 0 1 1 1 0 1 0 2 1 0 0 0 0 1 0 1 0 0 2 0 0 1 0 0 0 1 0 0 0 0 2 0 0 0 1 1 0 0 1 0 0 0 1 0 1 0 1 0 0 0 1 0 0 0 2 0 2 0 2 1 1 0 0 1 0 0 0 0 0 1 0 1 1 2 1 1 1 0 1 0 0 0 1 2 1 1 0 0 0 2 0 0 1 0 1 1 1 0 0 0 0 NA 0 1 0 2 0 0 1 0 0 0 1 0 0 0 0 0 0 0 0 1 0 0 0 1 2 0 1 0 1 0 1 0 1 0 0 0 0 1 0 1 0 1 0 1 0 0 0 1 1 1 2 0 1 2 1 0 0 0 0 1 0 0 0 0 0 1 2 0 0 0 0 0 1 0 0 1 1 0 0 1 0 0 0 1 0 1 0 0 0 0 0 0 1 0 2 0 0 0 1 0 0 0 1 1 0 1 0 0 0 0 0 0 0 1 0 0 0 0 1 0 0 0 0 0 0 0 1 0 0 1 0 0 1 0 0 0 0 0 0 0 1 1 0 1 0 0 0 0 2 1 0 0 1 0 0 0 2 0 1 0 1 0 0 0 0 0 0 1 0 0 1 0 0 0 0 0 0 0 0 1 0 0 0 0 0 0 0 0 1 1 2 0 0 0 1 1 1 0 0 1 1 1 1 2 0 0 0 1 1 0 0 2 0 1 0 0 1 0 0 1 1 0 0 0 1 0 0 0 1 1 2 1 0 0 0 0 0 1 0 0 0 0 0 0 1 0 0 0 0 1 0 2 0 0 2 0 0 0 0 0 0 0 0 1 0 0 0 0 0 0 1 0 1 1 1 2 2 0 1 0 1 0 1 0 1 0 1 0 1 1 1 0 0 0 0 1 0 0 2 0 0 2 0 0 0 1 1 1 1 0 1 1 2 0 0 1 0 0 1 0 0 0 1 0 0 2 0 0 0 0 0 0 0 0 0 0 0 1 0 0 0 1 0 1 0 0 2 0 0 1 0 0 1 0 0 1 0 2 0 0 1 0 0 1 2 0 1 0 1 2 1 0 1 0 0 1 0 0 0 1 1 2 0 0 1 0 0 0 0 1 2 0 0 0 0 0 1 0 2 2 2 0 0 0 1 0 0 0 2 0 1 1 0 1 1 1 0 0 0 0 2 0 1 0 0 2 0 0 2 1 2 1 0 1 0 0 2 0 0 2 2 0 0 0 0 0 0 0 0 1 0 0 0 0 0 0 0 0 2 2 1 0 0 0 0 1 0 0 2 0 1 1 0 0 0 0 0 0 0 0 0 1 0 1 0 1 0 0 0 1 0 0 1 1 0 0 1 0 0 0 0 1 2 0 0 0 1 1 1 0 0 1 1 0 1 0 0 0 0 0 1 1 0 0 0 2 0 1 1 1 1 0 0 0 0 0 0 0 1 0 0 0 1 1 0 0 0 1 0 2 0 1 0 0 0 0 0 2 1 1 0 1 1 0 0 1 1 0 0 0 0 0 1 1 0 1 1 0 1 2 1 0 0 0 1 NA 0 1 0 1 0 0 1 0 0 0 0 0 1 1 0 1 0 0 0 1 1 1 0 0 0 2 1 0 0 0 0 0 1 2 0 0 0 0 0 0 0 0 0 0 1 1 0 1 0 0 0 2 0 0 2 1 1 0 1 0 1 1 1 1 0 0 1 1 0 0 0 0 2 1 2 0 0 0 0 0 1 0 1 0 1 1 1 0 0 0 0 0 0 1 2 0 1 1 1 0 1 0 0 0 1 0 1 0 1 0 1 0 1 0 1 0 1 0 0 1 0 0 1 0 0 0 0 0 0 0 0 0 0 0 0 1 1 0 0 0 1 0 0 0 1 0 1 1 0 0 0 0 0 0 0 0 0 0 0 0 0 0 0 0 0 1 0 2 2 0 0 0 1 0 0 0 0 0 1 0 1 0 1 0 0 0 0 0 1 0 0 1 1 1 0 0 0 0 1 1 0 0 0 1 1 0 0 1 0 1 NA 1 0 2 1 1 1 1 0 0 1 0 0 0 1 2 0 2 0 0 0 1 1 1 0 1 2 2 0 0 2 0 0 1 0 0 0 0 0 0 0 1 0 0 0 0 0 0 1 0 2 1 0 0 0 1 0 0 0 1 0 1 1 0 0 0 1 0 0 0 1 0 0 1 1 0 0 0 1 0 0 0 0 0 NA 0 0 1 0 2 1 0 1 0 0 0 1 1 1 0 0 1 0 0 1 0 0 0 1 1 0 0 0 1 0 1 0 0 0 0 0 0 1 0 2 0 0 0 0 1 0 0 0 0 1 0 0 0 1 0 0 1 1 0 0 1 0 0 0 0 0 1 0 1 0 1 1 0 0 0 0 0 0 0 1 0 0 0 1 0 0 0 0 0 2 0 0 0 0 1 0 0 0 2 1 0 1 0 1 0 0 0 0 0 0 2 0 1 0 1 0 0 0 1 1 0 1 0 1 0 0 0 0 1 0 2 0 0 1 0 0 1 0 1 1 0 0 0 0 1 1 0 1 0 0 1 0 0 0 0 0 0 0 1 0 1 1 0 0 0 1 0 0 0 2 1 0 1 0 0 0 0 0 1 0 0 0 1 1 0 1 2 0 0 2 0 0 1 1 0 2 0 0 0 1 0 0 0 0 0 0 1 0 0 0 0 0 0 1 0 1 1 0 1 0 0 0 0 0 1 0 1 2 1 0 1 0 0 0 1 0 2 0 1 0 0 0 1 0 0 0 0 0 1 0 1 0 0 0 0 0 0 0 0 1 0 0 0 0 0 0 1 1 0 0 0 0 2 0 0 1 1 2 2 0 2 1 0 2 0 1 0 1 0 0 1 0 2 0 0 0 0 1 0 1 0 0 1 0 1 1 0 0 1 0 1 0 0 0 0 1 0 0 0 0 2 1 0 0 0 1 0 0 0 0 1 1 0 0 0 0 1 0 0 0 0 0 0 0 0 0 0 1 0 0 1 0 0 0 0 2 0 1 0 0 2 0 0 0 0 0 0 1 0 0 0 0 0 1 0 0 1 0 0 0 0 1 0 0 1 0 0 0 0 0 0 0 1 1 1 0 2 1 0 0 0 0 0 0 0 1 0 1 0 1 0 0 1 2 0 0 1 1 0 0 0 0 0 1 0 0 0 0 0 0 0 0 0 1 0 0 0 1 0 0 0 0 0 0 0 0 0 1 1 0 0 0 1 1 0 0 0 0 0 1 0 0 0 0 0 0 1 0 0 0 0 0 0 1 1 1 1 0 0 0 0 0 1 0 0 0 0 0 1 0 0 2 0 0 0 0 1 0 0 0 1 0 2 0 0 0 0 0 0 1 0 1 0 0 0 0 0 0 1 1 1 0 0 0 0 0 0 0 1 0 0 0 0 0 0 0 2 0 0 0 0 0 0 1 0 0 0 0 0 0 1 0 0 0 1 1 0 0 0 0 0 0 2 0 0 1 0 0 0 1 1 0 0
DERD_D2_818_07 0 0 0 1 0 1 0 1 0 1 0 1 0 2 2 0 0 2 0 1 0 0 1 1 0 0 0 1 0 2 2 1 0 2 0 0 1 1 0 2 0 1 0 1 0 0 1 2 1 0 1 1 0 0 1 0 0 1 0 0 1 0 0 0 0 0 1 0 0 0 1 2 2 1 0 0 0 0 1 2 2 0 0 1 2 1 0 0 1 1 0 2 0 0 0 0 1 1 1 1 0 0 0 0 0 0 1 1 0 0 0 0 0 0 2 0 0 0 1 0 0 1 0 2 1 0 0 0 1 0 0 2 0 1 2 0 0 1 0 2 0 2 2 0 0 1 2 1 0 1 0 0 1 2 0 0 0 0 2 1 2 0 0 1 1 0 0 1 1 1 2 0 1 1 0 0 0 0 1 0 1 0 1 0 0 0 1 1 1 1 0 1 1 2 0 0 1 1 0 1 1 0 1 0 1 1 0 1 0 0 1 0 1 0 2 2 0 0 0 0 0 0 0 1 0 1 0 0 0 2 0 1 0 0 0 1 1 0 0 0 0 0 1 0 1 1 0 1 1 0 2 0 0 0 1 1 1 0 0 1 0 1 0 2 1 1 0 1 1 0 0 0 0 0 1 0 2 1 0 1 0 1 0 0 1 0 0 0 0 0 0 0 1 0 0 0 0 0 1 1 1 0 1 0 1 0 2 0 1 1 1 0 0 1 0 0 1 1 1 1 2 0 2 0 0 2 0 0 0 0 0 0 1 1 0 1 1 0 0 0 0 0 0 2 1 0 0 0 1 0 1 1 1 0 0 1 0 0 0 0 0 0 1 1 2 0 1 1 1 0 1 0 1 0 0 0 0 0 2 1 0 0 0 0 0 1 0 0 1 1 1 0 1 0 0 0 0 0 0 0 0 0 0 NA 0 1 0 1 0 1 0 1 0 0 2 0 NA 2 1 0 0 1 0 0 1 0 2 0 0 0 1 0 0 1 0 0 1 0 0 0 0 1 0 0 0 1 0 0 0 0 1 2 0 0 1 0 0 0 0 0 1 0 0 2 0 1 0 1 0 1 0 2 0 0 0 0 1 0 2 0 0 2 0 1 1 1 0 0 2 2 0 1 0 1 0 0 0 1 0 0 0 1 1 0 1 0 0 0 0 0 1 0 1 0 0 0 0 1 0 1 1 0 0 0 1 1 0 0 1 0 2 1 0 0 0 2 1 0 1 2 0 0 0 0 0 0 0 1 1 2 1 0 1 1 0 0 0 1 2 2 0 0 1 1 0 0 0 1 0 0 0 0 0 0 0 2 1 2 0 0 1 0 0 1 1 0 1 1 1 1 1 1 1 0 1 0 1 2 0 0 0 1 0 2 0 1 1 1 0 0 0 0 2 1 0 2 0 1 0 1 0 0 0 1 0 1 0 0 1 0 0 0 0 1 1 0 1 0 1 0 0 1 1 0 0 0 0 0 0 0 1 0 2 2 0 0 2 1 0 0 0 0 0 0 1 0 0 0 2 1 2 1 0 0 0 1 1 1 1 0 0 1 0 1 1 0 1 0 0 1 1 0 0 0 2 1 1 0 1 1 1 1 0 0 0 0 1 1 1 0 2 1 0 0 1 1 0 2 1 1 1 0 0 0 0 0 0 0 0 2 0 0 1 0 2 0 0 1 0 0 1 1 2 2 0 0 0 1 0 1 0 1 0 0 0 2 0 0 0 0 0 0 1 1 2 1 0 0 0 0 0 1 0 1 1 1 0 0 0 1 0 0 0 0 0 0 0 0 0 0 1 0 0 0 0 1 0 0 0 1 0 0 0 0 0 0 0 0 0 0 0 0 0 0 0 2 0 1 0 1 0 1 0 0 0 1 0 0 0 0 0 0 1 0 0 0 1 1 0 0 1 0 0 0 1 1 0 0 0 1 1 0 1 0 0 0 0 0 2 0 0 0 0 1 0 0 0 0 0 0 0 0 0 0 1 0 0 0 1 1 0 0 0 1 1 1 2 0 0 1 1 0 0 0 1 0 2 0 0 0 1 0 0 0 0 0 0 1 1 0 1 1 0 2 0 0 0 1 0 0 1 2 0 0 0 1 0 0 1 0 0 0 0 1 1 0 0 2 1 1 0 0 1 0 1 0 0 1 2 0 0 0 0 0 1 0 2 0 0 1 0 0 1 1 0 0 0 0 0 0 0 0 0 0 0 0 0 0 0 1 1 0 0 0 1 0 1 0 1 0 0 0 0 1 0 1 0 1 0 0 0 1 0 0 0 0 0 0 2 1 0 0 0 1 0 0 0 0 0 0 0 1 1 1 0 0 0 0 0 0 1 0 1 0 2 0 1 0 0 0 0 1 0 0 0 0 0 1 0 0 0 0 0 1 0 0 0 1 0 0 0 0 0 1 1 0 1 0 0 0 1 1 1 0 1 0 0 0 1 0 1 0 1 0 1 0 1 0 0 0 0 0 0 1 1 1 0 0 0 1 1 2 0 0 0 1 0 0 0 0 0 0 2 1 0 0 0 1 1 0 1 0 0 1 0 0 0 1 2 0 1 1 1 1 0 0 0 0 0 0 1 0 2 0 1 0 0 0 0 0 0 0 0 1 1 0 0 0 1 0 0 0 0 1 1 0 0 1 0 0 1 0 0 1 1 0 0 0 0 1 0 2 1 0 0 0 0 0 0 0 1 1 0 0 1 1 1 0 0 0 0 0 0 1 0 0 0 1 1 0 0 1 0 0 0 0 0 2 0 0 1 0 1 0 1 1 2 0 2 1 0 0 0 1 0 0 0 0 2 0 0 0 0 0 0 0 0 0 0 0 0 0 0 0 1 1 1 1 0 1 1 0 1 0 1 0 0 1 2 0 0 1 0 1 0 0 1 1 0 2 0 0 1 1 1 1 1 0 0 0 0 0 0 1 0 0 0 0 0 0 1 0 1 1 0 0 1 0 1 1 0 0 0 0 0 0 0 0 1 0 0 1 0 0 0 0 0 0 1 0 1 1 0 0 0 0 0 0 1 0 0 0 0 0 1 1 0 0 1 0 0 1 1 0 1 0 0 1 0 0 0 0 2 2 0 1 0 0 0 0 1 1 2 0 0 0 0 1 1 1 0 1 1 1 2 0 0 1 1 0 0 1 1 0 1 0 0 0 0 0 0 1 1 0 0 0 1 0 0 1 0 0 0 0 0 2 1 1 2 0 1 0 0 0 1 0 1 0 1 0 0 0 1 2 0 0 0 1 0 0 0 1 0 0 0 2 0 0 0 0 0 1 1 1 0 1 1 0 1 0 0 0 2 0 0 0 2 0 0 0 0 0 1 1 0 0 0 0 0 1 0 0 0 0 1 0 0 1 1 1 0 1 1 1 0 0 0 0 0 0 0 0 2 0 0 0 1 1 0 0 1 0 0 0 0 2 0 1 1 1 0 0 0 1 0 0 1 0 0 0 2 2 1 1 0 0 0 2 0 0 1 1 0 1 0 1 1 0 1 0 0 1 0 1 0 0 0 0 0 0 0 0 0 1 0 1 0 1 1 1 0 1 0 0 0 1 1 1 0 0 0 0 0 1 1 1 0 1 0 0 2 2 0 2 0 0 0 0 1 0 1 0 1 1 1 0 1 1 1 0 0 0 0 1 0 1 0 0 0 0 1 0 0 NA 1 1 0 1 0 1 0 1 0 1 0 0 1 0 1 1 0 NA 1 1 0 0 0 0 0 0 0 0 1 0 1 0 1 0 0 0 0 0 0 0 0 1 0 0 0 1 0 0 0 0 1 2 0 2 0 0 0 1 0 1 2 0 2 2 0 0 1 0 0 2 0 1 1 1 1 2 1 0 0 1 0 1 0 1 0 0 2 0 1 0 0 0 0 1 0 0 0 1 0 0 1 0 1 0 1 0 0 0 0 1 0 0 1 0 0 0 1 1 0 2 0 2 0 0 0 0 0 1 0 1 1 0 1 0 0 0 1 0 0 1 0 1 1 0 0 1 0 0 0 0 1 2 2 0 0 0 0 0 0 0 1 1 1 0 1 0 0 0 0 1 0 0 2 1 0 0 0 0 0 1 1 0 0 0 0 0 0 0 1 0 0 0 1 1 0 0 0 0 0 1 0 0 1 0 1 0 0 0 1 0 1 0 0 0 0 0 0 0 1 0 0 0 0 0 0 0 1 0 0 1 0 1 1 1 0 1 1 0 1 0 0 0 0 1 0 1 0 1 1 0 1 0 0 1 0 0 0 0 0 0 1 0 0 1 2 0 0 1 1 0 0 0 0 0 1 0 1 0 0 0 1 0 2 0 2 1 0 0 0 1 0 0 1 1 0 0 1 1 0 0 1 1 0 0 0 0 1 0 0 0 1 1 0 0 0 0 0 0 0 0 0 0 1 1 1 0 0 0 0 0 0 0 0 1 0 0 0 0 0 1 0 0 0 0 0 0 0 0 1 0 1 1 0 0 0 0 0 0 0 0 0 0 0 0 0 0 1 1 0 1 0 0 2 1 0 0 0 0 0 1 0 0 2 0 0 0 0 1 0 0 1 0 1 1 0 1 0 0 0 0 0 2 1 1 1 0 0 0 1 0 0 0 0 0 0 0 0 1 0 1 0 1 1 1 0 0 1 0 0 NA 0 2 0 0 0 0 2 1 0 0 1 0 1 2 0 1 0 1 0 0 0 1 0 1 0 0 0 1 1 0 0 1 0 0 2 0 0 2 0 1 0 1 0 1 0 0 0 0 1 1 1 1 0 1 0 0 0 2 2 2 0 1 0 0 1 0 1 0 0 1 0 0 1 0 0 1 0 1 0 1 0 0 1 0 0 0 1 0 0 1 1 0 0 0 1 0 1 1 0 0 0 0 0 0 0 0 0 1 2 0 0 0 1 0 1 1 1 0 0 0 1 2 0 0 0 0 0 1 0 0 0 0 1 0 1 0 0 0 0 0 0 0 0 1 0 0 0 2 1 1 1 1 0 0 0 0 0 2 0 2 0 1 0 1 0 0 0 1 0 0 0 1 0 1 0 0 0 2 0 0 0 0 0 1 1 0 0 1 0 0 0 0 0 0 0 2 0 0 1 0 0 0 1 1 0 1 1 0 1 0 0 0 0 0 0 1 1 1 0 0 0 0 1 0 0 0 0 0 1 1 0 1 0 1 0 0 1 0 0 1 0 1 0 0 0 0 0 0 1 0 2 0 1 0 2 0 1 0 1 0 0 0 0 2 1 0 1 1 0 0 1 0 0 1 0 0 0 1 0 2 0 0 1 0 0 1 0 0 0 0 0 1 0 0 0 1 1 0 0 1 1 2 1 1 0 0 0 0 0 NA 1 0 0 0 0 0 1 0 0 0 1 0 1 0 1 0 0 1 0 0 2 0 0 0 0 1 2 1 0 1 0 1 0 0 1 0 0 0 1 1 0 0 0 1 0 0 0 1 0 0 1 0 0 1 2 1 1 0 0 0 0 1 0 0 0 1 0 0 0 0 0 0 0 0 0 0 0 0 1 0 0 1 0 0 0 1 0 0 0 1 0 1 0 0 2 0 1 0 1 0 0 0 0 0 1 0 0 0 0 1 0 0 0 0 0 0 0 0 1 2 1 0 0 0 2 0 0 0 0 0 0 0 0 2 0 0 0 0 2 0 0 1 0 0 0 0 0 0 1 0 0 0 2 0 0 0 0 0 0 0 0 1 0 0 0 1 0 1 0 1 0 1 1 0 0 2 0 0 0 0 1 0 0 2 0 0 0 0 1 2 1 2 1 1 0 2 0 0 1 1 0 1 0 0 0 0 1 1 0 1 2 0 0 0 1 0 0 0 1 0 0 0 0 1 0 0 2 NA 0 1 0 1 0 2 0 1 1 0 0 0 0 1 0 2 0 0 1 1 0 1 1 0 0 1 0 0 0 0 1 1 0 0 0 1 0 1 0 0 0 0 1 0 2 1 1 0 0 0 0 0 0 0 2 0 2 0 2 0 1 0 0 2 0 0 0 0 0 0 0 0 1 1 1 1 1 0 1 0 0 0 0 1 0 1 1 0 0 1 0 0 0 0 1 1 1 0 0 1 0 NA 1 1 0 1 0 0 1 0 0 0 1 0 0 0 0 1 0 0 0 0 0 1 0 1 2 0 0 0 0 0 0 0 0 0 0 0 0 1 0 1 0 1 0 1 0 1 0 2 1 1 1 1 0 2 1 0 0 0 1 1 0 0 0 2 0 2 1 0 0 0 0 0 1 0 0 1 1 1 0 1 0 0 0 1 0 1 0 0 0 0 0 1 1 0 1 0 0 0 1 0 0 0 0 2 0 1 0 0 1 0 0 0 0 1 0 1 0 1 1 0 0 2 1 0 0 0 1 0 0 2 0 1 1 1 0 0 0 2 0 0 0 0 0 2 0 0 0 0 0 1 0 0 1 0 0 0 2 0 1 0 0 0 0 0 0 0 0 0 0 0 1 0 0 0 0 1 0 0 0 0 0 0 1 1 0 1 0 0 0 1 1 0 1 0 NA 0 0 1 1 1 1 1 1 2 0 0 1 0 1 0 0 2 0 0 1 2 0 0 0 1 1 0 0 1 0 0 0 0 1 0 2 1 0 0 0 0 0 1 0 0 0 0 0 0 1 0 0 0 0 1 1 2 0 0 1 0 0 0 0 1 0 0 0 1 0 1 0 0 0 0 0 0 1 1 2 2 0 0 0 1 1 0 0 1 2 0 0 0 0 0 1 0 0 0 0 1 0 0 1 0 0 1 0 0 0 0 0 1 0 0 0 0 2 0 0 1 0 0 1 0 0 1 1 0 0 2 0 0 0 0 0 0 1 0 0 1 0 1 0 0 0 0 1 1 0 0 1 1 0 1 0 0 0 0 0 2 0 1 0 0 1 0 0 1 1 0 0 1 1 2 1 0 1 0 0 1 0 0 0 1 1 1 0 0 1 0 1 0 1 1 1 0 1 1 1 0 2 0 2 2 1 1 0 0 1 0 0 0 1 0 1 1 0 0 1 0 0 0 0 0 2 0 1 0 0 1 0 0 1 0 1 1 0 1 1 0 2 0 0 1 2 0 0 0 1 0 0 1 0 1 1 0 0 0 0 0 1 0 1 2 1 0 0 0 1 0 0 0 2 0 1 1 0 0 0 1 0 1 0 0 0 0 1 1 0 1 0 0 0 1 1 0 2 0 0 1 0 1 0 0 0 0 2 0 0 1 1 0 1 0 0 1 0 0 1 0 1 0 0 0 1 0 0 1 0 0 0 1 1 0 2 0 0 0 0 0 1 0 1 0 0 0 0 1 2 1 0 1 0 2 0 0 1 0 0 0 0 2 1 0 0 1 0 0 0 1 1 0 0 0 0 0 0 0 0 1 1 0 1 2 2 0 0 0 1 2 0 1 0 1 0 0 1 0 1 0 0 0 2 0 1 1 0 0 0 0 0 0 0 0 0 1 2 0 0 0 0 0 0 2 1 0 0 0 1 1 0 0 0 0 2 1 0 2 0 1 1 1 0 0 2 1 0 0 0 0 0 1 1 1 0 2 1 1 0 0 0 0 1 1 1 0 1 0 0 0 1 0 2 1 0 1 1 0 0 0 0 0 1 1 2 1 2 1 1 0 2 0 0 0 1 0 1 0 1 0 1 1 1 1 1 0 2 0 0 1 0 2 1 0 0 0 0 0 0 0 1 0 0 0 0 1 1 0 1 0 1 0 0 0 0 0 1 1 0 0 0 0 0 0 0 0 0 1 1 0 0 0 0 1 0 2 0 1 1 0 0 0 1 0 0 0 0 0 2 1 1 0 0 1 0 1 0 0 1 0 0 0 1 1 0 0 0 0 1 0 0 0 0 1 1 0 1 1 0 1 NA 1 0 2 1 2 0 0 0 1 1 0 0 0 0 0 0 1 0 0 0 0 1 0 0 0 0 1 0 0 1 1 0 0 1 0 0 0 0 0 0 1 0 0 0 0 0 0 2 0 1 1 0 0 0 0 0 0 0 2 1 1 1 0 0 1 0 0 0 0 1 1 1 1 1 0 0 0 0 1 0 0 0 0 1 0 0 0 0 2 1 1 1 0 0 1 0 1 0 0 0 1 1 0 2 0 0 0 0 0 0 0 0 1 1 1 0 1 1 0 0 1 1 0 1 0 0 0 0 0 0 1 0 0 0 0 0 1 0 0 0 1 1 1 0 2 0 0 0 0 0 0 0 0 0 0 1 0 0 0 0 0 0 0 0 0 0 0 0 0 0 0 1 0 1 0 0 0 0 2 1 0 0 2 1 0 0 1 0 0 0 0 1 0 0 2 0 0 0 1 0 0 0 1 0 0 1 0 1 0 0 0 0 1 0 1 0 0 0 1 0 0 0 2 0 1 0 0 0 0 1 1 0 2 0 2 0 0 0 1 0 1 0 1 1 1 0 0 0 0 1 0 0 0 2 1 0 1 0 0 0 0 0 1 0 0 0 1 1 0 1 2 0 1 2 1 0 1 1 0 1 0 0 1 1 0 0 0 0 0 0 0 1 0 0 1 0 0 1 1 1 0 0 0 0 0 0 0 0 1 0 2 2 1 1 0 0 0 0 0 0 0 0 2 0 0 0 1 1 0 0 0 0 0 0 1 0 0 1 0 0 0 0 0 1 0 1 0 0 0 0 2 1 0 0 0 1 1 0 0 2 0 2 2 0 1 1 0 1 0 1 0 0 1 0 1 0 2 0 0 0 0 0 0 1 0 0 1 0 1 0 1 0 1 0 1 0 0 1 0 1 0 0 0 0 1 0 0 0 0 0 0 0 0 0 2 0 0 0 0 0 0 0 0 0 0 0 0 0 1 0 0 1 0 0 1 0 0 0 0 0 0 1 0 0 1 1 0 0 1 1 0 NA 0 0 0 0 1 0 0 0 1 0 0 0 0 1 0 1 1 0 0 0 0 0 0 0 1 1 1 0 2 0 0 0 0 0 0 0 0 1 0 1 0 0 0 0 0 2 0 0 2 0 0 0 0 0 1 1 0 1 0 0 0 0 0 0 0 0 1 0 0 1 0 0 0 0 0 0 0 0 0 0 1 0 0 0 1 1 0 0 0 0 1 1 0 0 0 0 0 0 1 0 0 0 0 1 0 2 0 1 0 0 0 1 0 0 1 0 1 0 0 0 0 0 0 1 0 0 1 0 0 0 0 0 0 0 2 0 0 0 0 0 1 0 0 1 0 0 0 0 1 0 1 1 0 1 1 0 0 0 0 0 0 0 0 1 1 0 1 0 2 1 0 0 0 0 1 2 0 0 0 0 0 0 0 2 0 0 0 1 1 0 0 1 1 0 2 0 0 1 0 0 1 1 1 0 0
DERD_D2_818_08 0 0 1 1 0 1 0 1 0 0 0 0 0 1 2 0 0 0 0 0 1 0 1 1 0 0 1 1 1 1 2 1 0 2 0 0 1 1 0 1 0 0 0 2 1 0 2 2 2 0 1 1 0 0 1 0 0 1 0 0 0 1 0 0 0 0 1 0 0 0 1 2 2 2 0 0 0 1 1 2 0 1 1 1 1 1 0 0 1 1 0 1 0 0 0 0 1 2 1 1 0 0 0 1 0 0 2 1 1 0 0 0 0 1 2 0 0 0 1 0 0 0 1 1 1 1 0 1 0 1 2 2 0 1 2 0 0 2 0 2 0 2 1 0 0 2 2 1 0 1 0 0 0 1 0 0 0 0 2 1 0 0 0 0 1 0 0 1 1 1 1 0 1 1 0 2 0 0 1 1 1 0 1 0 0 0 0 1 1 2 1 0 1 0 0 0 1 0 2 0 1 1 0 0 1 1 0 0 1 0 0 0 1 0 1 2 1 0 0 1 0 0 0 0 0 1 1 0 0 1 0 1 0 0 0 0 1 1 0 0 1 0 0 0 1 1 0 1 1 0 2 1 0 0 2 0 1 0 1 1 0 0 0 1 1 1 0 1 1 0 0 0 0 0 0 0 2 1 0 1 0 0 0 0 1 0 0 1 0 0 0 0 0 0 1 0 1 0 1 1 0 0 1 1 1 0 2 0 1 1 1 0 0 1 0 1 1 1 0 0 1 1 2 1 1 0 0 1 0 0 0 0 1 1 0 2 1 0 0 0 0 2 0 1 2 0 1 0 1 1 0 2 0 0 0 2 0 0 0 0 0 0 1 2 2 1 1 1 1 0 1 0 0 0 0 0 0 1 1 0 0 0 0 1 0 1 1 1 0 0 0 0 0 0 0 0 0 0 1 0 0 1 0 0 0 1 0 1 0 1 0 1 0 0 2 0 NA 1 2 0 0 0 1 0 1 0 2 0 0 0 1 0 0 1 0 0 2 0 1 0 0 1 1 0 0 1 2 0 1 0 0 0 0 0 0 0 0 0 0 1 1 0 0 2 0 1 0 1 1 0 0 1 0 0 0 0 1 0 2 0 1 2 0 2 1 1 0 0 1 2 0 0 0 0 0 0 0 NA 1 0 0 1 2 0 1 0 0 1 0 0 1 0 0 1 0 0 0 1 1 1 1 0 0 0 1 1 1 0 1 0 1 1 0 0 1 1 1 1 0 2 0 1 0 0 0 0 0 1 0 1 2 0 1 0 0 0 0 1 2 2 0 0 1 1 0 0 0 1 0 0 0 0 0 0 0 2 2 2 0 0 1 0 0 0 1 1 1 1 0 2 1 0 1 0 0 1 1 1 0 0 0 0 0 2 0 1 1 1 0 0 1 0 2 0 0 2 0 0 0 1 0 0 0 0 0 1 0 1 1 0 0 1 0 1 1 0 0 0 1 1 0 1 0 0 0 0 0 1 0 1 1 0 0 2 0 0 2 1 1 0 0 1 0 0 0 0 0 0 2 0 1 0 1 0 0 1 2 2 1 0 0 1 1 0 0 1 0 0 0 1 1 0 0 1 2 2 1 0 0 1 1 1 0 0 0 0 1 1 1 0 0 1 0 0 1 1 0 1 1 1 0 0 0 0 0 0 0 1 0 2 1 0 0 0 0 0 0 1 0 0 1 1 1 1 1 0 1 1 1 1 0 1 0 0 0 2 0 0 0 0 0 0 0 1 2 0 0 0 0 0 0 2 0 1 1 0 0 0 0 2 0 0 0 0 0 0 0 0 0 0 0 0 0 0 0 1 0 0 0 1 0 0 1 1 1 0 0 0 0 0 1 0 0 0 0 2 0 0 1 0 0 1 0 1 0 1 0 1 0 0 1 0 0 0 0 0 0 0 0 0 1 0 0 0 0 1 1 0 0 0 1 0 1 0 0 0 0 0 1 0 0 0 0 0 0 0 0 0 0 0 0 1 0 0 0 0 1 0 1 1 0 0 0 2 1 2 1 0 0 1 1 0 0 0 1 0 2 0 0 1 1 0 0 0 0 0 0 1 0 0 1 0 0 0 0 0 0 1 0 0 0 1 0 0 0 0 0 0 1 0 0 0 0 1 1 0 0 2 0 0 0 1 1 0 0 0 0 0 1 0 0 0 0 0 2 0 1 0 0 1 0 0 2 1 0 0 0 0 1 0 0 0 0 0 0 0 0 0 1 0 1 1 0 0 1 0 0 0 0 0 0 1 0 1 1 2 0 2 1 0 0 0 0 0 0 0 0 0 0 0 0 0 1 1 0 0 0 0 0 0 0 1 1 0 0 0 1 0 0 1 1 0 1 0 0 0 0 0 1 0 0 1 0 0 0 1 0 1 0 0 0 0 0 1 0 1 1 0 0 0 0 0 0 1 1 0 1 0 0 0 1 0 1 1 1 0 0 0 1 0 1 0 1 0 0 0 0 0 1 0 0 2 0 1 1 1 0 1 0 0 0 2 0 0 0 1 0 0 0 0 0 1 2 1 0 0 0 0 1 0 1 0 0 1 0 0 0 1 2 0 0 1 1 1 0 0 0 1 0 0 0 0 1 0 0 0 0 1 0 0 0 0 1 0 1 0 0 0 1 0 0 0 0 1 1 1 0 1 0 0 0 0 0 0 1 1 0 0 0 1 0 2 1 0 0 0 0 0 0 0 1 1 0 0 0 0 0 0 0 0 0 0 0 0 0 0 0 0 1 0 0 1 0 0 1 0 0 1 0 0 1 0 0 0 1 1 0 0 1 1 0 0 0 0 0 0 0 0 1 0 0 1 0 1 0 0 0 2 0 0 0 0 0 0 1 0 1 1 0 1 0 0 1 0 1 0 0 1 0 0 0 1 1 1 0 0 1 2 2 2 0 0 0 0 0 1 1 1 0 1 0 1 0 1 0 0 0 1 1 0 1 0 1 2 0 0 1 0 1 1 0 0 0 1 0 0 0 0 0 0 0 1 0 0 0 0 1 0 0 0 1 1 0 0 0 0 0 0 1 0 1 0 0 0 2 1 0 0 0 0 0 0 2 0 1 0 0 1 0 0 1 0 1 2 0 0 1 0 0 0 1 1 1 0 0 0 0 1 1 1 0 0 0 1 0 0 0 1 1 0 0 1 2 0 1 0 0 0 0 1 0 2 0 0 0 0 0 0 0 1 0 0 0 0 1 2 1 0 0 0 1 0 0 2 0 1 1 0 2 0 0 0 1 0 1 0 0 2 0 0 0 1 0 0 0 2 0 0 0 1 0 1 1 1 0 2 0 0 1 0 0 0 1 0 0 0 2 0 0 0 0 0 1 1 0 0 0 0 0 1 0 1 2 0 1 0 0 1 1 1 0 1 1 0 1 0 0 0 0 0 0 0 2 0 0 0 1 1 0 0 1 0 0 0 0 2 0 0 0 1 0 0 0 1 0 0 2 0 1 0 1 1 2 1 0 0 0 1 1 0 1 2 1 0 0 1 0 1 1 0 0 1 0 1 0 0 1 0 0 0 0 0 0 1 0 1 0 2 1 1 0 0 0 0 0 0 1 1 0 0 0 0 0 1 1 NA 0 0 1 0 1 2 0 2 0 0 0 0 1 0 1 1 1 1 1 0 1 1 0 0 0 1 0 0 0 2 0 0 1 0 1 0 0 1 0 2 1 0 0 0 0 2 0 1 0 0 1 0 1 2 1 NA 1 1 0 0 0 0 0 0 0 0 1 0 1 0 0 0 0 0 1 1 0 0 0 1 0 0 0 1 1 0 0 0 1 1 0 2 0 1 0 1 0 0 0 1 2 0 0 1 0 0 0 0 0 1 0 0 0 2 1 0 0 0 0 1 0 0 0 1 2 0 2 0 1 0 0 0 0 0 0 1 0 0 1 0 1 0 0 0 0 0 0 0 0 0 1 1 0 0 0 1 0 2 0 1 0 0 0 0 0 0 0 1 1 0 1 0 0 0 0 0 0 1 0 1 1 0 0 1 0 0 0 0 1 1 1 0 0 0 0 1 0 0 1 1 1 0 1 0 0 0 1 2 0 0 2 1 0 0 0 0 1 0 1 0 1 0 0 0 0 1 1 0 0 0 1 1 0 0 1 0 0 1 0 0 1 0 0 0 0 0 1 0 1 1 0 0 0 0 0 0 0 0 0 0 0 0 0 0 1 0 0 1 0 2 1 1 0 0 0 0 0 0 0 0 0 1 0 0 0 2 0 0 1 0 0 0 0 0 0 0 0 0 1 0 1 1 0 0 0 1 2 0 0 0 0 0 0 0 1 0 0 1 0 1 2 0 2 1 0 0 0 0 1 0 0 1 0 0 0 1 0 0 1 1 0 1 0 0 0 0 1 0 0 0 0 1 0 1 0 0 0 0 0 1 1 1 2 0 0 0 0 1 0 0 0 1 0 0 0 0 1 1 0 1 0 1 0 1 0 0 0 0 1 1 1 0 0 0 1 0 0 0 0 0 0 0 0 1 1 1 2 1 0 0 1 0 0 0 0 0 0 1 0 0 1 0 0 0 0 1 0 0 1 1 0 1 0 0 0 0 0 1 0 0 1 1 0 0 0 0 2 0 0 0 1 0 0 1 0 1 1 1 0 1 1 0 0 0 1 1 2 1 0 2 1 0 1 0 2 1 0 0 0 0 1 2 0 1 0 1 0 0 0 NA 0 1 0 0 0 2 1 0 0 0 0 0 1 1 0 2 0 2 0 1 0 0 0 0 1 0 1 1 1 1 0 0 0 0 0 1 1 1 0 0 0 0 1 0 1 0 0 0 0 0 2 0 0 1 0 1 0 1 0 0 1 0 0 0 0 0 1 0 0 0 0 0 0 0 0 0 0 0 0 0 0 0 0 0 0 1 0 0 0 0 1 0 1 2 0 0 0 0 1 2 0 0 0 0 1 1 0 0 0 0 0 0 1 0 0 1 0 0 0 0 0 0 0 0 0 0 1 0 1 1 0 0 0 0 0 1 0 1 1 1 0 1 1 0 0 2 0 0 0 1 0 1 0 0 0 2 1 0 0 1 0 1 0 0 0 1 0 0 0 0 0 0 0 1 0 0 2 0 0 1 1 2 0 1 0 0 1 0 0 0 0 0 0 1 1 1 0 0 1 0 0 0 0 0 0 0 0 0 0 0 1 1 0 0 2 0 0 1 0 1 0 1 0 0 0 0 1 0 2 0 1 0 1 0 1 0 1 0 0 0 1 2 1 0 1 0 0 0 0 1 0 0 0 0 0 1 0 1 0 0 0 0 0 1 0 0 0 0 0 1 0 0 0 1 1 0 0 1 1 1 1 1 0 0 0 0 1 0 2 1 0 0 0 0 0 0 0 0 0 0 1 0 1 0 1 0 0 0 2 0 0 1 0 0 1 1 0 1 0 0 0 0 1 1 0 0 1 0 0 0 0 0 0 0 0 1 0 0 1 0 0 1 2 2 1 1 0 0 0 1 0 0 0 1 0 0 1 0 0 0 0 0 0 0 0 1 1 1 0 1 0 0 0 1 0 0 0 0 0 1 0 0 1 0 1 0 1 1 0 0 0 0 1 0 1 0 0 1 1 0 0 0 0 0 0 0 1 1 1 0 1 0 1 0 0 0 0 0 0 0 0 1 0 1 0 0 1 0 0 1 0 0 0 0 0 1 0 0 0 0 1 0 0 0 0 1 1 0 0 1 0 0 1 1 0 1 0 1 0 1 0 0 0 2 0 0 0 0 0 0 0 2 0 0 0 0 0 2 1 1 1 0 0 2 1 0 0 1 0 1 1 0 0 1 1 0 0 1 2 0 0 1 1 0 0 0 1 1 0 0 0 1 1 0 1 NA 0 0 0 1 0 1 0 1 1 0 0 0 0 1 0 0 0 0 0 1 0 1 1 0 0 1 0 0 0 0 2 0 0 0 0 1 0 1 1 0 0 0 1 0 2 1 1 1 0 0 0 0 0 0 2 0 2 0 2 1 1 0 0 1 0 0 0 0 0 1 1 1 0 1 1 1 1 0 2 0 0 0 0 1 1 1 1 0 0 2 1 0 1 0 1 2 1 0 0 1 0 0 1 1 0 2 0 0 0 0 0 0 0 1 0 0 0 1 0 0 0 1 0 1 0 1 1 0 1 0 0 0 0 1 2 0 0 0 0 0 0 2 0 1 0 2 0 2 0 1 1 1 1 2 2 2 2 0 0 0 1 1 0 0 0 0 0 2 1 0 1 0 1 0 1 0 0 1 1 1 1 1 0 0 0 0 0 1 0 0 0 0 0 1 1 0 2 0 1 0 1 0 0 0 0 0 0 0 0 0 0 0 0 0 0 1 0 0 0 1 1 0 2 1 0 0 0 0 1 0 0 1 0 1 1 0 0 0 0 1 0 0 2 2 0 1 0 0 0 0 1 1 0 0 1 0 0 0 1 0 1 0 0 0 0 0 0 0 0 1 0 0 2 0 0 0 0 0 1 0 1 2 0 0 0 0 0 2 0 0 1 1 1 0 1 0 1 1 0 2 0 1 0 1 1 2 0 0 0 1 0 0 1 2 0 0 0 2 0 0 0 1 1 0 0 0 1 0 0 0 1 1 2 0 0 0 0 0 0 1 0 0 0 0 0 0 1 0 0 0 0 0 0 2 0 0 1 0 0 0 0 0 0 0 0 1 0 1 0 0 0 0 0 0 1 1 1 2 0 0 0 0 1 0 1 1 2 0 1 0 1 1 1 0 0 0 0 1 0 0 2 0 0 1 0 0 0 0 2 1 1 0 0 0 2 0 0 0 0 0 1 0 0 1 1 0 0 2 0 0 0 1 0 0 0 0 0 0 1 2 0 0 1 1 1 1 0 0 1 0 0 1 0 0 1 0 0 2 0 2 1 0 1 0 0 0 1 0 2 1 1 1 2 0 1 0 0 1 0 0 0 1 1 2 0 0 1 0 1 0 1 0 2 0 2 1 1 0 0 0 2 2 1 0 0 0 1 0 0 0 1 0 1 1 0 0 1 0 0 0 0 0 2 0 1 0 0 1 1 0 1 0 2 0 0 0 0 0 1 0 0 0 1 0 0 0 0 0 0 0 0 1 1 0 0 0 0 0 1 0 1 1 0 1 0 0 0 1 0 0 1 0 1 1 0 0 0 1 0 0 0 1 0 0 0 1 0 0 0 0 0 1 0 0 0 0 0 1 0 1 1 0 0 0 0 0 0 0 1 0 1 0 0 1 0 0 1 0 0 1 0 0 1 1 0 0 0 2 0 0 1 0 0 0 0 0 0 1 1 0 1 0 0 0 0 0 1 0 0 0 0 2 0 0 1 0 0 0 0 2 0 0 0 0 1 0 1 0 1 0 0 0 0 0 1 1 0 1 0 0 0 2 1 0 0 0 1 NA 0 1 0 2 0 0 0 0 0 0 0 0 2 1 0 0 0 0 0 0 1 1 1 0 1 1 2 0 0 0 0 0 0 1 1 0 0 0 0 1 0 0 0 0 0 1 0 2 0 1 1 1 0 0 1 0 0 0 0 0 1 1 1 0 0 0 2 1 0 0 0 0 2 1 1 0 0 0 0 0 0 0 2 1 1 1 1 0 0 0 0 0 1 0 1 1 2 1 2 0 1 0 0 0 1 0 1 1 1 0 2 1 1 2 1 0 1 0 0 0 0 0 1 0 0 0 0 0 0 0 0 0 0 0 0 1 1 0 1 1 0 0 0 0 0 0 1 1 0 0 0 0 0 0 0 0 0 1 0 0 0 0 0 1 0 1 0 1 1 0 0 0 0 0 0 0 0 0 2 1 1 1 0 0 0 0 0 0 1 0 0 0 0 1 0 0 0 0 1 0 0 0 0 1 1 0 0 1 0 1 NA 1 0 2 1 0 1 0 0 1 1 1 0 0 1 1 0 0 0 1 0 1 0 0 0 0 1 1 0 0 2 1 0 1 1 0 0 0 0 0 0 2 0 0 0 0 0 0 2 0 1 0 0 1 0 1 0 0 0 2 1 1 1 0 0 1 0 0 0 0 0 1 1 1 1 0 0 0 1 0 0 0 0 0 1 0 0 0 0 2 1 0 0 0 0 0 0 0 0 0 0 0 1 0 1 0 0 0 0 0 0 0 0 1 1 2 0 1 0 0 0 1 1 0 2 0 0 0 0 0 0 0 0 0 1 0 0 0 1 1 0 1 1 0 0 0 0 0 0 0 1 1 0 1 0 0 1 1 0 0 0 0 0 0 0 0 0 1 1 0 0 0 2 0 1 0 0 0 0 1 1 0 0 2 0 0 1 1 0 0 0 0 1 0 0 2 0 0 0 1 0 0 0 1 1 1 1 0 1 0 0 0 0 0 0 2 0 0 0 0 0 0 0 2 1 0 0 0 0 0 0 0 1 2 0 1 0 0 0 1 0 0 0 1 1 1 0 0 0 0 1 0 0 0 1 1 0 1 0 0 1 0 0 0 0 0 0 0 1 0 1 2 0 0 2 1 0 1 0 0 1 0 0 0 1 0 0 0 0 0 0 0 1 0 0 1 0 0 1 0 1 0 0 1 0 0 0 0 0 1 0 2 0 0 1 0 0 0 0 0 0 2 0 0 0 0 0 1 0 0 0 1 0 1 0 1 0 0 1 0 0 0 1 0 2 0 0 0 0 0 0 1 1 0 0 0 1 1 0 0 2 0 1 0 0 1 1 0 1 0 1 0 1 1 0 1 0 2 0 0 0 0 1 0 1 0 0 0 0 0 1 1 0 1 0 1 0 0 1 0 1 0 0 0 0 1 0 0 0 0 0 0 0 1 1 0 1 0 0 0 0 0 0 0 0 0 0 0 0 0 0 0 1 0 0 1 0 0 1 0 1 0 1 0 0 2 0 0 0 0 1 0 0 0 0 0 0 1 0 0 0 0 0 0 0 0 1 0 1 1 0 0 0 0 0 0 0 1 0 1 0 2 0 0 1 0 1 1 0 0 1 0 0 0 0 0 0 1 2 1 0 1 1 0 0 0 0 0 1 0 1 0 1 0 0 0 0 0 1 1 0 0 0 0 0 0 0 0 0 0 0 0 2 1 0 0 0 1 1 0 1 0 0 1 1 0 0 0 1 1 0 1 0 0 0 0 1 0 2 1 0 0 0 0 0 0 0 0 0 0 0 0 0 0 0 0 1 0 0 1 0 1 0 0 0 1 0 2 1 0 0 0 0 2 0 0 1 0 0 0 0 0 0 1 1 0 1 1 0 0 0 0 0 1 0 1 0 1 0 0 0 1 1 0 0 0 0 0 2 1 0 0 1 0 0 0 1 0 0 0 1 0 0 0 0 1 0 2 0 0 1 0 0 1 1 1 0 0
DERD_D2_818_09 0 0 1 0 0 1 1 0 0 1 0 1 0 1 2 0 1 1 0 2 1 0 1 1 0 0 1 1 1 1 2 1 0 0 0 0 1 1 0 2 0 1 1 1 1 0 1 2 1 0 1 1 0 0 0 1 0 2 0 0 0 1 0 1 0 0 0 0 0 0 1 1 2 1 0 0 0 1 1 1 1 1 1 1 1 1 0 0 0 1 0 2 1 0 1 0 0 1 1 1 0 1 0 0 0 0 1 0 1 0 0 0 0 0 2 0 0 1 0 0 0 0 1 1 1 1 0 0 0 0 2 2 0 0 2 0 0 1 0 0 0 2 0 0 0 2 0 0 1 1 0 0 1 2 1 0 0 0 1 0 0 0 0 0 0 0 0 1 0 0 0 0 1 1 0 1 0 0 1 1 2 0 1 0 0 0 0 0 1 1 2 1 1 1 1 0 1 1 1 1 1 0 1 0 1 1 0 0 1 0 1 0 0 0 2 2 0 0 1 1 0 0 0 1 0 2 1 0 0 1 0 1 1 0 0 1 1 1 0 0 1 0 0 0 1 2 0 2 0 0 1 1 0 0 1 0 1 0 0 1 1 0 0 0 2 0 0 1 0 0 1 1 0 0 0 0 1 1 0 0 0 0 0 0 1 0 0 0 1 0 0 0 1 0 0 0 1 0 0 2 1 1 1 1 0 0 1 0 2 1 1 0 0 1 0 1 2 1 1 0 2 0 2 1 1 2 0 0 1 0 0 0 1 0 0 1 2 0 0 0 0 1 0 0 2 0 1 1 0 0 0 1 0 0 0 1 1 0 0 0 0 0 1 1 2 0 1 1 0 0 2 0 0 0 1 0 0 1 2 1 0 0 0 0 0 2 1 1 1 1 1 1 1 0 0 0 0 1 0 0 1 0 1 1 2 1 0 2 0 2 0 1 0 0 2 0 0 2 1 1 0 1 1 0 1 0 2 0 0 0 2 1 0 0 0 0 2 0 1 0 0 1 1 0 0 1 1 0 1 1 1 1 0 0 0 0 0 0 0 1 0 0 0 2 0 1 0 1 1 1 0 1 1 0 0 0 1 0 1 0 1 2 0 2 0 1 0 0 2 1 0 1 0 0 0 0 0 NA 0 1 0 1 2 0 1 0 0 1 0 0 0 0 0 0 0 0 0 0 1 1 2 1 0 1 0 1 0 0 1 0 1 2 0 0 1 1 1 1 1 1 0 1 0 0 1 0 0 1 1 2 2 0 0 2 0 0 0 1 2 1 0 0 1 1 0 0 0 2 0 0 0 0 0 0 0 2 1 2 0 0 1 0 0 1 1 0 1 1 0 2 2 0 0 0 0 0 0 2 0 0 0 1 1 2 0 1 0 1 0 1 1 0 1 0 0 1 0 1 0 1 1 0 0 1 0 1 0 1 1 0 0 0 0 1 1 0 1 0 1 0 0 1 1 0 0 0 0 0 0 0 1 1 2 2 0 0 2 1 0 0 1 2 0 0 0 0 0 0 2 1 1 1 0 0 0 1 1 0 1 0 0 1 1 1 0 0 1 0 0 0 1 0 0 0 2 0 0 0 0 1 1 1 0 0 0 0 1 0 1 0 2 0 0 0 2 1 0 2 0 1 1 0 0 0 0 0 0 0 0 0 2 0 1 0 1 0 0 1 0 0 1 1 0 1 2 0 1 1 0 2 0 0 0 0 0 2 0 0 0 0 0 0 2 1 2 1 0 0 0 0 0 0 0 0 0 0 0 0 0 2 0 0 1 0 0 0 0 0 0 0 1 0 0 1 1 1 0 0 0 2 0 0 1 1 2 0 0 0 0 0 0 0 0 0 0 1 0 1 1 1 0 0 0 1 0 1 0 0 0 0 1 0 1 0 0 0 0 0 0 0 0 0 0 0 1 1 1 0 0 0 1 0 0 0 0 0 0 0 2 0 0 0 0 0 0 0 0 0 0 0 0 0 0 0 1 0 0 0 0 1 0 0 0 2 0 1 2 0 0 2 0 0 0 0 0 0 2 0 0 1 1 0 0 0 0 0 0 1 0 0 0 0 0 1 0 0 0 1 0 1 0 1 0 1 0 0 1 0 1 0 0 0 0 1 0 0 0 1 1 1 0 1 1 0 0 0 0 0 2 0 1 0 0 0 1 0 2 0 0 2 0 2 1 1 0 0 0 1 1 0 0 0 0 0 0 0 0 1 0 0 0 1 0 0 1 0 1 0 1 0 0 1 0 0 1 1 0 2 1 0 0 1 0 0 0 0 1 0 2 0 0 0 0 2 0 0 0 0 0 0 0 1 2 1 0 0 0 0 0 0 0 0 1 0 0 0 0 0 0 2 0 0 0 0 0 1 0 0 0 0 0 0 0 1 0 1 0 0 0 0 0 0 0 1 0 0 0 0 0 0 0 1 0 1 0 0 0 0 0 0 2 0 1 0 1 0 1 0 1 0 0 0 0 2 0 1 0 1 0 1 0 1 0 0 0 2 0 0 0 1 0 0 1 1 0 0 0 0 0 0 1 0 0 1 1 0 0 1 2 0 1 1 0 0 0 0 0 1 0 0 0 0 1 0 1 1 0 0 0 0 0 0 1 1 1 0 0 1 1 0 0 0 0 1 1 0 0 1 1 0 0 0 0 0 2 1 0 0 1 1 0 1 1 0 0 0 0 0 0 0 0 1 0 0 2 0 0 0 0 0 0 0 0 1 0 0 0 0 1 0 1 0 0 0 0 0 0 1 0 0 1 0 0 0 1 1 2 0 2 1 0 0 0 0 0 0 1 0 1 0 0 1 0 1 1 0 0 1 1 0 0 0 0 0 1 0 0 1 1 1 0 0 1 0 0 0 0 0 2 0 0 1 1 1 0 0 1 2 1 1 0 2 0 0 2 0 0 1 0 1 0 2 0 1 2 0 0 1 1 0 1 1 1 0 0 0 1 0 0 1 0 0 0 0 0 0 0 1 0 1 0 1 0 0 0 0 1 0 1 0 1 0 0 0 0 0 0 0 1 0 0 0 0 0 1 1 0 0 1 0 0 0 2 0 1 0 0 0 0 0 1 0 0 1 0 0 0 0 0 0 1 1 1 0 0 1 0 1 1 0 1 1 0 0 0 0 0 1 0 0 0 0 1 0 1 1 0 0 0 0 0 2 0 0 0 0 1 0 0 1 1 1 0 0 2 2 1 0 0 0 0 0 0 1 1 1 1 0 1 0 0 0 1 0 1 0 0 1 0 0 0 2 0 0 0 1 0 0 0 0 0 1 1 1 0 1 1 2 1 0 0 0 2 0 0 0 1 0 0 0 0 0 0 0 0 1 0 0 0 1 0 1 0 0 0 0 0 0 0 1 0 1 0 0 1 0 0 0 0 0 0 0 2 0 0 0 1 1 0 0 1 0 0 0 0 1 0 1 1 1 0 0 0 1 0 0 1 0 1 0 1 2 0 2 0 0 0 2 1 0 0 1 1 1 1 1 1 1 1 0 0 1 0 1 0 0 1 0 0 0 1 0 0 1 0 1 0 1 1 1 1 0 0 0 0 0 1 1 0 0 0 0 0 1 0 1 0 1 0 0 1 2 0 1 0 0 0 0 1 0 1 0 2 0 0 0 1 0 1 0 0 1 0 0 0 2 0 0 0 0 0 0 0 1 0 1 0 1 0 0 0 1 0 1 0 0 1 0 2 1 1 0 0 0 0 0 0 0 0 0 0 0 2 0 0 0 1 0 0 0 1 1 0 0 0 1 0 0 2 0 2 0 0 0 1 1 0 2 0 0 0 1 0 0 1 0 1 1 0 0 0 0 0 1 0 0 1 0 1 0 1 0 0 0 1 0 0 0 0 1 2 0 2 0 0 1 0 0 0 0 0 1 0 0 1 0 0 0 1 0 1 0 0 1 1 0 2 0 0 0 0 0 0 2 0 0 0 0 0 1 0 0 0 0 1 0 0 0 0 0 1 0 0 1 0 1 0 0 0 1 0 0 0 0 1 2 0 0 0 0 0 1 0 0 1 1 0 0 0 0 0 1 1 2 0 0 2 1 0 0 0 0 1 1 0 1 1 0 0 0 0 1 1 0 1 0 1 1 0 0 0 0 0 1 1 0 0 0 1 0 1 0 0 0 1 1 0 0 0 0 0 0 0 0 1 0 0 0 1 0 0 1 0 1 0 1 1 0 0 1 0 0 1 0 0 0 0 1 0 0 0 2 1 0 0 0 0 1 0 0 1 0 0 0 0 0 1 0 1 0 0 1 2 0 0 0 1 0 0 0 1 0 0 0 1 0 2 0 2 0 0 0 0 1 1 0 1 0 0 0 1 1 0 0 0 0 0 1 0 0 0 0 0 1 1 1 0 1 0 0 0 0 0 0 1 1 1 0 2 0 0 0 0 1 0 0 0 1 0 0 0 0 0 0 1 1 0 1 0 0 0 0 2 0 2 0 0 0 0 0 0 0 0 0 1 0 0 0 0 0 1 1 1 0 0 1 1 0 0 0 0 1 1 0 0 0 1 0 0 0 0 1 0 0 1 0 0 1 0 0 0 1 0 1 0 1 1 1 0 0 0 0 1 0 0 0 0 1 0 1 0 1 1 2 0 1 0 1 0 0 1 0 2 1 0 2 0 0 0 0 2 1 0 0 1 0 1 1 0 1 0 1 0 0 0 NA 0 0 0 1 0 2 1 0 0 0 0 0 1 0 0 2 0 2 0 1 1 1 0 0 1 0 0 0 1 1 0 1 0 0 0 2 2 0 0 1 0 0 1 0 1 0 0 1 1 1 1 0 0 1 0 0 0 0 0 0 0 0 0 0 0 0 1 0 1 0 0 0 0 0 1 1 0 0 0 0 0 0 0 0 0 1 1 0 0 1 1 0 2 2 0 0 0 0 2 2 0 0 0 0 1 1 0 0 0 0 1 0 1 1 0 1 0 0 0 0 0 0 0 0 0 1 1 2 0 1 0 0 0 0 0 1 0 1 1 1 0 1 1 1 0 2 0 0 0 0 0 0 1 0 0 1 1 0 0 1 1 1 0 0 0 0 0 0 0 0 0 0 0 2 0 0 1 0 0 0 1 1 0 1 1 0 1 0 0 1 0 0 0 1 0 0 1 0 0 0 1 0 0 0 0 0 0 1 1 0 0 1 0 0 1 0 0 1 0 1 0 0 0 0 0 0 1 0 1 0 1 0 0 0 0 0 1 0 0 0 0 2 0 0 1 1 0 0 1 1 0 0 0 0 0 0 0 0 0 0 0 0 0 0 0 0 0 0 0 0 0 0 0 0 1 0 1 1 1 1 1 1 0 0 0 0 1 0 2 1 0 0 0 1 1 0 0 0 0 0 2 0 1 0 1 1 0 0 2 0 0 1 0 1 1 0 0 1 1 1 0 0 0 1 0 0 0 1 0 0 0 1 0 0 0 0 0 0 2 0 0 1 1 1 1 1 0 0 0 1 0 0 0 0 1 1 0 0 0 0 0 0 0 0 0 1 2 1 0 1 0 0 1 1 0 0 0 0 0 0 0 0 1 0 2 1 0 2 0 1 0 0 0 0 0 0 0 1 0 0 0 0 1 0 0 0 1 1 0 0 0 0 0 0 0 0 0 0 0 0 0 2 0 0 0 0 1 0 1 1 0 0 0 0 0 0 0 0 0 0 1 0 0 0 1 1 1 0 0 1 0 0 0 1 0 1 0 1 0 0 1 0 0 2 0 0 0 0 0 0 0 1 0 0 0 0 1 2 0 2 0 0 0 1 0 0 0 1 1 1 0 0 0 0 1 0 0 1 1 0 0 1 1 0 0 0 0 0 0 0 0 0 1 0 0 1 0 2 0 1 0 1 0 1 0 0 0 0 0 0 0 1 0 0 1 1 0 0 0 1 0 0 0 0 0 0 2 0 0 0 1 0 0 1 0 0 0 0 1 0 2 0 1 1 0 0 1 0 0 0 1 0 2 0 1 0 1 0 1 2 0 0 0 0 0 0 0 1 0 0 0 2 1 0 1 0 0 0 1 1 0 0 1 0 0 1 0 0 0 0 0 2 1 0 0 0 0 0 1 1 0 0 0 0 0 0 0 0 0 0 0 0 0 1 0 0 0 0 0 0 0 1 2 0 1 0 0 0 1 1 1 0 1 0 0 1 1 2 0 1 0 2 0 2 0 2 1 1 2 1 2 2 2 0 0 0 1 1 0 0 0 1 0 2 1 0 1 0 1 0 1 0 0 1 1 2 0 2 0 0 0 1 0 1 0 0 0 0 0 1 0 0 2 0 1 0 0 0 0 0 1 2 0 1 0 0 1 0 0 0 0 1 0 1 0 1 0 0 2 1 0 0 0 0 1 0 0 2 0 1 0 0 0 0 0 0 0 0 1 1 0 2 0 0 0 0 1 1 0 0 1 0 0 0 2 0 1 0 1 0 0 0 0 0 1 0 0 0 2 0 0 0 0 0 0 0 0 2 0 1 1 0 0 1 0 0 1 1 1 0 1 1 0 0 1 1 1 0 1 1 0 2 0 0 1 1 0 0 1 1 0 0 1 2 1 0 0 0 1 0 0 1 2 0 0 0 1 1 2 2 0 0 0 0 1 0 0 0 0 0 0 0 1 0 0 1 0 0 1 1 0 0 0 0 0 0 0 0 0 0 0 0 0 1 0 0 0 0 0 0 1 1 2 1 2 0 1 0 0 0 0 0 1 0 0 0 0 0 0 0 0 0 0 1 0 0 1 1 0 2 0 0 0 1 0 2 1 0 1 1 2 0 0 0 0 0 0 0 0 1 1 0 0 2 0 1 0 0 0 0 1 0 0 1 1 1 1 0 1 0 1 0 0 0 1 0 0 1 0 0 0 0 0 2 0 0 0 0 1 0 0 1 2 0 1 1 0 2 1 0 1 0 0 1 0 0 0 1 0 1 0 0 1 0 0 0 0 0 2 0 2 0 0 0 1 0 2 0 2 0 0 0 2 0 0 0 1 0 0 1 0 1 1 0 0 0 0 0 2 0 1 0 0 1 0 0 0 0 1 0 0 0 1 0 2 0 0 1 2 0 0 0 2 0 0 1 0 1 1 0 0 0 0 0 1 0 1 1 0 0 0 0 0 1 0 0 2 0 1 1 1 0 0 0 0 1 0 1 0 1 0 1 0 1 1 0 0 1 1 0 1 1 0 0 0 1 0 0 1 1 0 0 0 1 1 0 1 0 0 1 0 0 2 0 1 0 0 0 1 1 0 1 0 1 0 0 1 0 1 1 1 0 0 0 0 0 1 0 0 0 1 0 1 0 0 0 0 2 0 0 0 0 0 0 0 2 0 0 0 1 0 1 0 1 0 0 0 0 0 0 1 1 0 1 1 0 0 2 1 0 0 0 1 NA 0 1 0 1 0 0 1 0 1 0 0 1 1 1 0 1 0 0 0 0 1 1 0 0 0 2 2 0 0 0 0 0 0 1 1 0 0 0 2 1 0 0 0 0 0 2 0 1 0 0 1 1 0 0 1 0 0 1 1 0 0 0 1 1 0 1 2 1 0 0 0 0 2 1 2 0 1 0 0 0 1 0 2 1 1 2 2 0 0 0 0 0 0 0 1 1 1 1 1 0 1 0 0 0 1 0 0 1 1 0 1 0 1 1 0 0 2 0 0 1 0 1 1 0 0 0 0 0 0 0 1 1 0 0 0 0 1 0 0 1 1 0 0 0 1 0 0 0 0 0 0 0 0 0 0 0 0 0 0 0 0 0 0 1 0 2 0 2 1 0 0 0 1 0 0 0 0 0 1 0 0 1 1 1 0 0 0 0 0 0 0 1 0 1 0 0 0 0 1 0 0 1 0 1 0 0 0 1 0 1 2 1 0 2 0 0 1 1 0 1 1 0 0 0 1 1 0 0 0 1 0 1 1 1 0 1 2 2 0 0 0 1 0 1 1 0 0 0 0 0 1 1 0 0 0 0 0 0 2 0 1 1 0 1 0 0 0 0 0 1 1 2 1 1 0 1 0 0 0 0 1 2 0 1 0 0 0 0 0 1 0 0 0 0 1 0 0 0 0 2 1 1 0 0 0 0 1 0 0 0 0 0 1 0 2 1 0 0 0 1 0 0 0 1 0 1 0 NA 0 0 0 1 0 0 0 0 0 0 0 1 0 0 0 0 0 0 0 0 0 1 0 0 0 2 0 2 0 0 0 0 0 0 1 1 0 NA 1 1 0 0 0 0 0 0 1 0 0 1 1 0 0 0 0 0 1 0 0 0 0 2 0 0 0 1 0 0 0 1 0 0 0 0 1 0 0 2 0 1 0 1 0 0 0 NA 1 1 1 1 1 0 0 0 0 1 1 2 0 0 0 0 0 1 0 1 1 1 0 0 0 0 0 0 0 2 1 1 0 0 0 1 0 0 0 0 2 1 0 0 0 0 1 0 0 0 2 1 0 0 0 0 1 0 0 0 0 0 0 0 0 0 1 2 0 1 2 1 0 1 1 0 1 0 0 1 2 0 0 0 0 0 1 0 0 0 0 1 1 0 2 1 1 0 0 0 0 0 0 0 0 1 0 1 0 1 1 1 0 0 0 0 0 0 0 0 0 0 0 0 0 0 0 1 1 2 0 0 0 0 1 0 0 0 0 0 2 0 1 0 0 0 0 0 1 0 0 0 1 1 0 0 2 1 2 0 0 1 1 0 1 0 0 0 0 1 1 1 1 2 0 0 0 0 0 0 0 0 0 1 0 1 1 0 0 1 0 2 0 0 1 0 0 0 0 0 0 1 1 0 1 0 0 0 0 0 1 1 0 0 0 0 0 1 0 0 0 0 0 0 0 0 0 0 1 0 0 1 1 0 0 0 1 0 1 0 0 1 0 0 0 1 0 0 NA 0 0 0 0 0 1 0 0 1 0 0 0 0 1 0 1 1 0 0 0 0 0 0 0 1 0 0 0 1 1 0 0 0 0 0 0 0 1 0 1 0 1 0 0 0 2 0 0 1 1 0 1 0 0 1 0 0 1 0 0 0 0 0 0 0 0 0 0 1 NA 0 0 0 0 0 0 0 0 0 1 1 0 0 0 1 2 0 1 0 1 1 1 0 0 0 1 1 1 1 0 0 0 0 1 0 1 0 1 1 0 1 1 1 0 1 0 0 0 0 0 0 0 0 2 0 0 0 0 1 0 0 0 1 0 2 1 0 0 0 0 1 1 0 0 0 0 0 0 1 0 1 1 1 1 1 0 0 0 0 0 1 0 0 0 0 0 0 0 2 1 0 0 0 0 0 1 0 0 0 1 0 0 0 0 0 0 1 1 1 0 0 1 0 0 1 0 0 1 0 0 0 0 1 0 0
DERD_D2_818_10 0 0 0 1 0 1 0 1 0 0 0 0 0 0 2 0 1 1 0 2 0 0 1 1 0 0 1 1 1 2 2 1 0 1 0 0 1 1 0 1 0 1 1 2 0 0 2 2 1 0 1 1 0 0 1 0 0 1 0 0 0 1 0 0 0 0 0 0 0 0 1 2 1 2 0 0 0 1 1 2 2 1 1 1 0 1 0 0 2 1 0 2 0 0 0 1 1 1 1 1 0 1 1 1 0 0 2 0 0 0 0 0 0 1 2 0 0 0 0 0 0 1 2 2 1 0 1 0 1 0 1 2 0 0 2 0 0 1 0 0 1 2 1 0 0 0 2 0 1 0 0 0 1 1 0 0 0 0 0 1 1 0 0 1 2 0 0 1 1 1 2 0 1 1 0 2 0 0 1 0 2 0 1 0 0 0 1 0 2 2 0 0 1 0 0 0 1 1 0 0 0 1 0 0 1 1 0 1 0 0 0 0 1 0 2 2 1 0 1 0 0 0 0 1 0 2 1 0 0 1 0 0 1 0 0 0 1 0 0 0 1 0 1 0 1 1 1 2 0 0 1 1 0 0 1 1 1 0 1 1 0 0 0 1 1 1 0 1 1 0 0 1 0 0 1 0 2 1 0 0 0 1 0 0 1 0 0 1 1 0 0 0 0 0 0 0 2 0 1 1 0 0 2 1 0 0 1 0 1 2 0 0 0 0 0 0 1 1 1 2 1 0 2 2 1 0 0 0 1 0 0 1 0 1 0 1 1 0 0 0 0 1 0 1 1 0 1 0 0 1 1 1 0 0 0 0 1 0 0 0 0 0 1 1 2 1 1 1 1 0 0 0 1 0 0 0 0 1 1 1 0 0 0 1 0 1 0 1 0 1 1 1 0 0 0 0 0 1 0 0 0 0 1 1 0 1 0 2 0 1 0 2 0 0 2 0 0 2 2 0 0 1 1 0 1 0 2 0 0 0 2 0 0 1 0 1 1 0 0 0 0 0 0 1 0 0 0 0 0 1 0 1 0 0 0 0 0 0 0 0 1 0 0 2 0 1 0 1 0 1 0 1 1 0 0 0 1 0 2 0 2 2 0 2 1 1 0 0 1 2 0 1 1 0 0 0 0 0 1 0 0 0 1 0 0 0 0 0 0 0 1 0 1 1 0 0 0 1 0 1 1 1 0 0 1 1 1 0 0 0 2 1 0 0 0 1 1 0 0 1 0 0 0 0 1 0 0 0 1 2 2 0 1 0 0 0 0 1 2 1 1 1 1 1 0 0 0 1 1 0 0 0 0 0 0 2 2 1 0 0 1 0 0 0 1 0 1 1 0 2 1 1 0 0 0 1 0 2 0 0 0 1 0 1 0 1 1 2 0 0 0 0 0 1 0 1 0 0 0 1 1 0 0 0 0 1 0 0 1 1 0 1 0 1 1 0 1 1 1 1 0 1 1 0 1 0 0 1 0 0 1 1 1 2 0 0 2 1 0 0 1 1 0 0 0 0 0 0 1 1 1 0 1 0 1 0 1 2 1 0 0 1 0 0 1 1 1 0 0 1 1 0 0 1 1 2 1 0 1 1 1 1 0 0 0 0 1 1 1 1 1 1 0 0 1 1 0 2 0 1 0 0 0 0 0 0 1 1 0 2 1 0 1 0 0 0 0 0 0 0 1 1 1 1 1 0 0 1 0 1 0 0 0 0 0 2 0 0 0 0 0 0 2 1 2 1 0 0 0 0 0 1 0 1 1 1 0 0 0 1 0 0 0 0 0 0 0 0 0 0 1 0 0 1 0 1 0 0 0 1 0 0 1 0 1 0 0 0 0 0 1 0 1 0 0 1 0 0 1 0 0 0 0 2 0 1 0 0 0 0 1 0 0 0 0 0 1 1 0 0 1 1 0 0 1 1 1 0 0 0 1 0 1 0 0 0 0 0 1 0 0 0 0 0 0 0 0 0 0 0 0 1 0 0 0 0 0 0 0 1 0 0 0 2 1 1 1 0 0 1 0 0 0 0 1 0 2 0 0 0 1 0 0 0 0 0 0 1 0 0 1 1 0 0 0 0 0 0 0 1 1 2 0 0 0 0 1 0 1 0 0 0 0 1 0 0 0 2 0 0 0 0 1 0 0 0 0 1 1 0 1 0 0 0 2 0 1 0 0 1 0 1 2 1 0 0 0 1 0 0 0 0 0 1 0 0 0 0 0 1 0 1 0 0 1 0 1 0 0 0 0 0 0 1 1 1 0 0 1 0 0 1 1 0 0 0 1 0 1 0 0 0 1 2 0 0 0 0 0 0 0 1 1 1 0 0 0 0 0 1 1 0 1 0 0 0 0 0 1 1 0 1 1 0 0 0 0 0 0 0 0 0 1 0 0 0 0 0 1 0 0 0 0 1 1 0 0 0 0 0 0 0 0 0 0 0 0 0 1 0 1 0 1 0 1 0 0 0 0 0 1 2 0 1 0 1 0 0 0 0 1 2 0 0 0 1 0 0 0 0 1 0 2 0 0 0 1 0 0 0 1 0 0 1 1 0 0 1 2 1 0 1 0 0 0 0 0 0 0 0 0 0 2 0 1 1 0 1 0 0 0 0 0 0 2 0 0 1 1 0 0 0 0 1 1 0 1 1 1 0 0 0 0 0 2 1 0 0 0 1 0 2 1 0 0 0 0 0 0 1 0 1 0 0 2 1 1 0 0 0 0 0 0 1 0 0 0 0 1 0 0 1 0 0 1 0 0 2 0 0 1 0 0 0 1 0 1 0 1 1 0 0 0 1 0 0 0 0 1 0 0 0 0 2 0 0 0 1 1 0 0 0 0 0 0 0 1 1 1 1 0 0 0 0 0 0 0 0 0 0 0 1 1 1 0 0 1 1 1 1 0 2 0 0 0 1 0 1 0 1 0 0 0 2 2 0 0 0 0 0 1 0 1 1 0 0 0 0 1 1 0 0 0 1 0 1 0 1 0 1 0 1 0 0 0 0 0 0 1 0 1 0 0 0 0 0 1 0 1 0 1 0 0 0 1 1 0 0 0 0 0 1 1 0 1 0 0 1 0 0 0 0 1 2 0 1 0 0 0 0 0 1 0 0 0 2 0 2 1 0 1 0 0 0 1 0 0 0 0 0 0 1 2 0 1 1 0 0 1 1 0 1 1 0 0 0 1 0 0 1 0 1 0 0 2 1 1 0 1 0 0 1 0 1 1 1 1 0 2 0 0 0 1 2 0 0 0 2 0 0 0 1 0 0 0 2 0 0 0 1 0 1 2 1 0 1 0 2 0 0 0 0 2 0 0 0 2 0 0 0 0 0 0 1 1 1 0 0 0 0 0 0 2 0 0 0 0 1 1 1 0 1 1 0 0 0 0 0 0 0 0 0 2 0 0 0 1 1 0 0 1 0 0 0 0 2 0 1 1 1 0 0 0 1 0 0 1 0 0 0 1 1 1 1 0 0 0 1 0 0 0 2 0 0 0 1 1 1 2 0 0 1 0 1 0 0 0 0 0 0 0 0 0 1 0 1 0 0 0 1 0 1 1 0 0 1 1 2 1 0 0 0 0 1 0 NA 0 1 1 0 1 2 0 1 0 0 0 0 1 0 1 1 2 0 1 0 0 1 1 0 0 0 0 0 0 1 0 0 1 0 1 0 0 1 0 1 1 1 0 0 1 2 0 1 0 0 1 0 1 2 1 NA 1 1 0 0 0 0 0 1 0 0 2 1 1 0 1 0 0 1 0 1 0 0 0 1 0 0 2 0 1 0 0 0 1 2 0 2 0 0 0 1 0 1 1 1 1 1 0 0 1 0 0 1 0 1 1 1 0 1 1 0 0 0 1 1 0 0 0 0 2 0 2 0 0 0 0 1 0 0 0 1 0 0 1 0 2 0 0 0 0 0 0 1 1 0 0 1 0 0 1 0 0 1 0 0 0 0 0 0 0 1 0 0 1 0 1 0 0 0 0 0 0 1 0 1 0 0 0 1 0 0 0 0 1 1 1 0 0 0 0 1 0 0 1 1 1 0 0 0 0 1 1 0 0 0 2 0 0 0 0 0 1 0 1 1 0 0 0 1 0 1 1 0 1 0 2 1 0 0 1 0 0 1 0 0 0 0 1 0 1 0 2 0 1 0 0 0 0 0 0 0 0 0 1 0 0 0 1 0 0 0 0 1 0 2 1 1 0 1 0 0 0 0 0 0 0 1 0 0 0 1 0 0 1 0 0 0 0 0 0 0 0 0 1 0 1 1 1 0 0 1 1 0 0 0 0 0 1 0 1 0 0 1 1 0 2 0 1 1 0 0 0 1 1 0 0 1 0 0 0 1 0 0 1 0 0 0 0 0 1 0 1 0 1 1 1 0 0 2 0 0 0 0 1 1 1 1 1 0 0 0 0 0 0 0 0 1 0 0 0 0 1 1 1 0 0 0 0 1 0 0 0 0 2 1 1 0 0 0 0 0 1 0 1 0 0 0 0 0 1 0 0 1 0 0 0 1 0 0 0 1 1 0 0 0 1 0 0 0 0 1 0 0 1 0 1 1 0 1 0 0 0 0 0 1 1 1 0 0 0 0 1 0 0 0 0 1 0 0 0 1 0 1 0 1 1 0 0 0 1 2 2 1 0 1 1 0 1 0 2 1 0 0 1 0 1 1 0 1 0 1 0 0 0 NA 0 0 0 0 0 2 0 0 0 0 0 0 1 0 0 2 0 1 0 1 0 1 0 0 1 0 0 0 1 2 0 0 0 0 0 2 2 1 0 0 0 0 1 0 0 0 0 1 1 0 2 0 0 1 0 0 0 1 0 0 0 0 0 0 1 0 0 1 0 0 0 0 1 0 1 0 0 0 0 0 0 0 0 0 0 1 0 0 0 2 1 0 1 2 0 0 0 0 0 2 0 0 0 0 1 1 0 0 0 0 0 0 1 1 0 1 0 0 0 0 0 1 0 0 0 1 1 2 1 1 0 0 0 0 0 2 0 1 0 1 0 1 1 1 0 1 0 0 0 0 0 1 0 0 0 0 1 0 0 0 1 1 0 0 0 0 0 0 0 0 0 0 0 1 0 0 1 1 0 0 1 1 0 1 1 0 1 0 0 0 0 0 0 0 1 0 1 0 1 0 1 0 0 1 0 0 1 1 0 1 1 1 0 0 2 0 0 1 0 1 0 1 0 0 0 0 1 0 2 0 1 1 2 0 0 0 1 0 0 0 1 2 0 0 0 1 0 0 1 1 0 0 0 0 0 1 0 1 0 0 1 0 0 1 0 0 1 0 0 1 0 0 0 0 0 0 0 1 1 2 1 1 0 0 0 0 1 NA 2 0 0 0 0 1 0 0 0 0 1 0 1 0 0 0 0 1 0 0 2 0 0 1 0 1 2 0 0 1 0 1 0 0 0 1 0 0 1 1 0 0 0 2 0 0 0 0 0 0 1 0 0 0 2 1 1 0 0 0 1 0 0 0 0 1 1 1 0 0 0 0 0 0 0 0 0 0 2 1 0 1 0 0 0 0 0 0 0 1 0 0 0 0 1 0 1 0 0 1 0 0 0 1 1 0 0 0 0 1 1 0 0 0 0 0 0 0 1 2 0 0 1 0 2 0 0 0 0 0 0 0 0 1 0 1 0 0 1 0 0 0 0 0 0 0 0 1 1 0 0 0 1 0 0 0 1 0 0 0 0 1 0 0 0 0 0 1 0 1 0 1 1 0 0 2 0 0 0 1 0 0 0 2 0 0 1 0 1 2 1 1 0 1 0 2 1 0 1 0 0 1 2 0 0 1 1 1 0 1 2 0 0 1 1 0 0 0 0 1 0 0 0 1 0 0 1 0 0 0 1 1 0 2 0 2 0 0 0 0 0 1 0 1 0 0 1 1 0 1 0 1 0 1 0 0 0 0 1 1 0 0 0 0 0 1 0 0 0 0 1 0 2 1 2 1 0 0 0 0 0 0 1 0 1 0 1 1 1 0 0 2 0 0 0 0 0 1 1 0 0 0 0 2 1 0 2 0 0 0 0 1 0 1 0 0 0 0 0 0 1 0 0 1 1 0 0 1 0 NA 0 1 0 0 0 0 1 0 0 0 1 0 0 0 0 1 0 0 0 1 0 1 0 1 0 0 0 0 0 0 0 1 2 0 0 0 0 0 0 1 0 1 0 1 0 1 0 1 1 1 2 0 2 2 1 0 0 0 1 0 0 0 0 0 0 1 0 0 1 0 1 0 1 0 0 1 1 1 1 1 0 0 0 0 0 1 0 0 0 0 0 1 0 0 1 0 0 0 1 0 0 0 0 0 0 0 0 0 0 0 0 0 0 1 0 0 0 0 0 0 0 0 0 0 0 0 0 0 0 2 0 0 1 0 0 0 0 2 0 0 1 1 1 2 0 0 0 0 0 1 0 0 1 0 0 0 0 0 1 0 1 0 0 0 0 0 1 1 0 0 2 0 0 0 0 1 0 0 0 2 0 1 0 1 0 1 0 0 1 1 1 0 1 1 1 0 0 2 0 1 0 1 0 1 0 0 1 0 1 0 0 1 0 0 0 2 0 0 0 0 1 0 0 0 1 0 0 0 1 0 2 0 0 0 0 0 0 1 0 0 0 0 0 0 1 0 0 0 0 1 0 2 0 0 1 0 0 0 0 1 0 0 0 0 0 1 0 0 0 0 1 0 2 1 1 0 0 0 0 0 0 0 0 1 2 0 1 0 0 0 1 0 0 0 0 1 0 0 0 1 0 1 0 0 0 0 2 1 0 1 0 1 2 0 0 1 0 0 0 0 0 1 1 0 0 1 1 1 0 1 0 0 1 0 0 1 1 2 1 0 0 1 1 0 0 0 1 0 0 1 0 0 1 0 0 2 0 0 0 0 1 0 0 0 1 0 1 1 0 1 0 0 1 0 0 1 0 0 0 1 0 1 0 0 1 0 0 0 1 1 1 0 1 1 1 0 1 0 2 2 1 1 0 0 2 0 0 0 1 0 0 0 0 2 1 0 0 0 1 0 2 0 1 0 0 0 1 0 1 0 0 0 0 1 2 1 1 0 0 0 1 0 0 0 0 0 0 1 0 1 1 0 0 0 0 0 1 0 2 2 0 1 0 0 1 1 0 0 1 0 1 1 1 0 0 0 0 1 0 1 0 0 1 1 0 0 1 0 0 1 1 0 1 0 0 1 1 1 0 0 0 1 1 0 0 0 1 0 1 0 0 0 1 1 2 0 1 1 0 0 1 0 0 0 0 0 0 1 1 0 1 1 1 0 0 1 2 0 1 0 0 0 0 1 0 1 0 1 0 2 0 1 0 0 0 0 0 2 1 0 0 1 0 1 0 1 1 0 0 0 0 0 0 1 0 2 1 0 0 2 2 0 0 0 1 1 0 1 0 2 0 0 0 0 1 0 0 1 1 0 0 0 0 0 0 1 0 0 1 0 1 1 1 0 0 0 0 0 0 1 0 0 0 0 0 0 0 0 0 0 1 2 0 1 0 1 1 1 0 0 2 0 0 0 0 0 1 0 2 0 0 2 1 1 0 0 0 0 1 1 2 0 1 0 0 0 1 0 1 1 0 0 0 0 0 0 0 0 0 0 0 0 1 1 2 0 2 0 0 0 1 0 0 0 1 0 2 1 1 1 0 0 2 0 0 1 0 0 1 0 0 0 0 0 0 0 1 0 0 0 0 2 1 0 0 1 0 0 0 0 0 0 0 1 0 0 0 0 0 0 0 0 0 1 1 0 0 0 0 1 0 1 0 2 2 0 0 0 0 0 0 0 0 0 1 1 1 0 1 1 0 1 0 0 0 0 0 0 1 1 0 0 0 0 1 1 0 1 0 1 0 0 1 1 0 1 NA 1 0 2 0 1 1 0 0 1 1 0 0 0 0 1 0 1 1 0 0 1 1 1 0 1 1 1 0 0 0 1 0 0 1 0 0 0 0 0 1 0 0 0 0 0 0 0 2 0 2 0 0 0 0 0 0 0 0 2 1 0 1 1 0 1 0 0 0 0 0 2 1 1 0 0 0 0 1 0 0 0 0 0 1 0 0 1 0 2 1 2 0 0 0 1 1 1 1 0 0 1 1 0 2 1 0 0 1 0 0 0 0 1 1 2 0 0 1 0 1 0 2 0 1 0 0 0 0 1 0 1 0 0 1 0 0 1 0 1 0 1 0 2 0 2 0 0 0 0 0 1 0 0 0 0 1 1 0 0 0 0 0 0 0 0 0 1 0 0 0 0 0 0 1 0 0 0 0 1 1 0 0 2 0 0 0 0 0 0 0 0 0 0 0 2 0 0 0 1 0 0 0 0 0 0 1 1 1 0 0 0 0 0 1 1 0 0 1 0 0 0 0 1 1 0 0 0 0 0 0 1 0 2 0 1 0 0 0 1 0 1 0 1 1 1 0 0 0 0 1 0 0 0 2 1 0 0 0 0 0 0 0 0 0 0 0 1 0 0 1 2 0 0 2 0 0 1 0 0 2 0 0 1 0 0 0 0 0 0 1 1 2 0 0 1 1 0 1 1 1 0 0 1 0 0 0 0 0 1 0 2 2 0 1 2 0 0 0 1 0 2 0 1 0 0 0 0 1 0 0 1 1 1 1 0 0 0 0 0 0 0 1 0 1 0 0 0 0 0 0 1 1 0 0 0 1 2 0 0 1 0 2 2 0 2 1 0 1 0 0 0 0 1 0 1 1 1 0 0 0 0 0 1 0 0 0 0 0 2 1 0 0 1 0 2 0 0 0 0 0 0 0 0 0 2 0 0 1 0 1 0 0 1 1 1 1 0 0 0 1 0 0 0 0 0 0 0 0 1 0 0 1 0 0 1 1 0 1 0 0 0 1 0 0 1 0 0 0 0 1 0 1 0 0 0 0 1 0 0 0 1 0 0 0 0 1 0 2 1 0 0 0 0 0 0 0 1 1 0 0 1 1 0 1 0 0 0 0 0 1 0 0 0 1 0 0 1 2 1 0 1 0 0 1 0 0 1 0 0 1 0 1 0 0 0 0 0 1 0 0 0 1 0 0 0 0 0 0 0 0 0 0 1 0 0 0 1 0 0 0 0 1 1 1 0 0 0 0 0 1 1 0 0 0 1 1 0 2 0 1 1 0 1 1 1 0 1 0 1 0 0 0 0 0 0 1 0 0 0 0 0 0 0 0 0 0 2 0 0 0 0 0 1 2 0 0 0 0 0 0 1 0 1 1 0 1 1 0 0 0 0 0 0 0 1 2 1 0 0 0 2 1 0 0 0 0 1 0 1 0 0 1 0 0 0 2 0 0 0 1 0 0 0 1 2 0 2 0 0 1 0 0 1 0 1 0 0
DERD_D2_906_06 1 1 0 0 1 2 0 0 1 1 0 0 1 0 1 2 0 1 0 1 1 0 0 2 0 1 0 1 2 0 1 1 0 0 0 0 0 1 0 2 1 1 0 2 1 0 1 1 2 1 1 1 0 0 1 0 0 1 0 0 1 0 1 1 0 0 0 0 0 0 0 1 0 0 0 1 0 1 0 0 1 0 1 0 2 1 0 0 2 0 0 1 0 1 0 0 0 1 2 0 1 1 0 0 0 0 0 1 1 0 0 1 0 0 1 0 0 1 1 1 0 2 0 1 1 0 1 0 1 0 1 2 1 0 2 0 1 0 0 0 0 1 1 0 0 0 0 1 1 1 0 1 0 0 0 0 0 0 0 1 1 1 0 1 1 0 0 0 0 1 1 0 0 1 0 0 0 1 0 2 0 0 0 0 0 1 1 0 0 0 1 0 2 0 0 0 0 1 0 0 2 0 1 0 1 1 0 0 0 0 1 0 1 1 2 1 1 0 0 1 0 0 2 0 0 1 0 1 1 0 1 1 0 1 0 0 0 1 0 0 0 1 1 0 1 1 0 0 0 0 2 0 1 2 0 0 2 1 2 1 0 0 1 0 0 0 1 1 0 0 0 0 0 0 1 0 0 0 1 1 0 0 0 2 0 0 1 2 1 0 0 1 0 0 0 0 0 0 0 1 1 0 1 1 1 1 1 2 1 1 1 0 0 1 0 0 0 0 0 0 0 0 2 2 1 0 1 0 1 0 1 0 2 1 0 1 1 0 0 1 1 0 0 2 1 0 0 1 0 2 0 1 0 0 0 1 0 0 0 0 1 1 1 0 0 0 1 0 0 0 1 0 0 0 0 1 0 1 0 2 0 0 0 0 1 2 0 0 2 1 1 1 0 1 0 1 0 0 0 0 0 1 0 0 0 0 1 0 1 1 0 1 0 0 1 0 0 1 2 0 0 1 1 1 0 0 1 0 1 0 0 1 0 0 0 1 1 0 2 2 0 2 0 0 0 1 0 1 0 1 1 0 0 0 0 0 0 0 0 0 1 0 0 1 0 0 0 0 0 0 1 1 0 0 1 1 0 0 0 0 0 1 0 0 0 0 0 0 1 1 0 0 1 1 0 0 0 0 0 1 0 0 1 0 0 1 0 0 0 0 0 1 1 1 0 0 0 2 0 1 0 1 1 2 1 2 0 1 0 1 1 0 0 1 1 0 0 1 1 0 0 2 2 0 0 1 0 0 1 0 1 0 0 0 0 1 1 2 1 0 0 0 0 0 1 0 1 0 0 0 0 0 1 0 0 0 2 2 1 0 1 0 1 1 0 2 1 2 0 0 1 0 1 0 0 1 1 0 1 0 0 1 1 1 0 1 1 2 1 0 1 0 0 0 0 0 0 0 1 1 1 0 0 0 1 1 0 0 1 0 0 1 2 0 0 0 1 1 0 2 1 2 0 0 0 0 0 0 0 0 1 1 0 1 1 0 1 1 NA 0 1 0 0 1 0 0 0 0 0 0 0 0 0 0 1 1 1 1 0 0 1 0 2 1 0 0 0 1 0 0 0 0 0 0 0 0 0 0 1 1 0 1 0 1 0 1 0 0 2 0 1 0 1 0 0 0 1 1 0 0 1 0 0 0 0 1 0 0 0 0 0 0 1 0 1 1 0 0 1 0 0 2 1 0 0 0 0 1 0 0 0 0 1 0 0 1 0 0 0 0 0 0 1 0 1 0 2 0 0 1 0 0 0 0 1 2 0 0 0 1 0 0 0 2 1 0 1 0 0 0 0 0 0 1 0 1 0 0 0 0 0 1 0 0 0 1 0 0 1 0 1 0 1 0 0 1 1 2 0 1 0 1 0 2 0 1 0 1 1 0 0 2 1 0 0 0 0 0 0 0 0 0 0 0 0 1 0 0 0 0 0 0 0 0 0 0 0 0 0 0 0 2 0 0 1 0 0 0 1 0 1 0 0 1 2 0 0 0 0 1 0 0 2 1 1 1 1 0 0 1 0 1 0 0 1 1 2 0 1 0 1 0 0 0 1 0 0 1 0 0 1 0 0 1 0 1 0 1 0 2 0 1 1 0 0 1 0 0 0 0 0 0 0 1 1 1 0 1 0 0 1 1 0 0 0 0 0 0 0 0 0 0 0 0 0 0 0 0 0 1 0 1 0 0 0 0 0 1 1 0 0 0 0 0 0 0 0 0 2 1 0 0 0 1 0 0 0 0 0 0 0 0 0 0 0 0 0 1 1 1 2 0 0 2 1 0 0 0 1 0 2 0 0 0 1 0 1 0 0 0 0 0 0 0 0 0 2 0 0 0 1 1 1 0 0 1 0 0 0 1 0 0 1 0 1 0 0 0 1 0 0 0 0 1 0 0 1 0 2 0 0 0 0 0 0 0 0 1 2 0 1 0 2 0 1 0 0 0 0 1 0 0 1 0 1 0 0 0 1 0 0 1 0 0 1 1 0 0 0 1 0 0 0 2 0 0 0 0 1 0 1 0 0 1 0 0 0 0 1 1 0 0 1 0 0 1 1 0 1 0 0 0 0 0 0 0 0 1 0 0 0 0 0 0 0 2 1 1 0 0 0 1 1 0 0 0 0 2 1 0 0 0 0 0 1 2 0 0 2 0 0 0 1 0 0 0 0 0 1 1 0 2 1 0 1 1 0 0 0 0 0 0 0 1 1 0 0 0 0 0 0 0 1 0 0 1 1 1 0 0 1 1 0 0 0 0 0 0 1 0 0 0 0 0 0 0 2 0 0 1 0 0 0 0 0 2 0 0 0 0 1 0 0 1 0 1 0 0 1 0 0 0 0 0 1 0 0 1 0 0 2 0 0 0 0 0 0 0 1 0 0 1 0 1 0 0 2 1 2 2 0 1 1 0 0 1 0 0 0 1 0 0 0 1 1 0 0 0 0 1 2 0 0 0 0 1 0 0 0 0 0 0 0 0 1 0 0 1 0 0 0 2 0 1 0 1 0 0 1 0 0 0 0 0 0 0 2 0 1 0 0 1 0 0 1 2 0 1 1 1 2 0 1 0 2 0 1 2 0 0 0 0 1 1 0 0 1 1 0 0 1 0 0 0 0 0 0 0 2 0 0 1 0 0 1 0 1 0 0 1 1 0 1 1 0 0 1 0 1 0 1 0 0 0 0 0 0 0 1 0 0 2 1 0 1 2 1 0 1 1 0 0 0 1 2 0 1 0 1 0 0 0 0 1 1 1 0 1 0 0 0 0 1 0 0 0 0 0 0 1 0 1 1 0 0 2 0 1 0 0 0 1 2 0 2 0 0 0 0 0 0 0 1 1 0 0 0 0 0 1 0 0 1 0 1 0 2 2 0 0 1 1 0 0 0 0 1 0 0 1 1 0 2 0 0 1 1 0 0 2 0 2 0 0 0 1 2 2 1 0 0 0 0 1 0 0 0 0 1 0 1 2 1 0 1 0 1 2 0 1 0 2 0 0 0 2 0 0 0 0 0 0 0 0 2 0 0 0 0 0 1 2 0 0 0 1 0 0 0 0 1 0 0 0 0 0 1 1 1 0 0 0 0 0 0 0 0 0 0 0 1 0 0 0 0 0 0 1 0 0 0 0 0 1 0 1 1 0 1 0 1 0 0 1 2 0 1 0 2 0 0 0 1 1 1 0 0 1 0 2 1 1 2 1 0 0 1 0 1 0 1 0 1 1 0 0 0 0 0 0 0 0 1 1 0 0 1 1 0 1 2 0 1 0 0 0 1 0 0 1 2 0 0 0 0 0 0 0 0 1 0 1 0 0 0 1 1 0 0 0 0 1 0 0 0 0 1 1 2 1 1 0 0 1 2 0 0 1 1 1 0 0 1 1 0 0 1 0 0 0 0 0 0 0 1 0 1 1 0 0 0 0 0 0 1 0 1 0 0 0 1 0 1 2 0 1 0 0 0 0 0 0 1 0 0 1 1 1 0 1 1 0 0 2 0 1 0 0 0 1 2 0 0 0 1 1 0 0 0 0 0 0 0 0 0 0 0 0 1 0 1 0 0 1 0 0 2 0 1 0 0 1 0 1 0 0 1 0 1 2 0 0 0 0 0 1 2 0 1 0 1 0 0 0 0 0 0 0 1 0 0 0 1 1 2 0 1 1 1 0 0 0 0 1 1 0 0 0 0 1 1 1 0 1 1 0 0 0 1 1 0 0 1 0 0 1 0 0 0 0 2 0 0 2 1 0 0 2 0 0 0 0 1 0 0 0 1 0 0 0 0 0 1 0 0 0 1 0 0 0 1 0 0 0 1 1 1 0 0 1 0 1 0 0 0 0 1 0 1 1 1 0 0 0 2 1 0 1 0 1 0 0 1 1 0 0 2 1 0 0 0 0 0 0 0 0 0 0 1 0 0 1 0 2 0 0 0 1 0 0 0 0 0 0 0 1 0 NA 0 0 1 0 1 0 0 2 0 0 0 0 1 1 0 2 1 0 0 0 0 0 1 0 1 0 0 0 0 0 0 0 1 0 1 0 0 0 0 0 0 0 0 0 0 0 0 0 0 0 NA 1 0 0 0 0 0 1 0 1 1 0 0 1 2 1 1 1 0 0 2 0 1 0 1 1 0 1 0 0 0 0 2 0 0 0 0 0 0 2 0 0 0 0 0 0 0 0 0 1 0 1 0 1 0 0 0 0 0 0 0 0 0 2 1 0 0 0 0 0 0 0 0 1 0 2 0 0 0 0 1 0 1 0 0 0 1 2 0 0 0 1 0 1 0 0 0 0 1 0 0 0 0 1 0 1 1 0 0 1 0 0 0 1 1 0 1 0 2 0 0 0 0 0 1 1 1 1 0 0 1 2 0 2 0 0 0 0 0 0 0 2 1 1 0 0 1 0 1 1 1 1 0 0 0 1 0 2 1 0 0 0 2 1 0 0 0 0 1 0 0 1 1 1 0 0 0 0 0 0 0 0 0 1 0 1 0 1 0 0 0 0 0 1 1 0 0 0 1 0 0 0 2 2 0 1 0 0 0 0 0 0 0 2 1 0 1 0 0 0 0 0 0 1 0 0 0 1 0 1 0 1 0 0 0 0 0 0 1 1 1 1 1 NA 0 0 1 1 0 0 0 1 0 0 0 0 0 0 0 0 0 0 0 0 1 1 0 0 0 1 0 0 1 0 0 0 0 0 1 2 0 0 1 1 1 1 1 0 2 0 0 1 1 0 2 1 2 0 2 2 0 0 0 0 0 0 0 1 1 1 1 0 0 0 0 0 0 0 0 0 0 0 0 0 0 0 1 0 0 0 0 2 0 0 1 1 1 0 0 1 0 0 0 0 0 1 1 0 0 0 0 0 1 0 0 0 0 0 0 0 0 0 0 1 0 0 2 0 1 1 0 0 0 0 0 1 0 1 0 0 0 0 0 1 0 1 1 0 0 1 1 0 0 0 0 0 1 0 0 0 0 1 0 0 0 0 1 0 0 0 0 0 2 0 0 0 0 0 0 1 0 0 0 1 2 0 0 1 0 0 0 0 0 0 1 0 1 0 0 0 0 0 1 0 0 0 0 0 0 0 1 0 1 0 0 0 0 0 0 0 0 0 0 0 1 0 1 0 0 0 0 0 1 0 0 0 0 0 0 0 0 0 0 0 0 1 2 1 0 1 0 0 0 0 0 0 0 1 0 1 0 0 1 0 1 0 0 1 0 0 0 0 0 1 0 0 0 2 0 0 0 2 2 0 0 0 0 0 1 1 0 0 1 0 0 0 1 2 2 0 0 0 0 1 1 2 0 0 2 0 0 0 0 0 0 1 2 0 0 0 1 0 0 0 0 1 0 1 0 0 1 0 1 0 1 1 0 1 0 0 0 1 0 0 0 0 0 0 0 1 1 0 0 0 0 1 0 0 0 1 1 0 0 1 0 1 0 1 0 1 0 0 1 1 1 1 1 0 2 1 0 1 1 0 0 0 0 0 2 0 1 1 0 0 1 0 0 1 0 1 0 0 0 0 0 0 0 0 1 1 1 0 1 0 2 0 0 1 0 1 0 1 0 1 0 0 1 0 1 1 0 0 0 0 0 1 1 1 0 0 0 0 0 0 0 0 0 2 0 0 1 0 0 1 0 0 0 0 0 1 1 0 0 0 0 0 0 1 1 0 0 1 0 1 1 2 0 0 0 1 0 0 1 2 0 1 1 1 0 1 0 0 1 0 0 0 0 0 0 1 0 0 1 0 0 0 0 0 0 0 1 0 1 0 0 0 0 0 0 1 0 2 0 1 0 0 0 0 0 0 0 0 0 0 2 1 0 0 0 1 0 0 0 0 1 0 0 0 0 1 0 0 1 0 0 0 0 1 0 0 0 1 0 0 0 0 1 2 0 0 0 0 1 1 0 0 0 1 0 0 0 0 1 0 1 0 0 0 0 1 0 2 1 0 0 1 0 0 0 1 0 1 2 0 0 0 1 0 0 2 0 1 1 0 0 0 2 1 1 1 0 1 0 0 0 0 0 1 0 1 0 0 0 0 0 1 0 1 0 0 0 0 1 2 0 0 0 1 0 0 0 1 1 0 0 0 1 2 0 0 0 0 0 0 0 0 0 1 0 0 0 0 1 2 0 0 0 0 0 1 2 2 0 2 0 2 0 0 0 0 0 0 0 0 0 0 0 0 0 1 1 1 0 0 0 0 1 0 0 0 2 0 0 0 0 1 1 2 1 0 1 1 0 0 1 1 1 1 0 0 0 0 0 0 0 0 2 1 1 0 0 0 1 0 1 1 0 0 1 0 0 2 1 1 0 0 0 1 0 1 0 1 0 0 1 0 0 0 1 0 2 1 2 2 0 0 1 0 1 1 1 0 1 1 0 2 0 0 1 0 0 1 0 2 0 0 0 0 0 0 0 0 2 1 0 0 1 0 0 0 0 1 0 1 0 1 1 1 0 0 0 0 0 1 0 0 2 0 1 1 0 0 0 1 1 1 1 0 0 0 1 0 0 0 1 0 1 1 1 1 2 0 0 1 0 0 0 0 0 0 0 0 2 0 0 1 1 1 0 1 2 1 0 0 1 2 1 1 1 1 1 0 1 0 2 0 1 0 0 1 0 0 0 0 1 0 2 0 0 0 0 2 0 0 0 0 0 1 0 1 0 1 0 0 1 0 0 1 0 1 0 1 1 0 0 1 1 1 1 0 0 1 1 0 1 0 0 0 0 0 0 0 0 0 0 0 0 2 1 2 0 0 0 1 0 0 0 0 0 0 0 0 0 1 1 0 0 0 0 0 0 1 0 0 1 1 0 0 1 0 0 0 0 0 0 0 0 0 0 1 0 0 0 0 1 0 0 1 0 1 1 0 0 0 0 0 0 0 0 0 0 2 1 0 0 0 1 0 0 1 1 1 2 1 0 1 0 0 2 0 0 0 0 1 0 1 0 2 1 1 0 0 1 1 0 0 1 0 1 0 1 1 0 1 0 1 1 0 0 0 1 1 0 0 1 0 2 1 0 1 0 0 0 2 0 0 1 0 1 0 2 1 0 0 0 0 0 1 0 0 0 0 0 1 1 0 0 1 0 0 0 0 1 0 1 0 1 0 0 0 1 1 1 0 0 0 0 1 2 1 2 0 0 0 0 0 1 0 0 2 0 0 2 0 1 0 0 0 1 0 0 1 0 1 0 0 0 0 1 0 0 0 0 0 0 0 0 0 1 0 0 0 0 0 0 0 1 0 1 2 0 0 0 0 0 1 0 0 0 0 0 0 0 0 0 0 0 0 0 1 0 0 0 0 1 2 1 0 0 0 1 1 1 1 0 0 0 1 0 0 1 0 1 1 0 1 2 0 0 1 1 0 0 1 1 2 0 1 2 1 2 1 1 1 0 1 2 2 1 1 1 0 0 1 1 0 0 0 0 1 0 0 0 0 0 0 0 1 2 1 0 0 1 1 0 0 0 0 0 0 0 0 1 0 0 1 1 0 0 0 1 0 0 0 0 0 0 0 0 0 0 1 2 0 1 1 0 0 1 0 0 0 0 0 1 0 2 0 0 0 1 0 0 1 0 1 2 0 0 1 0 2 0 2 1 0 0 0 1 0 0 1 2 0 0 0 1 0 0 1 0 1 0 0 0 0 1 1 0 0 0 0 2 1 1 0 0 0 0 0 0 1 0 0 0 0 1 0 0 0 0 1 0 1 0 1 1 2 0 0 0 2 0 0 1 1 1 0 1 1 1 1 0 1 1 0 0 1 0 0 0 0 0 0 1 0 1 0 0 0 0 1 1 0 0 1 1 0 2 1 0 0 0 1 2 0 0 0 1 0 0 1 0 0 1 1 1 0 1 0 0 2 0 0 0 0 1 1 0 0 0 0 0 0 0 0 0 2 0 1 0 1 1 0 1 1 1 0 0 1 1 0 1 0 1 1 1 0 0 0 1 1 1 0 0 1 1 1 0 0 0 2 0 0 0 0 0 1 1 0 0 0 0 2 0 0 0 0 0 0 0 0 1 0 1 0 1 1 0 0 0 0 1 0 2 1 0 1 2 0 0 0 2 0 1 0 0 0 0 0 0 0 0 1 1 0 1 0 0 0 0 0 0 0 0 0 0 1 0 2 1 1 0 0 0 1 1 1 1 0 1 0 1 2 2 0 0 1 1 1 0 0 0 0 1 0 1 0 0 1 1 1 0 2 0 2 1 1 0 0 2 0 0 0 0 0 1 0 1 1 1 0 1 0 1 0 1 0 0 0 0 0 0 2 0 0 0 0 1 1 0 0 0 0 0 1 0 1 0 0 0 0 1 0 0 0 0 0 0 0 0 1 2 1 0 0 1 0 0 0 1 0 0 2 1 0 0 1 0 1 0 0 0 0 0 1 1 1 1 1 2 0 1 0 0 0 0 0 0 0 0 0 1 0 0 0 0 2 1 1 1 1 0 0 1 0 1 1 1 1 0 0 1 0 1 0 0 0 2 1 0 0 0 1 0 0 0 0 0 1 0 2 1 0 1 1 0 0 0 0 0 2 1 0 0 0 0 0 1 0 0 0 0 1 1 1 0 2 0 1 0 1 0 0 0 1 1 0 0 1 0 0 1 2 2 0 0 0 0 0 0 1 0 1 0 0 0 0 0 1 0 2 2 1 0 0 0 0 0 0 0 0 0 0 0 0 0 2 1 1 0 0 0 0 0 0 1 0 0 2 0 0 0 0 0 2 1 0 1 0 0 1 0 0 0 1 0 0 0 0 0 0 0 0 1 2 0 0 1 0 1 0 1 1 0 0 1 0 0 1 0 0 1 0 0 0 1 0 2 0 0 1 1 1 1 0 1 1 0 2 0 1 1 0 0 0 0 0 0 0
DERD_D2_906_07 0 1 0 0 0 2 0 0 1 2 0 0 2 1 2 1 0 1 0 1 1 0 1 1 1 0 0 0 2 0 1 1 0 0 0 1 0 0 0 2 0 1 1 2 0 0 0 1 2 0 1 1 1 0 1 0 0 1 0 1 1 0 1 1 0 0 0 0 0 1 0 0 0 0 0 0 0 0 1 0 0 0 1 0 2 1 0 0 2 0 1 2 0 1 0 1 1 2 2 0 NA 1 0 0 0 0 0 1 1 0 1 1 0 1 1 0 0 2 1 1 0 0 1 2 1 0 1 0 1 0 0 1 0 1 0 0 1 0 0 0 0 1 0 0 0 0 0 0 1 1 0 0 1 0 0 0 0 0 0 0 0 0 0 2 1 0 0 0 0 1 1 0 0 1 0 0 0 0 1 2 0 0 1 0 0 0 1 0 0 1 1 0 1 1 0 1 0 1 0 1 2 0 0 0 1 1 0 0 1 0 1 0 2 0 1 1 0 0 0 1 0 0 1 1 0 1 0 1 0 0 0 0 0 0 0 0 0 1 0 0 0 0 1 0 1 1 0 0 0 1 1 0 1 2 0 0 0 1 1 2 1 0 1 1 1 0 1 0 0 1 0 1 0 0 0 0 0 0 0 1 0 0 0 1 0 0 1 0 1 0 0 1 0 0 NA 0 1 0 0 1 1 0 1 1 1 0 1 0 1 2 1 1 0 1 0 0 1 0 1 0 1 1 1 0 0 0 1 0 0 0 1 0 1 2 0 1 1 0 0 0 0 0 0 0 1 0 0 0 0 1 0 0 0 0 1 1 1 0 0 0 1 1 1 0 0 1 0 1 0 0 1 0 0 0 0 0 0 0 0 1 0 1 0 0 1 1 0 0 0 0 1 1 0 0 0 1 0 0 1 1 0 1 0 0 1 0 1 0 1 2 0 1 0 1 1 0 0 1 2 0 0 0 1 2 0 0 1 0 0 0 1 1 0 1 0 0 1 0 2 2 0 0 0 0 0 1 0 0 0 1 1 0 1 0 0 0 0 0 0 0 0 0 0 1 0 0 0 0 1 1 0 1 0 1 0 1 0 0 1 0 0 0 0 0 0 0 0 0 1 1 0 0 1 1 0 0 0 0 0 1 1 0 1 0 0 0 0 0 0 0 0 1 1 2 2 0 0 2 0 1 0 1 2 1 1 1 0 1 1 0 1 0 0 0 0 0 0 1 1 1 0 2 2 1 0 1 1 0 0 0 2 0 0 0 0 0 1 1 1 1 0 0 0 0 1 0 1 0 0 0 0 0 1 0 1 1 2 2 1 0 1 0 0 2 1 1 1 1 0 1 1 0 1 0 0 1 1 0 0 0 1 0 0 1 0 0 1 2 1 0 1 0 1 1 0 0 1 1 1 1 0 0 0 0 1 0 0 0 1 0 0 0 1 0 1 1 0 1 0 1 1 2 0 0 0 0 0 0 0 1 1 0 0 2 2 0 1 0 0 0 1 2 0 0 0 0 0 0 0 1 0 0 1 0 1 1 1 1 0 1 0 0 2 0 0 1 0 1 0 1 0 0 0 1 0 0 0 0 1 2 0 0 0 1 1 0 1 0 1 0 1 0 1 0 1 0 0 1 0 0 1 0 0 1 0 1 1 0 0 0 0 0 1 0 1 0 0 0 1 0 2 1 1 0 1 0 1 1 0 1 0 0 0 0 0 1 0 0 0 1 0 0 1 0 1 0 0 0 0 0 0 0 0 0 1 1 0 0 0 1 1 0 0 0 0 1 2 0 0 0 0 0 0 1 0 0 0 1 0 0 0 1 0 0 1 0 0 1 0 0 1 0 1 0 0 1 1 1 1 1 0 1 0 2 0 1 0 0 0 0 0 1 0 0 1 1 0 0 1 0 1 0 0 0 0 1 1 0 0 1 1 0 0 0 0 0 0 0 1 0 1 1 0 0 0 0 0 0 1 1 1 0 0 0 2 1 0 0 0 1 1 0 1 0 1 1 1 0 0 0 0 1 0 0 0 2 0 0 0 0 0 0 0 0 1 0 0 1 1 0 1 0 0 0 0 1 0 1 0 1 0 1 1 0 0 0 0 0 0 0 1 0 0 0 0 0 1 2 0 0 1 1 0 0 2 1 0 0 0 0 0 0 0 1 0 0 0 0 1 0 0 0 0 0 0 0 0 2 0 0 0 0 0 0 0 0 0 0 1 0 0 0 1 1 0 0 0 0 0 0 1 0 0 0 1 1 0 0 1 0 0 0 0 2 0 0 0 0 1 0 1 0 0 1 0 0 0 0 0 0 0 0 0 0 0 0 1 0 1 1 1 1 2 0 0 0 0 0 0 0 0 0 1 0 0 0 0 0 0 0 0 0 0 2 0 0 1 1 2 1 0 0 0 0 0 0 1 0 2 1 2 0 2 0 0 0 0 1 0 0 0 0 0 0 0 1 0 0 2 0 0 0 0 1 2 2 0 0 0 1 0 0 0 2 0 0 0 0 0 0 0 0 1 1 0 0 0 0 0 1 1 0 0 0 0 0 0 1 0 0 0 0 1 1 0 0 0 0 0 0 0 0 0 1 1 1 2 1 1 0 0 1 0 0 0 0 0 1 0 0 1 0 0 0 0 1 0 0 0 0 0 0 1 1 1 0 0 0 0 1 0 1 1 1 0 1 0 1 0 1 0 0 0 0 1 0 0 0 0 0 0 0 2 0 0 2 0 1 0 0 1 0 1 1 0 0 0 0 0 0 0 0 1 0 1 0 1 0 1 1 0 0 0 0 0 2 0 0 0 0 1 0 1 2 0 1 0 0 1 1 0 0 0 0 1 0 1 0 0 0 2 0 0 0 0 0 0 0 0 0 1 1 0 1 0 0 1 1 2 0 0 0 2 0 0 0 0 0 0 1 0 1 0 0 0 0 0 1 0 1 1 0 0 1 0 1 0 0 0 0 0 0 0 1 0 0 0 1 0 0 0 1 1 0 0 1 0 0 0 0 1 1 0 0 1 0 1 0 0 0 0 1 0 0 1 2 0 0 0 0 0 0 1 0 1 0 0 1 0 0 0 0 1 2 0 0 0 0 1 0 1 1 1 0 0 0 0 0 1 1 0 1 0 0 1 0 0 0 0 1 1 0 1 1 0 0 1 0 1 0 2 0 0 0 0 0 0 1 0 1 0 2 1 0 0 2 NA 1 1 1 0 0 0 1 2 0 2 0 2 0 0 0 0 2 1 0 1 0 0 0 0 1 0 0 0 0 0 0 0 2 0 2 1 0 0 2 0 1 1 0 1 2 1 0 1 0 1 0 0 0 0 0 0 0 0 0 0 0 0 1 0 0 1 0 1 0 1 1 0 0 1 0 0 0 0 0 2 0 0 2 0 0 2 0 1 1 1 0 0 0 0 1 0 0 0 1 2 2 1 0 0 0 0 1 0 0 0 0 2 0 1 2 1 0 1 0 0 0 1 1 0 2 1 0 0 2 0 0 0 0 0 1 0 0 1 0 0 0 0 0 0 1 0 1 1 0 0 0 0 0 0 0 0 0 0 0 1 1 1 0 0 0 0 0 0 0 0 1 1 0 1 0 0 0 0 0 0 1 1 0 1 0 1 1 0 1 0 0 1 0 0 1 0 2 0 0 0 0 0 1 0 0 0 1 1 1 1 0 1 0 0 1 2 0 0 0 1 0 0 0 1 0 1 2 0 0 0 0 0 0 0 0 0 0 1 0 1 0 0 1 0 2 2 0 0 0 1 1 1 2 1 1 0 1 0 0 0 0 0 1 0 0 0 0 0 0 1 1 0 0 0 1 1 0 0 0 1 0 1 1 1 0 0 0 1 0 0 0 0 1 0 0 1 0 0 1 1 0 0 0 0 0 0 0 1 0 0 1 1 0 0 0 0 0 1 0 1 0 0 0 1 1 0 1 0 2 0 1 0 0 0 0 1 1 0 0 1 1 1 1 0 0 0 1 0 0 0 0 0 1 1 0 0 0 2 1 0 0 0 0 0 0 0 0 0 1 0 1 0 0 1 0 1 1 0 0 2 0 2 0 0 2 0 0 0 1 1 0 0 1 0 0 0 0 0 0 1 0 1 0 0 0 1 0 0 0 0 0 1 0 0 0 0 0 2 0 1 1 1 0 0 0 1 0 1 0 1 0 0 1 1 1 0 0 0 0 0 0 1 0 0 0 1 0 0 0 0 0 0 0 1 0 0 1 0 0 0 2 0 0 1 1 0 0 0 0 1 0 0 0 0 0 0 0 0 0 0 0 0 0 2 0 0 0 1 0 1 0 1 1 0 1 0 0 0 0 1 0 1 0 1 2 1 1 1 0 0 1 0 1 0 0 1 2 0 0 1 1 0 0 0 0 0 0 0 0 0 0 1 0 0 0 1 2 0 0 0 0 0 0 0 0 0 0 0 1 0 0 0 0 1 0 0 0 0 1 0 0 1 0 1 1 1 2 0 0 0 0 0 0 0 0 1 0 1 0 0 1 0 0 0 0 2 0 0 0 1 0 0 0 0 0 0 0 0 1 0 1 2 0 0 0 0 0 0 1 0 0 1 1 0 1 0 0 1 0 0 0 1 0 1 0 1 1 0 1 0 0 0 0 1 0 0 0 0 0 0 1 0 0 0 1 0 0 1 0 0 1 0 1 0 1 0 0 0 0 0 0 0 0 0 0 0 0 0 0 0 0 0 1 0 1 0 1 1 1 0 0 0 0 1 0 0 0 1 2 0 0 0 1 1 1 1 0 0 1 0 0 0 0 0 0 0 1 1 0 0 1 0 0 1 2 0 0 0 0 1 0 0 0 0 0 0 0 1 1 0 1 1 2 0 1 0 0 0 0 0 0 0 1 0 1 0 0 1 0 0 0 2 0 0 0 0 1 0 1 0 0 0 0 1 1 0 0 0 0 0 0 1 0 1 0 0 0 1 0 0 1 0 0 0 1 0 0 0 0 0 0 0 0 0 2 1 1 0 0 1 0 0 0 1 2 0 0 0 1 0 0 0 1 0 1 2 0 2 1 0 0 0 0 0 1 0 0 0 2 0 0 0 1 0 1 2 0 0 0 2 0 1 1 0 0 0 0 1 0 0 0 0 2 0 0 0 0 0 0 0 1 0 1 0 0 2 0 1 0 0 1 0 0 1 0 0 0 0 0 1 0 0 0 1 1 1 1 1 0 1 0 1 0 0 0 2 0 1 0 2 2 0 0 0 0 0 0 0 0 0 0 0 0 0 0 0 0 1 0 0 0 0 1 0 0 0 0 1 0 0 1 0 2 0 0 2 0 0 0 0 2 0 0 0 0 0 1 1 0 0 0 0 1 2 0 0 0 0 0 1 0 0 0 0 0 0 0 1 0 0 0 0 1 1 1 0 1 0 2 0 0 0 0 1 0 0 1 1 0 0 0 1 0 1 0 0 0 1 2 0 0 0 1 0 0 0 0 2 0 0 0 0 0 1 0 0 0 0 0 0 1 1 2 0 1 1 0 0 1 0 0 1 0 0 0 0 0 0 1 1 0 2 0 2 0 0 0 1 0 0 1 0 0 1 0 0 0 1 0 0 0 0 0 0 0 1 0 1 0 0 0 0 0 1 0 0 0 0 0 0 1 0 0 0 0 1 1 1 0 0 0 0 0 1 0 1 0 0 1 0 1 0 0 1 0 1 0 0 1 0 0 0 0 0 2 0 1 0 2 0 0 0 2 1 0 0 0 0 0 1 1 0 0 0 0 0 0 0 1 0 0 0 1 2 0 1 1 0 0 2 0 0 0 0 0 0 0 2 0 1 0 0 0 0 1 1 1 0 1 0 1 0 0 1 0 1 1 0 1 0 1 0 1 0 0 1 0 0 0 0 1 1 0 1 0 0 2 1 1 0 1 0 0 0 0 1 1 1 0 0 0 0 0 1 1 0 2 1 0 2 1 0 1 1 0 0 0 0 0 0 0 0 0 1 0 1 0 0 2 0 1 0 0 0 0 0 0 0 1 1 0 1 0 1 0 0 1 0 0 0 1 0 0 0 1 1 0 1 0 0 1 0 0 0 0 0 0 2 0 0 0 1 0 1 0 0 0 0 1 1 0 0 0 0 1 0 0 0 0 0 1 1 1 0 0 0 0 0 0 2 0 0 1 0 2 1 1 0 1 0 2 0 0 0 1 0 1 1 1 0 1 0 0 0 0 1 0 0 0 0 1 1 1 1 0 0 0 0 1 1 0 0 0 1 1 0 1 1 0 0 1 0 1 0 2 1 0 0 0 1 0 0 0 0 0 1 1 0 0 1 1 0 0 0 0 0 0 0 0 0 1 0 0 2 0 2 1 0 0 0 0 1 0 0 0 0 0 1 1 0 0 1 0 1 2 1 0 1 1 0 0 0 0 1 0 0 0 1 0 0 0 0 1 1 0 0 2 0 0 0 1 0 0 0 1 0 0 2 0 0 2 0 0 0 0 2 0 0 0 2 2 0 1 0 0 0 1 0 1 0 2 0 0 0 1 0 0 0 1 0 1 1 0 0 1 0 0 0 1 1 0 0 0 0 0 0 1 2 1 0 0 0 0 2 0 0 0 1 1 1 0 0 0 0 1 0 0 0 0 1 1 1 1 0 0 1 1 1 1 0 0 1 0 1 0 0 0 0 0 0 1 0 1 0 0 0 0 1 0 0 0 1 1 0 1 0 2 0 0 0 0 0 1 1 0 1 1 1 0 0 0 2 0 0 0 1 0 2 1 1 0 0 0 1 0 1 1 0 0 1 0 0 1 1 1 0 0 0 2 0 0 0 1 1 0 1 0 1 0 2 0 1 1 1 2 0 0 1 1 1 1 1 0 1 1 0 1 0 0 0 0 0 1 1 1 0 0 0 0 0 0 0 0 1 0 0 1 0 0 0 0 1 0 1 0 1 1 1 1 0 0 0 0 0 1 0 0 2 0 1 0 0 0 0 0 1 0 0 1 0 1 0 1 0 0 1 0 0 2 1 1 2 0 0 0 0 0 0 0 0 0 0 0 0 0 1 1 1 0 0 1 2 1 0 1 0 1 0 1 0 1 0 0 1 0 2 1 2 0 0 1 0 0 1 1 1 1 0 0 0 0 0 1 0 0 1 1 1 0 1 1 1 0 1 0 1 1 1 2 0 1 0 0 1 0 0 1 1 0 1 0 0 0 1 0 1 0 1 0 1 0 0 0 0 0 0 0 0 2 1 1 1 0 0 1 0 1 0 1 0 0 0 0 0 1 1 0 1 0 0 0 0 1 0 0 1 0 0 1 1 0 0 0 0 1 0 0 0 1 1 0 0 0 0 0 0 1 0 1 0 1 0 1 0 0 0 0 0 0 0 1 0 2 1 1 0 1 1 0 0 0 1 1 1 2 0 1 0 0 1 1 0 0 0 0 1 2 1 2 1 1 0 1 0 1 0 1 1 1 0 0 0 1 0 0 0 0 1 0 0 0 1 1 0 0 1 0 2 2 0 2 0 0 1 2 0 0 2 0 0 1 0 2 0 0 0 0 0 0 0 0 0 0 0 1 0 1 1 0 1 0 0 0 0 0 0 1 1 0 1 0 0 0 0 0 0 0 2 1 0 2 2 1 0 1 0 0 1 1 0 1 NA 0 2 0 0 0 1 0 1 0 0 1 0 0 1 0 0 1 1 2 0 0 0 1 0 0 0 1 2 0 0 0 0 0 1 0 0 0 1 2 0 0 1 0 0 0 0 0 0 0 0 0 0 0 1 0 0 1 1 1 2 1 1 0 2 2 1 0 1 0 1 1 0 2 1 0 0 1 0 1 0 0 1 1 1 1 1 0 0 1 2 1 0 1 1 2 0 0 2 1 1 0 0 1 0 0 1 2 1 2 1 0 1 0 1 0 1 0 0 1 0 0 0 0 1 0 0 0 2 1 0 0 0 1 0 1 0 0 0 0 0 0 1 0 0 0 0 0 0 0 0 0 0 0 0 0 0 0 0 0 1 2 1 0 2 1 0 0 0 0 1 0 1 0 0 0 2 0 0 0 1 0 0 1 0 0 0 0 0 0 0 1 0 1 1 0 0 0 2 0 0 0 2 0 0 0 1 0 0 0 0 1 0 0 0 0 1 1 0 0 1 0 1 0 1 0 1 0 0 0 0 0 0 1 0 0 2 0 0 1 0 2 0 1 0 1 1 1 0 0 0 1 0 0 1 0 0 0 1 1 0 1 0 1 2 0 0 1 0 0 0 0 0 0 2 0 1 0 0 0 0 1 1 0 0 0 1 0 1 1 0 0 1 1 1 0 0 0 1 1 0 1 0 0 1 1 1 1 1 0 1 2 0 0 0 0 1 1 0 1 0 0 0 0 0 0 1 1 0 0 0 1 1 0 0 0 1 0 0 1 1 1 0 0 0 0 0 0 0 0 1 2 2 0 0 0 1 2 0 0 1 1 0 0 1 0 0 0 1 0 1 0 2 1 0 1 0 1 0 0 0 0 0 0 1 1 1 1 0 0 0 0 1 1 0 0 0 1 1 0 1 0 1 0 1 0 0 0 0 0 0 0 0 0 2 0 1 0 0 0 0 0 0 0 0 0 0 0 0 1 0 0 0 0 0 0 0 1 1 0 0 0 0 1 2 0 0 1 1 0 0 0 0 0 0 0 1 0 0 1 1 1 1 1 0 1 0 1 0 1 2 0 1 0 0 1 0 0 1 1 1 1 0 0 1 0 0 0 0 0 0 1 0 2 1 0 1 1 1 1 0 0 0 1 0 1 0 0 0 1 0 0 1 0 0 0 0 1 0 0 0 1 2 1 0 1 0 0 0 0 1 0 0 1 0 1 1 0 0 1 0 0 0 0 1 1 0 1 0 1 2 0 1 0 0 0 0 1 0 0 0 2 0 0 0 0 0 0 1 1 1 0 0 0 1 0 1 2 1 0 0 0 0 0 1 0 0 1 2 1 0 0 1 1 0 0 2 0 0 1 1 2 0 1 0 1 1 0 0 0 1 1 0 0 0 0 0 0 1 0 2 0 0 1 1 0 0 0 0 1 1 0 0 0 0 1 0 1 0 0 1 0 1 2 1 0 0 0 1 1 0 0 0 1 0 0 1 0 0 2 0 2 1 0 0 0 1 1 0 0 0 1 0 0 0 0 0 2 1 0 0 0 0 0 0 0 1 0 0 1 0 0 0 0 1 2 1 0 2 0 0 0 0 0 0 2 1 2 0 0 0 0 0 0 0 2 1 0 0 0 0 0 1 1 0 1 1 0 0 0 0 0 2 0 0 0 1 0 1 0 0 0 1 1 0 0 2 1 1 0 0 1 1 0 0 0 1 1 0 NA
DERD_D2_906_08 1 1 0 0 0 2 0 0 0 1 0 0 1 1 1 2 0 1 0 1 1 0 0 2 0 0 0 0 2 0 2 1 1 0 0 0 0 0 0 2 0 1 1 0 1 0 1 1 1 1 0 2 0 0 1 0 0 1 0 1 1 0 0 2 0 0 0 0 0 1 0 0 0 0 0 0 0 1 1 0 0 1 0 0 2 2 0 0 2 0 1 1 0 1 0 1 1 0 2 0 NA 1 1 0 0 0 0 2 1 0 1 0 0 0 2 0 0 2 0 1 0 0 1 2 1 0 2 0 1 0 0 2 0 1 0 0 1 0 1 0 1 1 0 0 0 0 0 1 0 1 0 0 1 1 0 0 0 0 0 0 0 1 0 2 0 0 0 0 0 1 1 0 0 1 0 0 0 0 1 2 0 0 1 0 0 0 1 0 0 1 2 1 1 1 0 1 0 0 0 0 2 0 1 0 1 1 0 0 1 0 1 1 2 0 1 1 0 0 0 1 0 0 1 0 0 1 0 1 0 0 1 0 1 1 0 0 0 1 0 0 1 0 1 0 1 1 0 1 0 1 1 0 1 2 0 0 1 1 1 2 0 0 0 1 1 0 1 1 0 0 0 1 0 0 0 0 0 0 0 1 0 0 0 1 0 0 2 0 1 0 0 0 0 1 0 0 1 0 0 1 0 0 1 0 1 0 1 0 2 1 2 0 0 1 0 0 1 0 1 0 1 1 2 0 1 0 1 0 0 0 1 0 1 0 0 1 1 0 0 0 0 1 0 0 1 0 0 0 1 2 1 0 0 0 1 1 0 0 0 0 1 1 1 0 1 1 1 0 0 0 1 0 0 0 0 0 0 1 0 2 0 0 1 0 1 1 0 0 0 1 1 1 0 1 0 1 0 0 0 1 0 1 0 0 0 0 1 0 2 2 0 1 0 0 1 0 0 1 1 1 0 0 1 2 0 0 0 0 1 0 0 1 0 1 0 0 1 0 2 1 0 0 0 1 0 1 0 0 0 1 1 0 0 0 0 0 0 0 0 0 0 0 0 0 0 1 0 0 1 0 0 1 0 1 0 2 0 0 1 0 0 1 0 0 0 0 0 0 0 1 0 0 1 1 0 0 0 0 0 1 0 0 1 0 1 0 0 0 0 0 0 1 1 0 1 0 0 2 1 2 0 1 1 0 1 1 0 1 1 0 1 0 0 0 0 0 0 1 1 1 0 2 2 1 0 1 0 0 1 0 1 0 0 0 0 1 1 1 1 1 0 0 0 0 1 0 1 0 0 1 0 0 1 0 0 2 1 2 1 0 1 0 1 1 1 0 1 1 0 0 1 0 1 0 0 1 1 0 0 0 1 1 1 1 0 2 1 2 1 0 1 0 1 1 0 0 1 0 1 0 0 0 0 1 0 0 0 0 1 0 0 1 0 0 1 1 1 1 0 1 1 2 0 0 0 0 0 0 0 0 1 0 0 1 1 0 1 0 0 0 2 1 0 0 0 0 0 0 1 0 0 0 1 0 1 1 1 2 0 1 0 1 2 1 0 1 0 1 0 0 0 0 1 0 0 0 0 0 0 2 0 0 0 0 1 1 2 0 1 0 1 0 1 0 1 0 1 2 1 1 1 0 0 0 0 1 0 0 0 0 0 0 1 0 1 0 0 0 1 0 2 1 0 0 1 0 1 1 0 0 0 0 0 0 0 1 0 0 0 0 0 0 2 1 0 0 1 0 0 0 0 0 0 0 1 1 0 0 1 2 1 0 0 0 0 1 2 0 0 0 1 0 0 1 0 1 0 1 0 0 0 0 0 0 2 1 0 1 1 0 1 0 1 0 0 0 1 2 1 0 0 1 0 1 0 1 0 1 0 0 0 2 0 0 1 1 0 1 0 0 0 0 0 0 0 0 1 0 0 1 1 0 0 0 0 0 0 0 0 1 1 2 0 0 1 0 0 0 1 1 1 0 1 1 2 1 0 0 0 1 1 0 2 0 1 2 1 0 0 0 0 1 0 0 0 2 1 0 0 0 0 0 0 0 0 0 0 1 1 0 1 0 0 2 0 1 0 1 0 2 0 1 1 0 0 1 0 0 0 0 1 0 0 0 0 0 0 1 0 0 1 1 1 0 1 1 0 0 0 0 0 0 0 1 0 0 0 0 0 1 0 1 0 1 0 0 0 2 0 0 0 0 0 0 0 0 0 0 2 1 1 0 1 2 0 0 0 0 0 0 1 1 0 0 0 0 0 0 0 1 0 0 0 2 0 0 0 0 1 0 2 0 0 0 0 0 0 0 0 0 0 0 0 0 0 0 1 0 1 1 1 1 1 0 0 1 0 0 0 1 0 0 0 0 0 0 0 0 0 0 0 0 0 1 0 0 1 1 2 1 0 0 0 0 0 0 0 0 1 0 1 0 2 0 0 0 0 0 0 0 0 0 0 0 1 1 0 0 2 0 0 0 0 1 2 1 0 0 0 1 0 0 0 2 0 0 0 0 0 0 1 0 0 1 0 0 0 0 1 0 1 0 0 0 0 0 0 0 1 0 0 0 0 1 0 0 1 0 0 0 0 0 0 1 1 0 2 1 1 0 0 1 1 0 0 0 1 2 0 0 0 0 0 0 1 0 0 0 1 0 0 0 1 1 2 0 0 0 0 1 0 2 1 1 1 1 0 1 0 2 0 0 0 0 1 0 0 0 0 0 0 0 0 0 0 2 1 0 1 0 1 0 1 2 0 0 0 0 1 0 0 0 0 0 1 0 2 0 1 2 0 0 0 0 0 2 0 0 1 0 1 0 1 1 0 1 0 1 0 1 0 0 0 0 1 0 0 1 0 0 2 0 0 0 0 1 0 0 0 0 1 0 0 1 0 0 2 1 1 2 0 1 1 0 0 1 0 0 0 1 0 1 0 1 0 0 0 1 0 1 2 0 0 0 0 1 0 0 0 0 0 0 0 1 0 1 0 1 0 0 0 2 1 1 0 1 0 0 0 1 2 1 0 0 0 0 0 0 0 0 0 0 0 0 0 1 0 1 1 1 1 0 1 0 0 0 1 1 0 0 0 0 1 2 0 0 0 0 1 0 2 0 1 0 0 0 0 0 2 0 0 1 0 1 1 0 0 0 0 1 1 1 1 1 1 0 1 0 1 0 2 0 0 0 0 0 1 0 0 1 0 2 1 0 1 2 NA 1 1 1 0 0 0 0 2 0 2 0 2 0 0 0 0 1 1 0 1 0 0 0 0 1 0 0 0 0 0 0 0 1 0 1 1 0 0 0 0 1 1 0 0 2 2 0 1 0 0 0 0 0 0 0 0 0 1 0 0 0 0 1 0 0 1 0 0 0 1 2 0 0 1 0 0 0 0 0 1 0 0 2 1 0 2 0 1 0 0 0 0 0 0 0 0 0 0 1 2 2 1 0 0 0 0 1 0 0 0 0 2 0 1 2 0 1 1 0 1 0 2 0 0 2 0 0 0 1 0 0 0 0 0 0 1 0 1 0 0 0 0 0 1 1 0 2 1 0 0 0 0 0 1 0 0 0 0 1 0 1 1 0 0 0 0 0 0 0 0 1 1 0 1 0 0 0 0 0 0 2 0 0 1 0 0 1 0 0 0 0 1 0 0 1 0 2 2 0 0 0 0 1 0 0 0 0 1 1 1 1 0 0 0 0 1 1 0 0 1 0 0 0 1 0 1 1 0 0 0 0 0 0 0 0 1 0 1 0 1 1 0 0 2 1 0 0 0 1 0 1 0 0 0 0 0 1 0 0 0 0 1 1 0 1 0 0 0 0 1 2 0 0 0 1 0 0 0 0 1 1 2 1 0 0 1 0 1 0 0 1 0 0 0 0 1 0 0 1 0 0 0 0 0 0 0 0 1 0 0 2 0 0 0 0 0 0 0 0 0 0 0 0 1 1 1 1 0 1 0 0 0 0 0 0 1 0 0 1 0 1 1 1 1 0 0 1 0 1 0 0 0 1 1 0 0 0 1 1 0 0 0 0 0 0 0 0 0 0 1 0 1 0 1 0 1 1 1 0 2 0 2 0 0 1 0 2 0 1 0 0 1 1 0 0 0 0 0 0 1 0 1 0 1 0 0 0 0 0 0 0 0 0 0 0 0 1 2 1 0 1 0 0 0 0 0 1 0 0 0 0 0 0 0 1 0 0 1 0 0 0 1 0 0 0 1 0 0 1 0 0 0 0 2 0 1 1 0 0 0 2 0 0 0 0 1 0 0 0 1 0 0 0 0 0 1 0 0 0 1 0 0 0 2 0 0 1 1 0 1 0 1 1 0 1 0 0 0 0 0 0 1 1 1 1 0 0 2 1 0 1 0 0 0 0 1 1 0 0 1 1 1 0 0 0 0 0 0 0 0 0 2 1 0 1 1 2 0 0 0 1 0 0 0 0 2 0 0 1 0 0 0 0 1 0 0 0 0 2 0 0 0 0 0 0 1 0 0 0 0 0 0 0 0 0 1 0 2 0 0 1 0 0 1 0 1 0 0 0 1 0 0 0 0 0 0 0 0 2 0 0 2 0 0 0 0 0 0 0 0 1 1 1 0 0 1 0 1 0 0 0 1 0 1 1 1 1 0 1 0 0 0 0 1 0 0 0 0 0 0 2 0 0 0 0 0 0 0 0 0 0 0 0 1 2 0 0 0 NA 0 0 0 0 0 1 1 0 0 0 0 0 0 0 0 1 0 1 0 1 0 0 0 0 0 0 0 0 1 2 0 0 0 0 1 1 1 0 1 1 0 0 0 0 0 0 0 1 1 0 0 0 0 0 1 1 1 0 0 0 2 0 0 0 0 0 0 0 1 1 0 0 1 2 1 2 0 0 0 0 0 0 0 2 0 2 0 0 0 0 0 1 1 0 0 0 0 2 0 2 1 0 0 0 1 1 0 0 0 0 0 0 1 0 1 0 0 0 1 0 0 1 0 0 0 1 0 1 0 0 0 0 0 0 0 2 1 1 0 0 0 0 0 0 1 2 0 0 0 1 0 0 0 0 0 0 1 0 2 2 0 0 0 0 0 0 0 0 0 1 0 1 0 1 0 1 1 0 0 0 2 0 0 1 0 NA 0 0 0 1 0 0 0 1 0 0 0 0 0 0 0 1 0 1 0 0 1 0 0 0 0 1 0 0 1 0 0 0 0 0 0 0 0 0 1 1 1 1 2 0 2 0 1 1 0 0 1 0 1 0 1 2 0 0 0 2 0 0 0 1 0 1 1 0 1 0 0 0 0 0 0 0 0 0 0 0 0 0 0 0 0 1 0 0 1 0 2 2 0 0 0 2 0 0 0 0 0 1 1 0 0 0 0 0 2 0 0 0 0 1 0 0 0 0 0 0 0 0 2 0 2 1 0 1 0 1 0 1 0 1 0 0 0 0 0 0 0 2 0 1 0 0 1 0 1 0 0 0 1 2 0 0 0 1 1 0 0 0 1 0 0 0 0 1 2 1 0 0 0 0 0 1 1 1 0 1 1 0 1 1 0 0 1 0 0 0 1 0 0 1 0 0 2 0 1 0 0 0 1 0 0 1 0 0 2 0 0 0 1 0 0 0 0 0 0 0 1 0 1 0 0 0 0 0 1 0 0 0 0 0 0 1 0 0 0 0 0 0 2 0 0 0 0 0 0 0 0 0 0 1 0 1 0 0 1 0 1 0 0 0 0 0 0 0 0 1 0 0 0 2 0 0 1 2 0 0 0 0 0 0 1 1 0 0 1 0 0 0 1 0 0 0 0 0 1 1 1 2 0 0 1 0 0 0 0 0 0 1 2 0 1 0 0 0 1 0 0 1 0 1 0 1 0 0 0 0 1 1 0 1 0 1 0 1 0 0 1 0 0 0 0 0 1 0 0 0 0 1 0 1 0 1 1 0 0 1 1 1 1 2 0 0 0 0 1 1 0 1 1 0 2 1 0 0 1 0 0 0 0 0 1 0 0 1 0 0 1 0 0 1 0 1 0 0 0 0 0 0 0 0 1 0 1 0 1 0 1 1 0 0 0 1 0 0 0 1 1 0 1 0 0 1 0 0 0 0 0 0 1 0 0 0 1 0 0 0 0 0 0 2 0 0 0 0 0 1 0 1 0 0 0 2 0 0 0 0 0 0 0 1 0 0 0 0 0 2 1 0 0 1 0 2 0 0 0 2 0 0 1 1 0 1 0 0 1 0 1 0 0 0 0 1 0 1 0 0 0 0 0 0 0 0 0 0 2 1 0 0 1 0 0 1 0 0 0 2 1 0 0 0 1 0 0 0 0 0 1 0 0 0 1 1 0 1 0 0 1 0 0 0 0 2 0 0 1 1 1 0 0 1 0 0 1 1 0 0 0 0 1 1 0 0 1 0 1 2 0 0 0 0 0 0 0 0 0 0 0 0 0 0 0 0 0 0 1 0 0 1 0 0 0 1 0 1 1 0 0 0 2 0 0 2 0 2 0 0 1 0 1 0 1 1 0 1 0 0 0 1 0 1 0 2 0 0 0 0 0 0 0 1 0 0 1 0 0 1 0 0 0 1 0 0 0 0 1 0 0 1 2 2 0 0 0 0 1 0 0 0 1 1 0 0 0 0 1 2 0 0 0 0 1 1 1 2 1 1 0 2 0 0 0 0 1 0 1 0 0 1 0 0 0 2 1 1 0 0 0 0 1 0 0 0 1 1 0 1 0 2 0 0 0 0 0 1 0 0 0 2 1 0 0 0 1 0 0 0 1 0 2 0 1 0 0 0 1 0 1 1 0 1 1 0 0 1 1 0 0 0 0 0 0 0 0 1 2 0 0 0 1 0 1 0 1 1 1 1 0 0 1 1 1 1 1 0 1 1 0 0 0 0 1 0 0 1 0 2 0 0 0 0 0 0 0 0 0 0 0 0 0 0 0 0 0 2 1 0 1 1 1 0 0 0 0 0 0 1 1 0 2 0 1 0 0 0 0 0 2 1 0 1 0 0 0 0 0 0 1 0 0 2 1 1 0 0 0 0 0 0 1 0 0 0 0 1 0 0 1 1 1 1 0 1 2 1 0 1 1 1 0 1 0 1 1 1 0 0 2 1 2 0 0 1 0 0 1 0 1 0 0 0 0 0 0 2 0 0 2 1 1 1 1 2 1 1 0 0 0 1 1 2 0 1 0 1 1 0 0 1 0 1 1 0 0 0 1 0 1 0 0 0 1 0 0 0 0 0 0 0 0 2 0 2 1 0 0 1 0 1 0 2 0 0 0 0 0 0 1 0 1 1 0 0 0 0 1 0 1 1 0 1 1 0 0 0 0 1 0 0 0 1 1 0 0 1 0 0 0 1 1 1 0 1 0 1 0 0 0 0 0 0 0 1 0 0 1 1 0 1 1 0 0 0 2 1 1 2 0 1 0 0 2 1 0 0 0 1 0 2 0 2 1 1 1 1 0 1 0 1 1 1 1 0 0 1 0 1 0 1 1 0 0 0 2 0 0 0 1 0 2 1 0 0 0 1 1 2 0 0 1 0 0 0 1 1 0 0 0 0 0 0 0 0 0 0 0 1 0 0 1 0 0 0 0 1 1 0 0 0 1 0 1 0 1 1 1 0 0 0 2 0 1 2 1 1 0 1 0 0 2 1 0 1 0 0 1 0 1 0 0 0 0 0 0 1 0 1 0 0 0 0 1 1 2 0 0 0 0 0 0 0 1 1 0 0 0 0 1 0 0 0 1 1 1 0 0 0 0 0 0 0 0 0 0 0 0 0 0 0 0 0 1 1 1 1 1 0 0 1 1 0 1 0 2 1 1 2 1 0 0 1 0 0 1 0 0 1 0 1 2 0 0 1 2 0 0 1 1 2 0 2 2 1 2 0 1 0 0 0 2 2 0 2 1 0 0 0 1 0 0 0 0 1 0 0 0 0 1 0 0 1 2 1 0 0 1 1 0 1 0 0 0 0 0 0 2 0 0 1 1 0 0 0 0 0 1 0 0 0 0 1 0 0 1 1 1 1 1 1 0 0 1 0 1 0 0 0 0 1 2 0 0 0 1 0 0 1 0 0 1 0 0 0 0 1 0 0 1 0 0 0 1 0 0 0 2 0 0 0 0 0 0 1 0 1 0 0 0 0 1 1 0 1 1 0 1 0 0 1 0 0 0 0 0 0 0 1 0 0 1 0 0 2 0 1 0 1 0 1 1 2 0 0 0 2 0 0 1 0 1 0 1 0 0 1 0 2 1 0 0 1 0 0 0 0 0 0 0 0 1 0 1 0 0 1 1 0 0 1 1 0 1 1 0 0 1 1 2 1 0 0 1 1 0 1 0 0 1 1 1 0 1 0 1 2 0 0 0 0 0 0 0 0 0 0 0 0 0 0 0 2 0 1 0 1 1 0 0 0 1 0 0 1 1 0 1 1 0 1 1 0 0 0 1 1 2 0 0 0 1 0 0 0 0 2 0 0 1 0 0 0 1 0 0 0 2 1 0 1 0 0 0 0 0 0 0 0 1 1 0 2 0 0 0 0 1 1 0 0 0 1 1 0 1 0 1 0 1 0 1 0 0 0 0 1 0 0 2 0 1 0 0 0 0 0 0 0 0 1 0 1 0 1 1 1 0 0 0 1 0 0 0 0 0 0 0 2 1 0 0 0 1 1 0 0 0 0 0 0 1 0 0 1 0 2 1 1 0 0 1 1 0 0 2 2 1 0 0 0 2 0 0 1 1 0 0 0 1 0 0 0 0 1 0 1 0 2 1 0 1 0 1 1 0 0 0 1 0 0 0 1 0 1 0 0 1 0 0 0 0 1 0 0 0 1 2 1 0 1 0 0 0 0 1 0 0 2 1 1 0 0 0 1 0 0 0 0 0 0 0 1 1 0 1 0 1 0 0 0 0 1 0 0 0 1 0 0 0 0 0 1 1 1 1 0 0 0 1 0 1 1 1 0 0 0 1 0 1 0 0 1 0 0 0 0 1 0 0 0 2 0 0 0 1 2 0 1 0 1 1 0 0 0 0 1 0 0 0 0 0 0 1 0 2 0 0 0 1 0 0 0 0 1 0 0 0 0 0 2 0 1 0 1 0 0 1 2 0 0 0 0 1 1 0 2 0 1 0 0 0 1 0 1 0 2 2 1 0 0 0 1 0 0 0 1 0 0 0 1 0 2 1 1 0 0 0 0 0 0 0 0 0 0 0 0 0 0 1 2 1 0 1 0 0 1 0 0 0 1 1 1 0 0 0 0 0 0 1 2 1 0 0 0 0 0 2 0 0 1 1 0 0 0 0 0 1 0 0 1 2 0 2 0 0 1 1 1 0 0 2 1 1 2 0 0 1 0 0 0 1 1 0 0
DERD_D2_906_09 1 1 0 0 1 2 0 0 0 2 1 0 1 1 2 1 0 0 0 1 0 0 0 1 2 0 0 0 2 0 1 1 1 0 0 1 0 1 1 2 1 1 1 0 2 0 0 2 2 0 1 1 0 0 1 0 0 0 0 1 1 0 1 0 0 0 0 0 0 0 0 1 0 0 0 1 0 0 0 0 0 1 1 0 1 1 0 0 1 0 1 2 0 2 0 0 0 1 2 0 1 1 0 0 1 0 0 2 1 0 1 1 0 0 1 0 0 2 1 1 0 0 0 2 1 0 1 0 1 0 1 2 0 0 1 0 1 0 1 0 0 1 0 0 0 0 0 1 0 1 0 1 2 1 0 0 0 0 0 0 1 1 0 1 1 0 0 0 0 1 1 0 0 1 0 0 0 1 1 2 0 0 0 0 0 1 1 0 0 1 0 1 1 1 0 0 0 0 0 1 2 0 1 0 0 1 0 0 1 0 2 1 2 1 0 2 0 0 0 0 0 0 2 1 0 1 0 0 0 1 0 1 0 1 0 0 0 1 0 0 0 1 1 0 1 1 0 0 0 0 2 0 1 2 0 0 1 1 2 1 1 0 1 1 1 1 1 0 0 1 0 1 0 0 1 0 0 0 0 1 0 0 0 1 0 0 1 0 1 0 0 1 0 0 0 0 0 0 0 1 0 0 1 1 1 0 1 1 1 1 2 1 0 1 0 0 0 0 1 0 1 1 2 0 0 1 1 0 1 0 1 0 2 1 0 0 1 0 0 0 0 0 0 1 1 0 0 0 0 1 1 1 0 0 1 1 1 0 0 0 0 1 1 0 0 1 1 1 0 0 1 0 0 1 0 1 0 0 0 1 0 1 0 0 1 1 0 0 0 1 1 1 0 2 0 1 0 0 1 0 0 1 0 0 0 0 1 0 0 2 0 1 0 1 1 0 0 1 1 1 0 0 1 1 0 0 1 0 1 0 2 1 0 1 0 0 1 0 1 2 0 1 0 0 0 1 0 0 1 1 1 0 0 0 0 0 0 0 0 0 0 0 0 0 0 0 0 0 1 0 1 1 0 1 1 0 0 0 1 0 0 0 0 0 0 0 0 0 1 1 0 0 1 0 0 0 0 0 0 1 1 0 2 0 1 1 0 0 0 0 0 1 1 1 1 0 0 2 1 1 1 1 1 1 1 2 0 1 1 1 1 0 0 1 0 0 0 1 1 1 0 2 2 0 0 1 0 0 1 0 1 0 0 0 0 0 1 2 1 0 0 0 0 0 1 0 1 0 0 1 0 0 1 0 1 2 1 2 0 0 1 0 0 1 1 1 1 2 0 1 1 0 1 0 1 1 1 0 1 0 1 0 1 1 0 0 1 2 1 0 1 0 1 0 0 0 0 0 1 1 1 0 0 1 1 0 0 0 1 0 0 2 1 0 0 1 1 2 0 2 1 2 0 0 0 0 0 0 0 1 1 0 0 2 1 0 2 0 0 0 1 0 0 1 0 0 0 0 1 1 0 0 1 0 1 1 1 1 0 1 0 1 2 2 0 1 0 0 0 0 0 0 0 0 0 0 0 0 1 1 0 0 0 0 1 0 1 0 2 0 1 0 1 0 1 0 0 1 1 1 1 0 0 0 0 1 0 0 0 0 0 0 2 0 1 0 0 0 1 0 1 2 0 0 1 0 1 1 0 0 0 0 1 0 0 1 0 0 0 1 0 0 0 0 0 0 1 0 0 1 0 0 0 0 1 1 0 0 0 1 0 0 0 2 2 0 1 0 0 0 0 0 0 1 0 1 0 0 0 0 0 1 0 0 1 0 0 1 1 0 0 0 1 0 0 0 1 1 2 0 0 1 0 1 0 1 0 0 0 0 0 0 1 0 0 0 0 0 1 0 0 0 0 0 0 0 1 0 0 1 0 0 0 0 0 0 0 0 0 0 1 2 1 0 1 0 0 0 1 1 1 0 1 1 2 0 1 0 0 1 0 0 1 1 1 1 1 0 0 1 0 1 0 0 0 1 1 0 0 0 0 0 0 0 0 0 0 1 0 0 1 0 0 1 0 1 0 1 0 1 0 1 1 0 0 1 0 0 0 0 0 0 0 2 1 0 1 1 0 0 1 1 0 0 1 0 0 0 0 0 0 0 0 0 0 0 0 0 0 1 0 0 0 1 0 0 0 1 1 0 0 0 0 0 0 0 0 0 1 0 0 0 1 0 0 0 0 0 0 0 0 1 0 0 1 1 0 1 1 0 0 0 0 2 1 0 0 0 1 0 2 0 0 1 1 0 0 0 0 0 0 0 0 0 0 0 2 0 0 0 1 1 1 0 0 1 0 0 0 1 0 0 1 0 0 0 0 0 0 0 0 0 0 2 0 0 1 0 2 1 0 0 0 0 0 0 0 0 2 0 1 0 2 0 1 0 0 1 0 0 0 0 0 0 1 1 0 0 2 0 0 0 0 1 2 2 0 0 0 1 1 0 0 1 0 0 0 0 1 0 1 0 1 1 0 0 0 0 1 0 1 0 1 0 0 1 1 0 1 0 0 0 1 1 0 0 1 0 0 0 0 0 0 0 1 0 2 1 0 0 0 0 1 0 0 0 1 1 1 0 0 0 0 0 0 1 0 0 1 0 0 0 1 0 1 0 0 0 1 1 0 2 0 1 1 1 0 1 0 1 0 0 0 0 1 0 0 0 0 0 0 0 1 0 0 1 0 1 0 0 1 1 1 2 0 0 0 1 0 0 0 0 1 0 0 0 2 0 0 1 0 0 0 1 0 2 0 0 0 0 2 0 0 2 0 1 0 0 1 1 0 0 0 0 1 0 1 0 0 0 2 0 0 0 0 0 0 0 0 0 1 1 1 1 0 0 2 0 1 1 0 1 2 0 0 0 0 0 0 1 0 1 0 1 0 0 0 0 0 1 1 0 0 1 0 1 0 0 1 0 0 0 0 1 1 1 0 1 0 0 0 1 0 1 0 1 0 0 1 0 2 0 0 0 0 0 1 0 1 0 0 1 0 0 1 2 0 1 0 0 1 0 2 0 1 0 1 2 0 0 0 0 1 1 0 0 1 1 0 0 2 1 0 0 0 0 0 0 2 1 0 2 0 0 1 0 1 0 0 1 1 1 1 2 1 0 1 0 1 0 1 0 1 0 0 0 0 0 1 0 0 2 1 0 1 2 1 0 1 1 0 0 0 1 2 0 1 0 1 0 0 0 0 1 0 0 1 1 0 0 0 1 0 0 0 0 0 0 0 2 0 1 0 0 0 1 0 1 0 0 0 2 2 0 1 0 1 0 0 1 0 0 0 0 1 1 0 0 0 1 0 0 1 0 1 0 1 1 0 0 1 1 0 0 0 0 1 0 0 2 0 0 2 0 0 0 0 0 0 0 0 0 0 0 0 1 2 2 1 0 0 0 0 1 0 0 0 0 2 0 1 1 0 0 1 0 0 0 0 1 1 2 1 0 0 1 0 0 0 0 0 0 1 0 1 0 0 0 0 0 0 1 0 0 0 0 0 0 0 0 1 1 0 0 0 1 1 1 1 0 0 0 0 0 0 0 0 1 1 0 1 0 0 1 0 0 0 2 1 0 0 0 0 1 0 0 1 0 1 0 0 0 0 2 1 0 1 0 0 0 0 0 0 0 1 1 0 1 1 0 1 0 1 0 0 0 1 0 1 0 1 0 1 0 0 0 0 0 0 0 0 0 1 0 0 0 1 0 0 1 1 1 2 0 0 0 0 0 0 2 1 0 0 1 0 0 0 0 1 1 0 1 0 0 0 0 1 0 0 0 0 1 0 0 0 0 1 1 1 1 0 0 0 1 1 0 0 0 1 1 0 0 1 0 1 1 1 0 0 0 0 0 0 0 1 0 1 0 1 0 0 0 0 0 1 0 1 0 0 0 1 0 0 2 0 2 0 1 0 0 0 0 1 0 0 0 0 2 1 1 1 0 0 2 0 0 0 0 0 1 0 0 0 0 1 1 0 0 0 0 0 0 0 0 0 1 1 1 1 0 1 0 0 1 1 0 2 0 2 0 0 1 1 1 0 2 0 0 1 1 0 0 0 0 0 0 1 0 1 0 1 0 1 0 1 0 0 0 1 0 0 0 1 0 2 0 1 1 0 0 0 0 0 0 0 0 1 0 0 1 0 1 0 0 1 0 1 0 0 1 0 0 1 0 0 1 0 0 0 0 1 1 1 2 0 0 0 1 0 0 1 0 0 0 0 0 1 0 0 0 0 1 0 0 0 0 0 0 1 0 1 0 0 1 1 1 1 0 1 1 0 1 0 0 0 0 1 0 1 1 1 1 1 0 0 1 0 1 0 0 0 0 1 1 0 0 1 1 1 0 0 0 0 0 0 0 0 0 2 1 0 1 1 2 0 0 1 1 0 0 0 0 1 0 0 0 0 1 0 0 1 0 1 0 0 1 0 0 0 0 0 1 0 1 1 0 0 0 0 0 1 0 1 0 2 0 0 0 0 0 1 0 0 0 0 0 0 0 0 0 0 0 0 0 0 0 0 0 NA 0 0 0 0 0 0 0 0 0 0 0 0 1 0 0 1 1 0 0 1 0 1 0 1 2 0 1 0 0 0 0 2 0 0 0 0 0 0 2 0 0 0 1 0 0 1 0 0 0 0 1 0 1 0 0 0 0 0 0 0 0 0 1 1 0 0 0 0 0 0 0 0 1 0 2 0 1 0 0 1 0 1 0 0 0 1 2 0 0 0 1 0 1 1 0 1 1 1 0 0 0 0 0 0 1 1 0 0 0 0 0 1 1 0 0 1 0 1 0 0 0 0 0 1 1 1 1 0 0 1 2 0 1 0 0 0 0 0 0 0 1 1 2 0 0 0 0 0 1 0 0 1 0 0 1 0 2 0 0 0 0 2 1 0 0 0 0 1 0 2 1 1 0 0 0 0 0 0 1 0 0 0 1 0 0 0 0 0 0 0 0 0 2 1 1 1 0 0 0 0 0 1 2 0 0 0 0 0 0 0 0 0 1 1 0 2 2 0 0 0 0 0 0 0 0 0 1 0 0 1 1 0 0 1 0 0 0 2 1 1 0 1 0 0 0 1 1 0 0 0 0 0 0 0 0 0 0 0 0 0 1 0 0 2 1 0 0 0 1 0 0 1 0 0 0 0 0 1 0 0 0 1 1 1 1 2 0 1 0 1 0 0 0 2 1 0 0 2 2 0 0 0 1 0 0 0 0 0 0 1 0 0 0 0 0 1 0 0 0 0 1 0 0 0 0 0 0 0 1 0 2 0 0 1 1 0 0 0 1 1 0 0 0 0 NA 0 0 0 0 1 1 2 0 0 0 0 1 1 0 0 0 0 0 0 0 1 0 1 0 0 1 1 1 0 1 0 1 0 0 0 0 0 1 0 1 1 0 0 0 1 0 1 0 0 0 0 1 0 0 0 2 1 0 0 0 0 0 0 0 0 1 2 0 0 0 0 0 0 1 0 1 0 1 1 0 1 1 0 0 0 0 0 0 0 0 1 0 1 0 0 0 2 0 0 0 0 0 0 1 0 0 1 1 0 0 0 0 0 0 0 0 0 0 1 0 1 0 0 0 0 0 1 0 0 0 0 0 0 0 0 1 0 0 0 1 1 1 0 0 0 0 0 0 0 0 0 0 0 1 0 0 1 0 1 0 0 0 0 0 0 0 0 2 0 0 0 2 0 0 0 2 2 0 0 0 0 0 2 1 0 0 1 0 0 0 0 0 1 0 0 1 2 0 0 2 0 0 2 0 0 0 0 0 0 0 2 0 1 0 0 0 0 1 1 1 0 1 0 1 0 0 1 0 1 1 0 0 0 1 0 2 0 0 1 0 0 0 0 1 1 0 1 0 0 2 1 1 0 1 1 0 0 0 0 1 1 1 0 1 0 0 1 1 1 1 1 0 2 1 0 1 1 0 0 0 0 0 1 0 1 1 0 0 1 1 1 1 0 1 0 0 0 0 0 1 0 0 1 0 0 0 1 0 1 0 0 1 0 1 0 1 0 2 0 0 0 0 1 1 0 0 0 0 0 0 1 1 0 0 0 0 1 0 0 0 0 2 1 0 0 0 0 1 0 1 0 0 0 0 0 0 0 0 0 0 0 0 1 0 0 0 1 2 1 1 0 1 0 2 0 0 0 1 1 1 0 1 0 0 0 0 0 0 1 0 0 0 0 1 0 0 1 0 0 0 0 0 0 0 0 0 2 1 0 1 1 0 0 1 0 1 0 1 1 1 0 0 1 0 0 0 0 0 0 NA 0 0 0 1 0 0 0 0 0 0 0 0 0 2 0 0 2 0 1 1 0 0 0 0 1 1 0 0 0 0 0 2 0 0 0 0 1 2 1 0 0 1 0 0 0 0 1 0 1 0 0 0 0 0 0 1 0 0 0 0 0 0 0 1 0 0 1 1 0 0 1 0 0 1 0 0 1 0 2 0 2 1 1 0 0 1 0 0 0 1 0 2 0 2 0 0 0 1 0 NA 0 1 0 1 0 0 1 2 1 0 0 1 1 0 0 1 1 0 0 1 1 1 0 0 0 0 2 0 0 0 1 1 1 0 0 0 1 1 0 0 0 0 0 1 2 2 1 1 0 2 0 1 0 0 1 0 1 0 0 1 0 0 0 2 1 1 0 0 0 0 1 0 0 0 1 1 0 0 0 1 1 1 0 0 0 1 0 0 0 2 1 1 0 0 1 0 0 0 1 0 2 2 1 0 0 0 2 0 1 1 0 1 1 0 0 1 1 1 0 0 0 1 0 1 0 1 1 0 1 0 1 0 2 0 1 1 1 1 0 0 0 0 1 1 0 0 1 1 0 2 0 0 0 0 0 1 0 1 0 0 0 0 0 0 0 0 1 1 0 0 1 0 0 0 1 0 1 0 0 1 1 1 0 0 0 0 0 1 1 0 2 0 0 0 0 0 0 1 1 1 1 0 0 1 1 1 0 0 1 0 0 1 1 1 2 0 0 0 0 0 1 0 0 0 0 1 0 0 1 1 1 0 0 0 2 1 0 0 0 1 0 0 1 2 0 0 1 0 2 1 2 0 0 2 0 0 1 0 1 0 1 0 0 0 0 1 0 0 2 0 0 1 1 0 1 1 0 0 1 1 0 1 0 1 0 1 1 0 0 1 1 0 2 0 0 0 0 0 1 0 0 0 0 0 0 0 0 0 0 0 0 2 0 1 0 0 0 1 0 0 0 2 0 0 0 0 0 1 1 0 1 0 0 0 0 1 1 0 1 0 0 1 1 0 0 0 0 1 0 0 0 0 0 1 0 0 0 0 0 1 0 2 0 1 0 0 0 0 0 0 0 0 0 0 0 1 1 0 0 0 1 0 0 1 2 1 2 2 0 1 0 0 1 1 0 0 0 1 0 0 0 2 0 0 1 0 1 2 0 1 1 0 0 0 0 1 0 0 0 1 1 0 0 0 1 0 0 0 2 0 2 2 0 2 0 0 0 2 0 0 1 0 1 0 2 0 0 0 0 0 0 0 1 0 0 0 0 1 1 1 0 1 0 1 0 0 1 0 1 0 1 0 0 0 0 0 0 0 0 0 1 1 1 2 1 2 0 0 0 0 2 1 0 1 1 0 2 0 1 0 0 0 0 0 0 1 0 0 1 0 0 1 1 1 0 0 0 0 0 0 0 1 2 1 0 0 0 0 1 0 1 0 1 1 0 0 1 0 0 0 0 0 0 0 0 0 0 0 0 0 0 0 1 1 0 1 1 0 1 2 1 0 0 0 1 1 0 1 0 0 0 1 0 1 1 0 0 1 0 1 1 0 0 1 0 1 0 1 1 2 0 1 1 1 2 0 0 1 0 0 2 2 1 2 1 0 1 0 1 0 0 0 0 1 0 0 0 0 0 0 0 0 2 1 0 0 0 0 0 0 0 0 0 0 0 0 0 0 0 0 0 0 0 0 1 0 1 0 0 0 0 0 0 0 0 2 1 0 1 2 0 0 0 0 0 0 0 0 1 0 2 0 0 0 1 0 0 1 0 1 2 0 1 1 0 1 0 1 0 0 0 0 1 0 0 1 2 0 0 0 0 0 0 0 0 1 0 0 0 0 1 1 0 0 1 0 2 0 1 0 1 0 0 0 0 0 0 0 0 0 2 0 0 2 0 2 0 1 1 1 1 2 0 0 0 1 1 0 0 0 1 0 1 1 0 1 0 1 2 0 0 1 0 0 0 0 0 0 1 0 1 0 1 0 0 1 1 0 0 2 2 0 1 1 0 0 1 1 2 1 0 0 1 1 0 0 0 0 1 NA 1 0 1 0 0 2 0 0 0 0 1 0 0 1 0 0 0 0 0 0 1 1 0 1 0 2 2 0 0 1 1 1 0 1 1 1 0 1 0 0 1 0 0 0 1 0 1 0 0 0 1 1 0 0 0 1 0 0 1 0 0 1 1 0 1 0 1 1 0 0 0 1 0 0 0 0 1 0 1 0 1 2 0 0 0 0 1 0 1 1 0 1 2 0 1 0 1 0 1 0 0 0 0 0 0 0 0 1 2 0 1 0 0 0 0 0 0 0 0 0 0 0 0 1 1 0 0 0 0 0 1 0 1 0 1 0 1 1 1 0 0 0 1 1 0 0 0 0 0 0 1 0 0 1 1 1 1 1 0 0 1 1 0 1 2 0 0 0 0 0 1 0 0 0 1 0 0 0 0 0 1 0 0 0 0 0 0 1 0 0 0 0 2 1 0 0 0 2 0 0 0 1 0 1 0 0 1 0 1 0 0 1 0 0 0 1 2 1 1 0 0 0 0 0 1 0 0 1 0 0 1 0 0 0 0 0 0 0 0 1 1 1 1 1 1 0 1 0 0 0 0 0 0 0 0 0 0 0 0 0 0 2 1 1 1 0 0 0 1 0 1 1 1 1 0 0 1 0 1 0 0 0 1 1 0 0 1 1 0 0 1 0 0 0 1 1 0 1 1 1 1 0 0 0 1 1 0 0 0 0 0 0 1 0 1 0 0 0 1 1 0 0 0 1 0 0 0 0 0 2 0 0 0 0 1 0 1 2 1 0 0 0 1 1 0 0 0 1 0 0 1 0 0 1 0 2 1 0 0 0 1 0 0 0 0 0 0 0 0 1 0 2 1 1 0 0 0 0 0 0 1 0 0 1 0 0 0 0 1 2 1 0 1 0 0 1 0 0 0 2 1 1 0 0 0 0 0 0 0 2 1 0 2 0 1 0 2 1 0 0 1 0 0 1 0 0 1 0 1 1 2 0 2 0 0 1 1 0 0 0 2 1 1 1 0 1 1 0 1 0 1 0 0 0
DERD_D2_906_10 0 1 0 0 1 2 0 0 1 1 0 0 2 1 2 1 0 0 0 1 1 0 1 2 1 1 0 1 2 0 1 1 0 0 0 1 0 1 1 2 0 1 0 2 2 1 1 2 1 2 1 1 0 0 1 0 0 0 0 0 0 0 0 2 0 0 0 0 0 1 1 1 0 0 1 1 0 1 1 0 1 1 1 0 2 2 0 0 1 0 0 2 0 0 0 0 2 2 2 0 1 1 1 0 0 0 0 1 1 0 0 1 0 1 1 0 0 0 0 0 1 1 0 1 1 0 1 0 1 1 2 1 0 0 1 0 1 0 0 0 0 1 0 0 0 0 1 1 1 2 0 1 0 1 0 0 0 0 0 1 1 1 0 1 0 0 0 0 0 1 1 0 0 1 0 0 0 1 0 2 0 0 0 0 0 1 1 0 0 0 2 1 2 0 1 1 0 0 0 0 2 0 1 0 1 1 0 0 0 0 2 1 2 0 1 0 0 0 0 0 0 1 0 1 0 2 0 1 1 1 0 1 1 1 0 0 0 1 0 0 0 1 1 0 0 1 0 1 0 2 2 0 1 2 0 0 1 1 1 2 1 0 0 1 0 0 1 2 0 0 0 1 0 0 1 0 0 0 0 1 0 0 1 1 0 0 2 2 1 0 0 0 0 1 0 0 0 0 0 1 0 0 0 1 1 1 1 2 0 2 2 1 0 1 0 0 2 0 0 1 0 0 1 1 0 1 1 0 1 0 1 0 2 2 0 0 1 0 0 1 1 1 0 2 1 0 0 1 0 2 0 1 0 0 0 1 1 0 0 0 1 1 0 0 1 0 1 1 0 0 1 0 0 1 0 1 0 0 0 2 0 1 1 0 1 1 0 0 2 1 1 1 0 1 0 0 0 0 1 0 0 1 0 0 1 0 1 0 2 2 0 1 0 0 1 0 0 1 1 0 0 1 1 0 0 0 0 0 1 0 2 0 0 0 0 0 1 0 2 2 0 2 0 0 0 1 0 1 1 1 0 0 1 0 0 0 0 0 0 0 1 0 0 0 0 0 0 0 0 0 0 1 0 0 0 1 0 0 1 0 0 0 0 0 0 0 0 0 0 1 0 0 1 1 0 0 1 0 0 1 0 0 2 0 1 0 0 0 0 0 0 1 1 1 1 0 0 2 0 2 0 2 1 1 1 0 0 1 1 1 1 0 0 1 1 1 0 1 1 1 0 2 2 0 0 1 0 0 1 0 1 0 0 0 0 1 1 2 1 1 0 0 0 0 0 0 1 0 0 0 0 0 1 0 0 1 1 2 1 0 0 0 0 2 1 2 1 2 0 1 1 0 1 0 1 1 1 0 1 0 1 1 0 1 0 1 1 1 0 0 0 0 0 1 0 0 0 1 1 1 1 0 0 0 1 0 0 0 1 0 0 2 1 0 0 0 1 0 0 1 1 2 0 0 0 0 0 0 0 0 1 0 1 1 1 0 0 1 NA 0 2 1 0 0 0 0 0 0 1 1 0 0 0 0 1 1 1 1 0 0 1 0 2 1 0 0 0 2 0 1 0 0 1 0 0 0 0 0 0 1 0 1 0 1 0 0 1 0 0 0 1 0 1 0 1 0 0 2 1 0 0 0 0 0 0 0 1 0 0 1 0 0 2 0 0 1 0 0 1 0 1 2 1 0 0 0 1 1 0 2 0 0 1 0 0 1 0 0 0 1 0 0 1 1 1 0 2 0 0 2 0 0 1 0 1 2 0 0 1 1 1 0 0 1 2 0 0 0 0 0 0 0 0 0 0 1 0 0 0 0 0 1 0 0 1 1 0 0 1 0 1 1 1 0 0 0 1 2 0 1 0 1 0 2 0 1 0 0 1 0 0 0 1 0 0 1 0 1 0 0 1 0 0 0 0 0 0 0 0 1 0 0 0 0 0 0 0 0 1 0 1 2 0 0 0 0 0 0 1 0 0 0 1 1 1 0 1 0 0 1 1 0 2 1 1 1 1 0 0 1 0 1 0 0 1 1 2 0 0 0 1 0 0 0 1 0 0 1 0 0 1 0 0 1 0 1 0 1 0 1 0 1 1 0 1 0 0 0 0 0 0 1 0 2 1 1 1 2 2 0 1 1 0 0 0 0 0 0 0 0 0 0 0 0 0 0 0 0 1 0 0 0 0 1 0 0 0 1 0 0 0 0 0 0 0 0 0 0 1 1 0 0 0 2 0 0 0 0 0 0 0 0 0 0 0 1 0 1 0 0 1 0 0 0 0 0 0 0 1 0 0 0 0 1 0 0 1 0 0 0 0 0 1 0 0 0 2 0 0 0 1 1 1 0 0 0 0 0 0 0 0 0 0 0 0 0 0 0 1 0 0 0 0 1 0 0 2 0 2 0 0 0 0 0 0 0 0 1 1 1 2 0 2 0 1 0 0 1 1 1 0 0 1 1 1 1 0 0 1 0 0 1 0 2 1 2 0 0 0 1 0 0 0 1 0 0 0 0 1 0 1 0 0 1 0 0 0 0 1 1 0 0 1 0 0 1 1 1 0 0 0 1 1 1 0 0 0 1 0 0 0 0 0 0 0 1 1 1 0 0 0 1 1 0 0 0 1 2 1 0 0 0 0 0 0 2 0 0 1 0 0 0 0 0 0 0 0 0 1 1 0 1 2 0 0 1 0 2 0 2 0 0 0 1 1 0 0 0 0 0 0 0 2 0 0 0 0 0 0 0 1 2 1 1 0 0 0 1 0 0 0 0 1 0 0 0 1 0 1 2 0 0 0 0 0 2 0 0 0 0 0 0 0 1 0 1 0 1 1 0 0 0 0 0 1 0 1 0 0 1 2 0 0 0 0 0 0 0 1 0 0 1 0 0 0 0 1 1 2 0 0 1 1 0 0 1 1 0 0 1 0 0 0 0 0 0 0 0 0 1 2 0 0 1 0 1 0 0 1 0 1 0 0 1 1 1 0 1 0 0 0 1 0 1 0 1 0 0 1 0 1 1 0 0 1 0 2 0 1 0 0 0 0 0 1 1 0 1 0 0 1 0 1 0 1 0 0 0 0 0 0 0 1 2 0 0 1 0 0 0 2 0 1 0 0 0 0 0 1 0 0 0 0 1 1 0 1 0 0 1 1 1 1 2 1 0 0 0 0 0 1 0 1 0 0 0 0 1 1 1 0 2 1 0 0 1 1 0 1 1 0 0 0 1 2 0 2 0 1 0 0 0 0 1 1 1 0 0 0 0 0 0 1 0 1 0 0 0 0 1 0 0 1 0 0 1 0 1 1 0 1 1 2 0 0 0 0 0 0 0 0 0 1 1 1 0 0 0 0 1 0 0 1 0 1 0 1 1 0 0 1 0 0 0 0 0 1 0 0 1 0 0 2 0 1 0 1 0 0 2 0 2 0 0 0 1 1 2 1 0 0 0 0 1 0 0 0 0 1 0 1 2 1 1 0 0 0 2 1 0 1 2 1 0 0 2 0 0 0 0 0 1 0 0 1 0 0 0 0 0 0 0 0 1 1 0 1 0 0 0 0 0 0 0 0 0 0 0 1 0 0 0 0 1 0 1 0 0 0 0 1 0 0 1 0 0 0 2 1 0 1 0 0 0 0 1 1 0 1 0 1 0 0 2 1 0 0 0 2 0 0 0 1 1 1 0 1 1 1 NA 1 1 1 0 0 0 1 0 0 0 1 0 1 0 0 0 0 0 0 0 0 0 0 1 2 0 1 0 0 0 0 2 1 0 0 0 1 0 1 1 1 0 0 1 0 0 0 0 2 1 0 0 0 0 0 1 1 0 0 0 0 0 1 0 1 0 0 0 2 2 0 0 0 1 1 0 0 0 1 1 0 0 1 1 0 0 1 0 0 0 0 0 0 0 0 0 1 2 0 0 1 0 0 0 1 0 0 0 0 0 1 0 0 2 0 1 0 1 0 0 0 0 1 0 0 0 0 1 0 2 1 0 0 0 0 1 0 0 0 1 2 0 0 0 1 0 0 0 0 0 0 0 0 0 0 1 1 1 1 0 0 0 0 2 1 0 2 0 1 0 0 1 0 1 0 0 1 0 1 1 0 0 0 0 0 1 0 0 1 0 0 0 0 0 1 0 0 0 1 0 0 0 1 0 2 1 1 1 1 0 0 0 1 0 1 0 1 0 0 1 0 1 0 2 0 0 1 0 1 1 0 0 1 0 0 1 0 0 0 0 1 1 0 1 1 0 0 2 0 0 1 0 0 0 0 0 1 0 0 0 0 1 0 0 0 0 0 0 0 0 1 0 0 1 1 0 1 0 0 1 0 1 0 0 0 0 1 0 1 1 1 0 1 0 0 0 0 1 0 0 0 0 0 2 0 0 1 1 0 0 0 0 0 0 0 0 0 0 0 2 0 0 0 2 0 0 0 0 0 0 0 0 1 0 1 1 0 1 0 0 0 0 1 0 0 2 0 0 0 0 0 0 0 1 0 0 0 0 0 0 1 0 1 0 0 0 0 0 0 0 0 0 1 0 0 0 0 0 0 0 0 0 0 0 0 0 0 1 1 0 0 0 0 0 1 0 0 0 1 0 0 1 2 1 1 0 0 0 2 0 1 0 1 2 0 1 0 0 0 0 1 0 0 0 0 0 0 1 0 0 0 1 0 0 0 0 0 0 0 0 1 1 0 0 0 0 0 0 0 0 0 2 0 0 0 0 0 0 0 0 0 0 0 2 1 0 0 0 1 0 2 0 0 0 1 1 0 0 0 1 0 1 0 0 0 0 1 0 0 0 0 1 0 1 1 0 0 0 0 0 1 1 0 0 1 0 1 0 0 0 0 0 2 1 1 1 0 1 1 0 0 2 0 0 0 0 0 0 0 1 0 1 0 0 0 0 0 1 0 1 0 0 0 1 1 1 1 0 0 0 2 1 0 0 0 0 1 0 1 1 1 1 0 0 1 0 0 1 0 0 0 1 0 0 0 0 0 0 0 1 0 1 1 2 0 0 0 0 0 0 2 1 0 0 0 0 0 0 1 0 0 2 1 0 1 0 0 0 0 0 0 1 0 0 0 1 0 0 0 1 0 0 1 0 0 0 1 1 1 0 1 0 0 0 1 0 0 0 0 0 0 0 0 0 0 0 0 2 0 2 0 0 2 1 1 0 0 1 0 0 1 0 0 0 0 0 1 1 0 0 1 0 1 1 0 0 1 0 0 0 0 0 1 1 2 0 1 2 0 0 0 2 0 0 0 1 1 1 0 0 1 0 0 0 1 0 0 0 0 0 0 0 0 0 1 0 0 1 0 1 0 0 1 1 1 0 0 1 0 0 0 0 0 1 2 0 0 0 0 1 1 0 0 0 0 0 0 0 0 0 0 0 0 0 1 0 1 0 0 0 1 2 0 1 0 1 0 0 0 0 1 1 0 2 1 0 0 0 0 0 0 0 0 0 0 0 0 0 0 1 0 0 0 0 0 0 0 0 0 1 1 0 0 0 0 0 0 0 1 1 0 1 0 0 0 2 0 0 0 1 0 0 1 0 1 0 0 0 0 0 2 0 0 0 1 0 0 0 1 0 1 0 0 0 0 0 0 0 0 0 0 0 1 0 1 1 0 0 1 0 1 1 0 1 0 0 0 0 0 1 0 0 1 0 1 2 0 1 0 0 1 0 0 0 0 0 0 1 0 0 1 0 1 0 0 1 0 0 0 0 0 2 0 1 0 2 0 0 1 1 2 0 0 0 0 0 0 1 0 0 1 0 0 0 0 2 2 0 0 0 0 0 0 1 0 0 1 0 0 0 0 0 0 0 1 0 0 0 1 0 0 1 0 1 0 0 0 0 1 0 2 0 1 1 0 1 0 0 0 1 0 0 0 1 1 0 0 1 1 0 1 0 0 2 1 0 0 1 1 0 0 0 0 0 1 1 0 1 0 0 1 1 0 1 0 0 1 1 0 1 1 1 0 0 0 0 1 0 0 1 1 0 1 0 1 1 0 0 0 0 0 0 0 1 0 0 1 0 2 0 1 0 2 0 0 0 0 1 0 1 0 1 0 0 1 0 1 1 0 0 0 0 0 1 1 1 0 0 0 0 1 0 0 0 0 1 0 0 1 0 0 1 0 1 0 0 0 2 0 1 0 0 0 0 0 1 1 0 0 1 0 2 1 1 0 2 0 1 0 0 0 2 1 0 0 1 0 0 0 0 0 0 2 0 0 0 0 1 0 1 1 0 0 0 0 0 0 0 0 0 2 0 0 0 0 0 0 1 0 2 0 1 0 1 0 0 1 0 NA 0 0 0 1 NA 0 0 1 1 0 1 0 0 1 0 1 0 0 2 0 0 1 1 2 1 0 1 0 0 0 1 0 0 0 0 1 2 0 0 1 0 0 1 1 0 2 1 0 0 0 0 1 0 1 0 0 0 0 1 0 2 0 0 0 0 0 0 0 1 0 0 0 1 0 0 1 0 0 2 0 1 1 0 1 0 1 1 1 0 0 1 0 0 0 1 0 2 0 1 0 0 0 1 0 1 0 1 1 0 0 0 1 2 0 0 0 1 1 0 0 0 0 0 0 1 2 1 0 0 0 0 1 0 0 0 0 2 1 0 0 0 0 2 0 0 0 0 1 1 2 1 0 1 0 1 0 1 0 0 1 0 0 0 0 1 0 0 0 1 0 1 0 0 0 0 1 0 0 0 0 1 0 0 0 1 1 1 1 0 1 1 1 0 1 1 1 0 0 0 1 0 0 0 0 0 2 0 2 0 0 0 0 0 2 1 0 0 1 0 0 0 1 1 0 0 0 2 0 1 0 1 1 0 0 0 0 0 2 0 2 1 2 2 0 0 1 1 1 0 0 0 1 1 0 1 0 0 1 0 0 1 1 1 0 0 0 0 0 0 0 0 2 0 0 1 1 0 0 0 0 1 0 1 0 1 0 1 0 0 0 0 0 1 1 0 1 0 1 2 0 0 0 1 1 0 1 0 0 0 1 0 1 0 1 0 0 2 1 1 1 0 0 0 0 0 0 0 0 0 0 1 2 0 2 1 1 0 0 1 2 0 0 1 1 2 1 2 1 2 1 1 0 0 1 1 1 0 0 1 0 0 0 0 1 0 2 0 0 0 0 2 1 0 0 0 0 0 0 2 0 0 1 1 1 0 1 1 0 1 0 0 1 0 0 0 1 1 2 0 0 1 1 0 1 0 0 0 1 0 0 0 0 0 0 0 0 2 0 2 0 0 0 1 0 0 0 1 0 0 0 1 0 0 1 0 0 0 0 0 0 0 0 0 1 0 0 0 1 0 0 0 0 0 0 0 0 0 0 1 0 0 0 0 0 0 0 2 0 1 1 1 0 0 0 0 0 0 0 0 0 0 1 0 0 1 1 0 0 0 1 1 2 1 0 1 0 0 2 0 0 0 0 1 0 0 1 2 0 1 0 0 1 1 0 1 0 0 1 0 0 0 0 1 0 0 1 0 0 0 2 1 0 0 1 0 2 2 0 1 0 0 1 2 0 0 2 0 0 1 1 0 0 0 0 0 0 1 0 0 0 0 0 1 1 0 0 1 0 1 0 1 1 0 1 1 2 0 0 0 1 1 0 0 0 0 1 0 2 1 1 0 0 0 0 0 1 0 0 2 NA 0 2 0 0 0 0 0 0 0 0 1 0 1 0 0 0 1 1 1 1 0 0 1 0 0 0 1 2 1 0 0 0 0 0 0 1 0 0 1 1 0 1 0 0 1 0 0 0 0 1 0 0 0 1 0 0 0 1 2 0 0 1 0 1 2 0 0 1 0 2 1 0 2 0 0 0 1 0 1 1 0 1 1 0 1 2 0 0 1 0 1 0 1 1 2 0 2 1 1 2 1 0 0 0 1 1 2 2 2 0 0 0 1 1 0 1 0 0 1 0 0 0 0 1 0 0 0 1 1 0 0 0 1 0 0 0 0 0 0 0 0 1 0 0 0 0 0 1 0 0 0 1 0 0 0 0 0 0 0 0 1 1 1 2 1 0 0 0 0 0 0 1 0 2 1 1 1 0 0 1 0 0 1 0 1 2 0 0 1 0 2 0 1 1 0 0 0 1 0 0 0 2 0 0 0 0 0 0 1 0 0 0 0 0 0 1 1 0 1 1 0 1 0 0 0 0 0 0 0 0 1 0 0 0 0 1 0 0 1 0 2 0 1 1 1 1 1 0 0 0 2 1 0 0 1 0 0 1 1 1 1 0 0 2 0 0 1 0 0 0 0 0 0 2 0 1 0 0 0 0 1 1 0 0 1 1 0 0 1 0 0 0 1 1 0 0 0 1 1 0 0 0 0 1 1 0 0 1 0 0 0 0 0 0 0 0 0 0 0 0 0 0 0 0 0 0 2 0 0 0 1 1 0 1 0 0 1 0 1 1 1 0 0 1 0 2 0 0 0 1 0 1 0 0 1 1 2 0 0 0 1 0 0 0 0 0 1 1 0 1 0 1 2 0 1 0 0 0 0 0 0 1 0 1 0 0 1 0 0 0 0 1 0 1 1 0 1 1 0 2 0 2 0 1 0 0 0 0 0 0 1 0 1 2 0 1 0 0 0 0 0 0 0 0 0 0 1 0 1 0 0 0 0 0 0 1 0 1 0 1 0 1 2 1 0 0 2 0 0 0 0 1 0 1 1 1 0 0 1 0 0 0 1 0 2 0 1 0 0 2 1 0 0 0 1 1 0 1 1 1 1 1 0 1 0 1 0 0 0 0 0 0 2 0 0 0 0 2 1 0 0 0 0 0 0 0 1 0 0 0 0 1 0 0 0 0 0 0 0 0 1 2 1 1 0 1 0 0 0 1 0 0 2 0 0 0 1 0 1 0 0 0 0 0 1 1 1 0 2 2 0 1 0 0 0 0 1 0 0 0 0 2 0 0 0 0 1 1 0 1 1 0 0 1 0 1 1 1 0 0 0 0 0 1 1 0 1 2 1 0 0 0 1 0 0 0 0 0 1 0 2 1 1 1 1 0 0 0 0 1 2 1 0 0 0 0 0 1 0 0 0 0 0 1 0 0 0 0 1 1 1 0 0 0 2 1 1 0 0 1 0 1 1 2 0 0 0 0 0 0 1 0 1 0 0 0 0 0 2 0 2 1 0 0 0 0 0 0 0 0 0 0 0 0 0 0 2 1 0 0 0 0 0 0 0 0 0 0 1 0 0 0 0 1 1 2 0 1 0 1 1 0 0 0 1 0 1 0 0 0 0 0 0 1 2 1 0 2 0 1 0 0 0 0 0 1 0 0 2 0 0 2 0 0 0 0 0 1 0 0 1 1 1 1 0 1 0 2 1 0 0 1 0 1 0 0 1 1 0
DERD_D2_922_06 0 0 0 0 1 1 0 1 0 1 0 1 0 1 0 0 0 1 1 1 1 0 1 2 0 1 1 1 1 1 1 2 1 0 2 1 0 0 1 0 1 0 0 0 2 0 0 1 1 0 0 1 1 0 0 1 1 0 0 0 0 0 0 0 0 0 0 0 1 0 0 0 0 0 0 0 1 1 0 2 1 1 2 1 0 2 0 0 0 0 1 0 1 1 0 0 0 1 1 1 1 0 0 0 0 0 2 0 0 0 0 0 0 0 2 1 0 0 0 1 1 1 1 2 0 0 0 1 0 0 1 0 1 0 1 0 0 0 0 1 2 2 0 0 1 1 1 1 2 2 0 0 0 0 0 0 1 0 1 0 0 0 1 1 1 0 0 0 0 0 0 0 2 0 0 0 1 1 1 1 0 1 1 2 1 0 0 1 1 1 0 0 1 0 1 0 0 0 0 0 1 0 0 0 0 0 2 0 0 0 0 1 1 0 0 2 1 0 0 0 0 1 0 0 0 1 1 0 0 1 0 0 1 2 0 1 0 2 1 0 0 1 1 0 0 1 0 1 1 1 0 1 1 1 1 0 0 0 1 1 1 0 1 0 0 1 0 1 0 0 0 0 1 1 1 0 2 0 0 0 1 0 0 0 0 1 1 0 2 0 0 0 0 0 2 1 2 0 1 1 0 1 1 1 1 1 0 2 2 0 0 0 0 0 0 0 1 0 0 1 1 0 0 1 0 0 1 1 0 0 0 0 2 1 0 0 NA 0 1 0 0 0 0 2 0 0 0 0 1 1 1 1 0 1 0 1 1 0 0 0 2 1 1 0 0 1 1 0 1 1 1 1 1 0 1 1 0 0 0 1 1 0 0 0 1 1 0 0 2 0 0 2 1 2 0 1 0 0 0 1 1 0 1 0 0 0 1 0 0 1 1 1 0 0 1 1 0 0 0 0 0 1 1 2 0 0 1 0 0 0 2 1 0 0 1 0 1 1 0 1 0 0 0 2 0 0 0 0 1 0 0 0 1 0 0 0 0 0 0 2 0 0 0 0 0 1 0 0 0 1 0 0 2 1 0 0 1 2 1 0 0 0 0 0 0 0 0 0 0 0 1 0 0 1 0 0 0 0 0 0 0 1 0 0 1 0 0 0 1 0 0 0 0 1 1 0 0 0 1 2 0 0 1 1 1 0 1 0 0 0 0 1 0 0 0 1 1 2 0 0 0 2 0 0 0 1 0 0 0 0 1 0 1 1 1 0 0 0 0 2 1 2 0 1 0 0 0 0 2 0 0 0 0 0 0 0 0 2 1 1 1 0 0 1 1 0 0 1 1 0 0 0 0 0 1 1 0 0 2 0 0 1 1 0 0 1 0 1 0 0 0 0 1 0 1 0 1 1 0 0 0 0 0 1 0 1 1 0 0 0 1 0 0 0 0 0 0 1 0 2 0 0 1 0 0 0 1 0 0 0 2 0 2 1 0 0 2 0 0 1 0 0 0 0 1 0 0 0 1 0 1 0 1 0 0 1 0 0 1 0 1 1 1 2 0 0 0 1 0 0 2 0 0 0 0 0 0 0 1 0 1 2 0 0 1 0 0 0 2 0 2 1 0 0 1 0 0 1 1 0 0 0 0 1 0 0 1 1 0 2 0 1 1 0 0 0 1 0 0 0 1 0 0 0 1 0 1 0 1 1 0 0 2 0 0 1 1 1 0 1 0 1 0 2 0 1 1 1 0 0 1 0 0 0 0 1 0 0 1 2 2 0 0 0 1 0 0 0 1 0 0 0 0 0 0 2 0 0 0 1 0 1 0 0 0 0 0 1 0 0 0 1 1 1 0 1 0 2 0 1 0 2 0 1 1 0 0 0 0 0 0 1 0 0 1 1 2 0 0 0 1 0 0 0 0 1 2 0 0 2 1 0 1 0 0 0 1 0 1 0 0 0 1 0 0 0 0 0 0 2 1 0 0 0 1 0 0 0 2 0 0 0 1 1 0 1 0 0 0 1 0 1 0 0 0 1 1 0 0 0 0 0 1 0 2 0 0 1 0 0 1 1 0 1 0 0 0 1 0 0 0 2 0 0 0 0 0 0 0 0 NA 0 0 0 0 0 0 1 1 0 2 0 1 0 2 0 0 0 1 1 2 1 0 1 2 0 2 0 0 1 0 0 0 1 0 0 1 0 0 0 0 0 0 0 0 0 0 0 2 0 1 1 0 1 1 0 1 0 0 1 2 0 1 0 0 0 0 0 2 1 1 0 0 0 0 1 1 1 0 0 1 0 0 0 0 0 0 2 0 0 0 0 0 2 0 0 1 1 0 1 1 0 1 0 1 0 0 1 0 1 0 0 0 0 0 2 1 0 0 0 0 1 0 1 0 1 1 2 1 0 1 1 0 0 0 0 0 0 1 0 2 0 0 0 0 0 0 1 0 0 1 0 0 1 1 0 0 0 1 0 1 1 0 0 0 2 1 1 0 0 1 0 0 0 1 0 0 0 0 0 0 0 0 1 0 0 0 0 0 0 1 0 0 1 0 0 1 1 0 0 2 1 0 0 0 0 0 0 0 1 0 1 1 1 1 2 1 1 0 0 0 0 1 0 0 0 0 1 0 0 0 1 0 0 1 1 0 0 0 0 0 0 2 0 0 1 0 0 1 0 0 2 1 1 2 0 1 1 0 1 0 0 0 0 0 0 0 1 0 1 0 0 0 0 0 0 0 0 0 0 1 0 0 0 1 0 0 1 1 0 0 0 0 0 1 0 0 0 0 1 0 0 0 1 0 0 0 0 0 1 1 1 0 0 0 1 2 0 0 1 0 0 0 0 0 0 1 1 0 0 0 0 1 0 1 0 0 0 1 1 0 0 1 2 2 1 1 0 1 0 0 1 0 0 0 0 0 0 0 0 0 1 0 0 1 0 0 2 0 0 1 1 0 2 0 0 0 0 0 1 1 0 1 0 0 0 1 1 0 0 0 1 0 2 1 0 0 0 0 0 1 0 0 0 1 0 0 0 1 0 0 0 0 0 0 2 0 1 0 0 0 1 1 0 0 0 0 1 1 0 1 0 1 1 0 1 2 0 0 0 1 0 1 0 0 1 0 0 0 0 0 1 1 0 0 0 1 1 0 0 0 1 0 0 1 1 1 0 1 0 0 0 0 0 0 0 0 0 1 1 1 0 1 0 0 0 1 0 2 0 1 0 0 0 0 0 1 0 0 0 0 0 0 0 0 1 0 0 0 0 0 1 1 0 0 1 0 0 0 1 0 2 1 0 0 0 0 0 0 0 1 0 2 1 0 0 2 0 1 0 0 0 0 0 1 1 1 0 0 0 0 0 0 0 0 0 0 0 0 0 0 1 0 0 0 0 0 0 0 1 2 0 0 0 1 0 0 0 0 1 0 0 0 0 1 1 0 0 0 0 0 0 0 0 0 0 1 0 0 0 0 1 1 1 0 0 0 0 0 1 1 0 0 1 1 2 0 0 0 0 0 1 1 1 0 0 0 0 0 1 0 0 1 0 0 1 1 0 0 1 1 1 2 1 0 1 0 0 1 0 0 0 0 0 0 0 1 0 2 0 1 1 0 0 0 0 0 0 0 1 1 0 1 1 0 0 1 0 2 0 0 0 0 2 2 0 0 1 0 0 0 0 0 1 1 2 0 0 1 0 1 1 1 1 0 1 0 0 0 0 1 0 0 0 0 0 0 0 0 0 0 0 1 0 0 1 0 1 0 2 0 0 1 0 0 1 1 1 2 0 1 1 0 0 0 0 0 0 2 2 0 1 0 0 1 0 2 1 0 0 0 2 0 0 0 0 0 1 1 1 1 0 0 0 1 1 0 1 0 2 1 1 1 0 1 1 0 1 0 0 0 1 0 0 0 0 0 0 0 1 0 0 0 1 0 1 0 0 0 0 0 0 0 2 0 2 0 0 0 0 0 0 0 0 0 2 0 0 0 0 1 0 0 1 1 2 0 0 0 2 2 1 1 1 0 1 0 0 0 0 0 0 0 0 0 2 1 0 0 1 1 2 0 1 2 0 1 0 0 0 0 1 1 2 1 0 1 0 0 1 0 0 0 0 1 0 2 0 0 0 0 0 1 1 0 0 2 0 1 1 0 0 0 2 1 0 0 0 0 0 0 0 1 0 1 0 0 2 0 0 0 0 0 0 1 1 0 0 0 1 1 0 1 0 0 0 0 0 1 0 1 1 0 0 0 1 1 0 0 0 0 0 0 1 0 0 0 0 0 0 0 0 1 0 0 0 0 0 0 0 1 0 0 0 2 2 1 0 1 0 0 0 0 1 0 1 0 1 0 0 0 1 0 0 0 1 0 1 0 0 2 0 0 0 1 0 1 0 1 0 1 1 0 0 0 0 1 0 0 0 0 0 0 1 0 0 0 2 0 0 0 0 1 0 0 1 0 1 0 0 1 0 0 2 2 1 1 0 0 0 0 1 0 0 1 0 0 0 0 1 1 0 0 0 0 0 0 0 0 0 0 0 0 0 0 0 1 1 0 0 0 0 0 0 0 0 0 0 0 0 0 0 0 0 1 0 1 0 0 1 0 0 1 0 0 2 0 0 0 2 0 0 1 1 2 1 0 0 0 0 2 0 0 1 0 1 0 1 0 0 0 0 0 0 0 0 0 1 0 1 0 1 0 0 0 1 0 0 0 0 0 1 0 0 0 0 0 0 0 0 0 0 0 1 1 0 0 0 1 0 0 1 0 0 2 1 0 0 0 0 2 1 0 0 0 0 1 1 0 1 0 2 0 0 2 0 1 0 1 1 0 2 2 0 0 0 1 0 0 1 0 1 1 2 0 0 0 0 0 1 2 2 0 0 0 0 0 0 0 0 0 1 0 0 1 1 0 0 0 0 2 0 0 2 0 1 0 0 0 0 1 2 0 0 0 0 0 1 1 0 0 0 0 0 1 0 0 1 0 0 0 0 1 0 0 0 0 1 1 0 0 1 0 1 1 1 1 0 0 0 2 2 0 0 0 0 0 0 1 0 0 1 1 1 1 0 1 0 1 0 0 1 0 1 0 0 1 0 0 0 1 1 2 0 0 0 1 1 0 0 0 0 0 0 0 0 1 0 0 1 0 0 0 0 2 0 0 1 0 1 0 0 0 1 0 0 0 NA 0 0 1 0 0 0 0 1 1 2 0 0 0 1 0 1 0 0 1 1 1 0 2 0 1 1 2 0 1 2 0 0 0 1 0 1 0 0 0 0 0 0 1 1 1 1 1 0 1 0 1 0 0 0 0 0 0 1 0 0 1 0 0 1 1 1 0 1 1 1 0 1 0 0 0 1 1 0 1 1 0 0 1 0 0 1 0 0 1 0 0 1 0 1 0 0 0 1 0 0 0 1 1 0 0 0 0 0 0 0 0 1 0 0 0 2 1 0 0 0 1 1 0 1 0 0 2 0 0 0 1 1 0 1 0 0 0 0 1 0 0 1 0 1 0 0 0 0 0 0 2 0 1 0 0 1 1 2 0 0 0 1 0 0 0 0 0 0 1 0 1 0 0 1 1 0 0 1 1 2 0 0 0 0 1 2 1 0 0 0 2 0 0 0 1 0 0 1 0 0 0 0 0 0 1 2 0 0 0 0 0 0 0 0 1 1 0 1 0 0 0 1 0 2 0 0 0 0 1 0 0 0 0 1 1 0 0 1 0 0 0 1 0 0 0 0 1 2 0 0 1 1 0 0 0 0 0 0 0 0 1 0 0 0 0 1 1 0 0 0 0 0 1 0 2 0 0 0 1 0 0 0 2 0 0 2 1 0 0 1 0 0 0 0 0 1 0 1 1 1 1 0 1 0 0 1 1 0 0 1 1 1 1 0 0 0 1 0 0 1 1 0 1 1 0 1 0 0 0 0 0 0 0 0 0 0 0 0 0 0 1 0 0 1 0 1 1 0 1 0 0 0 1 0 0 0 1 0 2 0 1 0 1 0 0 0 0 1 0 0 0 0 0 0 0 1 1 1 0 1 0 0 1 0 0 0 0 0 0 0 1 0 1 0 0 0 1 0 1 2 1 0 0 0 0 2 2 0 0 1 1 0 1 0 0 0 1 1 0 0 1 0 0 1 0 0 0 0 0 0 0 0 0 0 1 0 0 2 2 0 0 1 0 2 2 1 1 1 0 2 0 0 0 2 0 1 0 1 1 2 1 2 0 0 0 1 0 0 0 0 0 2 2 0 1 0 1 0 1 0 0 1 0 0 0 0 0 0 0 0 0 0 0 0 0 0 0 0 0 0 0 0 0 0 1 0 0 0 0 1 0 2 0 0 1 0 0 2 0 2 0 1 0 1 1 1 0 0 0 0 1 0 1 1 0 1 0 1 0 0 1 0 2 0 0 0 0 1 0 1 0 1 2 0 1 1 0 0 1 0 0 1 0 0 1 0 0 0 0 0 1 0 1 1 0 0 2 0 0 0 0 0 0 0 1 0 0 1 1 0 1 0 0 0 0 0 0 0 1 1 1 1 0 1 0 1 1 0 0 0 0 0 NA 0 0 0 0 1 0 1 2 0 1 0 0 0 1 0 1 1 2 0 0 0 2 0 2 2 1 0 0 0 1 0 0 0 0 1 0 0 1 1 0 0 2 1 1 1 1 0 2 0 0 0 0 0 0 0 0 2 1 0 0 0 1 1 0 0 0 0 1 0 1 1 1 1 1 0 0 1 1 0 1 0 0 0 1 1 0 0 1 0 0 0 0 0 2 2 0 0 0 0 1 0 0 2 0 1 1 0 0 0 1 0 0 0 0 1 1 0 0 1 2 1 0 0 0 2 0 0 1 2 0 1 1 0 1 0 0 0 0 0 0 1 1 0 0 0 0 1 0 1 0 1 0 0 0 1 1 0 0 0 1 0 0 1 0 1 1 0 0 0 0 0 0 2 0 1 0 2 0 1 0 0 0 1 2 0 1 1 1 0 0 0 0 1 1 0 0 1 1 0 0 0 1 0 0 0 0 1 2 1 0 0 0 0 0 0 0 0 0 1 1 0 0 1 1 0 0 0 0 0 0 1 1 0 0 1 0 0 0 1 0 1 2 0 1 2 0 0 1 0 0 0 0 1 1 0 0 0 0 1 1 0 2 1 2 0 1 1 1 1 1 0 0 1 0 2 1 1 0 0 0 0 0 0 0 1 0 1 0 0 0 0 1 0 1 1 2 1 0 0 2 1 1 0 0 0 1 0 0 0 0 0 0 0 1 0 0 0 0 0 0 1 0 0 0 0 0 1 1 0 1 0 0 1 1 0 1 1 1 0 0 1 0 0 0 1 0 0 0 0 0 0 0 1 0 1 1 0 0 1 0 0 0 0 0 0 1 0 0 1 2 1 1 1 1 0 0 1 0 2 1 0 0 2 0 0 0 0 0 1 0 1 1 0 2 0 0 0 0 0 1 0 0 0 0 1 0 0 0 0 0 0 0 0 1 0 0 0 1 2 0 1 0 0 0 1 0 1 0 0 0 1 0 0 0 1 1 0 1 1 0 0 0 0 0 0 0 0 0 1 0 0 1 1 1 0 0 0 0 0 1 0 0 1 0 0 0 2 1 0 0 0 0 0 1 2 1 2 0 0 0 1 0 0 2 0 1 0 0 1 0 0 1 0 0 0 0 0 1 1 0 0 1 1 0 1 2 0 2 0 0 0 2 0 0 1 1 0 0 0 0 1 0 0 0 1 1 1 0 0 1 0 0 0 1 0 2 1 0 0 0 0 0 0 0 1 0 1 0 0 0 0 0 1 1 0 0 0 1 2 0 0 1 0 0 1 0 0 0 0 0 0 1 1 1 0 0 0 1 0 0 1 0 1 0 1 0 0 0 0 0 1 0 0 0 2 0 1 1 0 0 0 0 0 1 0 0 0 0 1 0 0 1 2 0 1 2 0 0 0 0 0 0 1 1 1 0 0 0 0 1 0 0 0 0 0 0 0 1 0 0 0 0 1 0 0 0 0 0 1 1 1 1 1 0 0 2 0 0 1 0 0 0 0 1 1 0 0 0 0 0 1 0 0 0 1 0 0 0 1 0 1 0 0 0 1 0 0 0 0 0 0 0 0 1 0 0 0 1 0 1 0 0 0 1 0 1 0 1 1 1 1 1 1 0 0 0 0 0 0 0 0 0 2 1 0 0 0 0 0 0 1 0 1 1 1 0 0 1 1 0 0 0 1 0 1 1 0 0 0 0 0 1 0 0 0 0 1 1 0 0 0 1 1 0 1 1 0 0 1 0 0 0 2 2 1 1 1 0 1 0 0 1 0 0 2 0 0 0 0 0 0 1 1 0 0 0 0 0 0 0 0 2 0 0 0 0 1 0 0 0 2 0 0 2 2 0 0 0 0 2 0 0 0 1 1 1 0 0 0 0 0 0 1 0 0 0 0 1 1 0 0 1 0 0 0 0 0 0 0 1 0 0 0 1 0 0 0 1 0 1 1 0 1 2 0 0 0 0 0 0 0 1 2 0 0 0 0 1 0 0 1 2 0 0 0 0 0 2 0 0 0 0 0 1 0 0 0 0 0 0 1 2 1 0 2 0 0 0 0 0 0 0 0 0 0 0 1 2 0 0 0 1 0 1 1 1 1 0 1 1 1 0 1 0 0 0 0 0 0 0 0 0 0 1 0 0 2 0 0 0 1 0 0 0 2 2 0 1 0 0 0 0 0 1 0 2 2 1 1 0 0 2 0 1 0 0 1 0 0 0 1 1 0 0 1 0 0 0 1 0 0 0 0 0 0 0 0 0 1 0 0 1 1 0 1 0 0 1 0 0 0 1 1 0 0 2 0 1 0 0 0 0 0 1 2 1 1 0 0 1 0 1 2 0 0 0 0 1 0 2 1 0 0 0 0 0 0 1 1 0 0 0 0 0 1 0 1 1 0 0 0 0 0 0 0 0 1 0 0 0 0 0 0 0 1 1 0 1 0 1 0 1 0 0 0 0 1 0 1 1 0 0 0 0 0 0 0 1 2 1 1 0 1 0 0 0 0 1 1 0 0 0 2 0 0 0 1 0 0 0 0 0 0 0 0 1 0 2 0 1 1 1 0 0 0 0 0 0 1 0 1 0 0 1 0 0 2 0 1 2 0 0 1 0 1 0 0 0 1 0 0 1 0 0 0 0 0 0 0 0 1 1 0 0 2 0 1 0 0 0 1 1 1 0 0 2 0 0 0 0 1 0 1 1 0 1 1 0 1 0 0 0 0 0 0 2 0 1 1 0 2 0 1 1 0 1 0 0 0 2 1 0 0 1 0 0 0 0 0 0 0 1 0 1 1 0 0 0 0 1 0 1 1 1 1 0 0
DERD_D2_922_07 2 0 0 1 0 1 0 0 1 0 0 1 0 1 0 0 0 0 1 0 1 1 1 2 0 0 0 1 2 1 2 1 1 1 1 0 0 2 0 0 1 2 0 0 0 0 1 0 1 0 0 0 0 0 1 0 1 1 0 0 0 0 1 0 0 0 0 0 0 0 0 0 0 0 0 0 1 1 0 0 0 1 1 0 0 2 1 0 1 1 1 0 1 1 0 2 0 1 0 0 0 0 0 0 0 0 2 0 0 0 0 0 0 0 0 0 0 0 0 1 0 1 2 1 1 0 1 0 0 0 1 0 2 0 1 0 1 0 1 2 1 2 0 0 1 1 1 1 1 1 0 0 1 0 0 0 1 0 0 0 0 0 0 0 2 0 0 0 0 0 0 0 2 1 0 1 0 0 1 1 0 0 0 1 1 0 0 2 0 0 1 0 1 0 1 1 0 1 0 2 1 0 1 0 1 1 0 0 0 0 0 1 1 1 0 2 0 0 0 0 1 1 1 0 0 2 0 0 0 0 0 0 0 1 0 1 0 2 1 1 0 0 1 0 0 1 0 1 1 0 0 1 1 1 1 0 0 1 1 1 1 1 0 0 0 1 1 1 0 1 0 0 1 1 0 0 2 2 0 2 1 0 0 0 1 1 0 0 1 0 0 0 0 0 2 0 1 0 0 1 0 1 2 0 0 1 2 1 2 0 0 2 0 0 1 0 0 0 0 1 0 0 1 1 0 0 1 0 0 0 0 0 1 1 0 0 1 0 0 0 0 0 0 1 0 0 1 0 0 0 0 1 0 1 0 1 2 0 0 0 1 1 0 0 0 1 0 0 1 0 1 1 1 0 1 1 0 1 1 0 1 1 0 0 0 1 0 0 2 0 0 2 2 1 0 1 0 0 0 0 1 0 1 0 0 0 1 0 1 1 0 1 0 0 2 0 0 1 1 0 0 1 1 1 0 0 1 0 1 0 1 1 1 0 0 0 1 0 0 0 0 0 0 1 0 1 0 0 0 1 0 0 0 0 0 0 2 0 0 2 0 0 0 0 0 2 0 0 0 1 0 1 0 1 0 1 0 1 0 0 0 2 0 0 0 0 0 0 1 0 0 1 0 0 0 1 0 1 0 0 0 0 1 0 0 0 0 2 1 0 0 0 1 1 1 0 1 1 1 1 0 1 1 0 1 1 1 1 0 0 0 2 0 0 0 1 1 1 0 0 0 1 0 0 0 1 0 0 0 1 0 0 0 0 0 1 1 2 0 0 1 1 0 0 0 0 1 0 1 0 0 0 1 0 0 0 1 1 0 0 0 0 0 1 2 1 0 2 1 0 0 0 0 0 2 0 0 1 1 1 0 1 0 1 0 1 1 1 0 1 0 0 0 0 0 0 0 1 1 1 0 0 0 0 0 1 1 0 0 0 1 1 0 0 0 0 0 0 0 2 1 0 1 0 0 0 0 0 0 0 2 1 2 0 0 0 1 0 0 1 0 0 0 0 1 1 0 0 1 0 1 0 1 1 0 1 0 0 1 0 1 1 1 0 0 0 0 0 1 0 1 0 0 1 1 1 0 0 2 0 1 2 0 0 1 0 1 0 1 1 2 0 0 0 0 0 0 1 1 1 0 0 0 1 0 0 1 1 0 0 0 1 1 0 0 0 1 0 0 0 1 0 0 0 1 0 1 2 1 1 0 0 1 1 0 0 1 0 0 0 0 0 2 1 0 1 1 0 0 0 1 0 0 0 0 1 0 0 1 0 1 0 0 1 1 0 0 0 1 0 0 0 0 0 0 1 0 0 0 1 0 1 0 0 1 0 0 1 0 0 0 0 2 0 0 2 0 2 0 0 0 1 0 1 0 0 0 0 0 0 1 2 1 0 0 0 1 0 1 0 1 0 0 0 0 0 0 0 0 1 0 0 1 0 0 0 0 0 1 1 1 0 1 1 0 0 0 0 1 2 1 0 0 0 1 0 1 0 1 1 0 0 1 1 0 1 1 0 1 0 0 1 1 1 0 1 2 0 1 1 1 1 0 0 1 0 0 1 1 0 0 0 0 1 1 0 0 1 0 1 0 2 0 0 1 0 0 0 0 0 0 0 0 1 0 0 0 0 2 0 2 0 0 0 0 0 0 0 2 1 2 0 0 0 1 0 2 0 0 1 0 0 0 1 0 0 1 0 0 0 0 0 1 1 0 1 0 0 2 0 2 1 0 1 0 2 0 0 0 2 2 0 1 0 0 0 1 0 2 0 1 0 0 0 1 1 1 0 1 0 1 0 0 0 0 0 0 0 0 1 0 0 0 1 0 0 0 0 1 0 1 1 0 0 1 0 0 0 0 1 0 0 0 0 0 0 2 0 0 0 0 0 0 2 0 1 1 1 2 0 0 0 0 0 0 0 0 0 1 0 1 0 1 0 0 1 0 0 0 0 1 0 0 0 0 0 1 0 2 0 0 1 0 0 1 2 0 1 0 0 1 0 0 0 1 0 0 0 0 0 0 0 1 0 0 0 0 0 0 0 1 0 1 0 0 2 0 1 0 0 2 2 0 0 0 0 0 0 0 0 0 0 2 1 2 1 1 1 0 0 0 0 2 0 0 0 0 1 0 0 0 0 0 0 1 1 0 0 1 0 0 0 0 0 1 2 0 0 0 1 0 2 1 2 2 1 0 0 0 0 2 0 0 1 1 0 0 0 0 0 0 0 0 0 0 0 1 0 0 0 2 0 0 0 0 0 0 0 1 0 0 0 1 0 0 0 0 0 0 0 0 0 1 0 0 0 0 0 2 1 1 1 0 1 0 1 0 1 0 1 0 0 0 0 0 0 0 1 0 0 1 0 1 0 1 0 0 0 2 0 0 0 1 1 1 0 1 0 1 0 1 1 1 0 0 1 0 0 0 0 0 2 0 0 1 0 0 1 0 0 1 1 0 2 0 0 0 0 0 1 1 0 0 0 0 1 0 1 0 2 0 0 0 0 0 1 2 0 0 0 1 0 0 0 1 0 1 0 1 0 0 0 0 0 0 1 0 1 0 1 0 2 1 0 0 0 0 1 0 0 2 0 0 1 1 1 1 0 1 1 0 0 1 0 0 1 0 1 0 0 0 1 1 0 0 0 0 0 0 0 0 0 1 1 0 1 1 0 0 1 0 0 0 0 0 0 1 0 1 1 0 1 0 0 1 0 1 1 0 0 1 1 0 0 0 0 1 0 0 0 0 0 0 0 0 1 0 0 0 0 0 1 0 0 0 0 0 1 0 0 0 1 0 0 0 0 0 0 0 0 1 0 2 0 1 0 2 0 0 0 0 0 0 2 0 0 0 0 0 2 0 0 0 0 0 0 0 0 0 0 0 2 1 0 0 0 0 0 0 1 0 0 0 0 0 0 0 0 0 2 0 0 0 1 0 1 0 0 0 0 0 0 0 1 1 0 0 0 0 0 0 1 1 1 1 0 0 0 0 1 1 0 0 1 1 2 0 0 0 0 0 1 1 1 0 0 0 0 0 0 0 0 0 0 2 0 1 0 1 1 1 1 2 0 0 2 1 0 1 1 0 0 0 0 0 0 0 1 1 0 2 1 0 1 0 0 0 1 0 0 1 1 1 2 0 0 0 0 2 0 0 0 0 2 1 0 0 0 0 0 2 0 1 0 0 1 1 0 1 0 1 1 1 1 0 1 0 0 0 0 1 0 0 0 0 0 2 0 0 0 0 0 1 0 1 0 1 1 0 1 2 1 0 0 0 0 1 2 1 0 1 1 0 0 0 0 0 0 1 0 0 1 1 0 2 1 1 1 0 0 0 2 0 0 0 1 0 1 2 2 0 0 0 0 1 0 0 1 0 1 1 1 0 0 1 1 0 1 0 0 0 0 0 0 0 0 0 0 0 1 0 0 0 0 0 1 0 2 1 0 0 0 0 2 0 1 0 1 0 0 0 0 1 0 1 2 0 1 0 0 1 0 0 0 1 0 0 0 0 1 2 0 1 1 1 1 0 0 0 0 0 0 0 0 0 2 1 0 1 1 1 0 0 1 0 0 0 0 0 0 0 0 1 2 1 0 0 0 0 1 0 1 0 0 0 0 0 1 0 0 0 0 0 1 1 0 1 0 1 1 0 0 0 2 0 1 0 0 0 0 0 0 1 0 0 0 0 2 1 0 0 0 1 0 0 1 0 NA 0 1 1 0 1 0 0 0 0 0 0 0 0 2 0 0 0 0 1 1 0 0 0 0 0 0 0 1 1 0 0 0 1 1 1 0 0 0 0 0 0 0 1 0 0 0 0 1 0 0 0 0 0 0 0 1 0 0 0 1 0 0 0 2 0 0 1 1 0 1 0 0 2 0 0 2 1 0 1 2 1 1 1 0 0 0 0 0 1 0 0 0 0 0 0 1 0 0 1 2 0 0 0 0 0 0 1 0 0 0 1 0 1 0 0 0 1 0 1 0 0 0 0 1 0 0 0 0 NA 0 0 1 0 0 0 1 1 0 0 0 0 0 0 0 2 0 0 2 0 1 0 1 0 0 1 0 0 0 0 0 0 1 0 0 0 2 0 0 1 0 0 0 1 0 0 0 0 2 0 0 1 0 0 0 1 0 1 2 0 2 1 0 1 0 0 1 0 1 0 1 1 0 0 0 0 0 0 0 0 2 0 1 0 1 0 0 0 0 1 0 0 0 1 0 0 0 0 0 0 0 0 0 0 2 0 2 0 1 0 0 0 0 1 1 1 1 1 2 0 0 0 0 2 0 0 0 0 1 0 0 0 1 0 0 0 1 1 0 1 0 0 0 0 1 0 0 0 0 1 0 0 0 0 1 2 2 2 1 0 0 0 1 1 1 0 0 0 0 0 0 0 0 0 2 0 0 0 1 1 0 0 0 2 0 1 2 0 2 0 0 0 0 0 2 0 0 0 0 0 0 1 0 0 1 0 0 1 0 0 1 0 0 0 0 0 0 0 1 0 1 1 1 0 1 0 1 1 1 0 0 0 0 1 2 0 0 0 0 0 0 1 0 0 1 1 1 1 0 1 1 1 0 0 0 0 0 0 1 0 0 0 1 1 1 2 0 0 0 2 1 0 0 1 0 0 0 0 1 1 0 0 0 1 0 0 0 0 0 0 1 0 0 0 0 0 0 0 0 0 0 1 0 1 0 0 0 0 0 1 1 0 0 0 0 2 1 1 0 2 1 1 0 1 0 2 1 2 0 0 2 NA 0 0 0 0 1 0 0 0 0 0 1 0 0 1 0 1 0 0 0 1 1 0 0 0 0 0 1 0 0 0 0 0 1 0 0 0 2 0 1 0 1 0 0 0 0 1 0 2 1 0 1 0 0 0 1 0 0 0 0 0 1 0 0 1 0 0 0 1 1 0 2 1 0 0 0 1 0 0 0 0 1 0 1 0 1 1 1 0 1 1 2 1 0 0 0 1 0 0 0 1 1 0 0 0 0 0 0 2 0 0 1 0 2 0 2 1 0 1 0 0 0 1 1 1 1 1 1 0 0 0 1 0 0 0 1 0 0 0 1 1 NA 0 0 2 0 0 1 1 2 0 0 0 0 0 1 1 0 0 0 1 0 0 0 1 0 0 1 1 0 0 0 0 0 1 1 0 0 1 1 0 0 0 1 1 1 0 1 1 0 0 1 0 1 0 0 0 0 0 0 0 0 1 1 0 0 0 0 0 0 1 1 0 0 0 0 1 2 0 1 0 1 0 0 1 1 1 0 0 1 2 0 0 0 0 2 1 1 0 1 0 0 1 0 1 0 0 1 0 0 0 0 0 0 0 1 1 1 0 1 0 0 0 0 1 1 0 0 2 1 1 0 1 0 0 2 0 0 0 2 1 2 1 0 1 0 1 0 1 0 1 0 1 0 0 1 0 0 1 0 0 0 0 0 1 0 0 1 0 0 0 0 1 1 0 1 1 0 0 0 0 1 1 0 1 0 1 0 2 0 1 0 0 0 1 0 0 2 0 0 0 0 0 0 1 0 1 1 0 1 0 1 2 0 0 0 0 1 0 0 1 0 1 0 0 0 1 0 2 0 0 0 0 1 0 2 2 1 0 0 1 0 1 0 0 0 1 1 0 0 1 0 1 1 0 0 0 0 0 0 1 0 1 0 0 0 0 1 2 0 0 1 0 1 1 2 0 0 0 2 0 0 0 1 0 1 0 1 1 1 1 0 0 1 0 1 0 1 0 0 0 2 1 0 0 0 0 0 1 0 0 1 1 0 1 1 0 0 0 1 0 0 0 0 1 1 0 1 0 0 1 1 1 1 1 0 0 0 0 0 0 1 0 0 1 0 0 1 0 0 0 1 0 0 2 1 0 1 0 0 1 1 1 1 0 0 0 1 1 0 0 1 0 1 0 1 0 1 0 1 0 0 1 0 1 1 0 0 1 0 1 1 1 0 0 0 0 1 0 1 1 1 1 0 0 0 1 0 0 0 0 1 0 2 0 0 0 0 0 1 1 1 0 0 0 1 0 0 2 2 0 0 0 1 0 0 1 1 0 0 0 0 NA 1 0 0 0 2 0 0 1 2 1 0 1 0 1 0 2 0 0 1 1 0 1 0 2 1 0 0 0 0 1 2 0 0 0 0 0 0 0 1 0 0 1 1 0 1 0 0 2 0 0 0 0 0 0 0 0 1 0 0 0 0 2 1 0 0 0 0 0 0 1 0 1 1 1 1 0 1 1 0 1 0 0 0 1 1 1 0 1 0 0 0 1 0 1 2 0 1 0 0 0 0 0 1 1 0 0 0 0 0 2 0 0 0 0 1 2 1 0 1 0 0 0 1 1 1 0 0 1 2 0 1 0 1 0 0 2 0 1 0 0 1 0 0 0 0 0 0 0 1 0 1 0 0 0 1 1 0 0 0 1 0 0 1 0 1 1 0 1 0 0 1 0 2 0 0 0 1 0 1 0 0 0 0 2 0 1 1 1 0 0 0 0 2 1 2 0 0 0 0 0 0 2 0 1 0 0 1 2 0 0 1 0 0 0 0 0 0 0 1 0 0 1 0 0 0 0 0 0 0 1 0 0 0 0 2 0 0 1 0 1 0 2 0 0 1 0 0 1 0 0 0 2 2 0 0 1 0 0 1 1 0 0 1 1 0 0 1 0 0 1 0 1 1 0 2 0 0 0 0 1 0 0 1 0 1 1 1 0 0 0 0 1 0 0 0 2 0 0 1 2 0 1 0 0 1 1 1 0 0 0 2 0 0 1 0 1 0 0 0 0 2 0 0 0 0 0 0 0 0 2 0 0 0 0 0 1 1 0 0 0 0 0 0 0 0 0 0 0 0 1 0 0 0 0 0 1 0 0 0 0 0 0 0 0 1 0 0 0 1 2 0 1 1 0 0 0 0 0 2 0 1 0 0 0 0 0 1 1 0 0 1 0 2 1 1 0 1 0 1 0 0 0 0 0 1 1 0 0 1 0 0 0 0 0 0 0 0 1 0 0 0 0 0 0 1 0 2 0 0 1 0 0 0 0 0 0 0 1 1 0 1 0 1 0 1 0 0 1 1 2 0 1 1 1 1 1 0 0 0 0 0 1 1 1 0 0 0 1 0 0 0 0 1 0 1 0 2 1 0 0 1 0 0 0 0 1 0 0 0 1 1 1 1 0 0 0 0 2 0 0 0 1 1 0 1 2 0 1 1 0 0 2 0 0 1 1 0 0 0 0 0 0 1 0 1 0 0 0 0 0 0 0 0 0 1 1 0 1 0 0 0 0 0 0 1 0 0 0 0 0 0 0 1 2 0 0 0 1 2 1 1 1 0 0 1 0 0 0 0 0 0 0 1 0 0 0 0 1 0 0 0 1 0 0 0 1 0 0 0 0 1 0 1 0 1 1 1 0 0 1 0 0 0 1 0 0 0 0 1 1 1 1 1 0 0 0 1 1 0 0 0 0 1 1 1 1 0 0 0 1 0 0 0 0 0 0 0 1 1 0 0 0 1 0 1 1 0 0 1 2 1 1 2 0 0 1 0 0 0 0 0 0 0 1 0 0 0 1 0 0 1 0 0 1 1 0 0 0 0 0 1 0 0 0 1 1 0 0 0 1 0 0 0 0 0 0 0 2 0 0 0 0 0 2 2 0 0 0 1 1 1 1 1 1 0 0 1 0 0 0 1 0 0 0 0 0 1 0 0 0 1 1 1 1 1 0 0 0 1 0 0 0 0 0 1 2 0 0 0 0 0 2 0 0 0 0 1 1 0 0 0 1 1 1 0 1 0 0 2 2 0 0 1 2 0 2 0 0 0 0 0 1 0 0 2 0 0 1 0 0 0 1 0 0 0 0 0 0 0 0 0 0 0 1 0 0 0 0 1 0 2 0 0 1 1 0 0 0 0 1 0 0 2 1 0 0 0 0 0 0 0 0 2 0 0 0 0 0 0 0 0 0 0 1 0 0 0 0 1 1 0 0 0 1 0 0 1 0 0 1 1 2 2 0 0 0 0 0 0 0 0 1 0 0 0 0 0 1 0 1 0 1 1 0 0 0 0 2 0 0 0 1 0 1 0 0 0 0 0 0 1 2 1 0 1 0 0 0 0 0 0 0 0 0 0 0 1 0 0 1 0 0 0 2 2 0 1 0 1 0 0 0 1 1 0 0 0 0 0 0 1 0 0 1 0 0 1 0 1 1 2 0 0 0 1 0 0 2 0 0 0 0 0 0 1 1 1 0 0 1 0 0 0 1 1 0 2 0 1 0 0 1 0 0 1 0 0 0 0 0 0 0 0 0 0 1 0 0 0 0 0 1 0 0 1 0 0 2 0 0 0 0 0 0 0 0 0 0 0 0 1 0 0 0 2 0 1 0 0 2 0 1 0 0 0 0 1 1 0 1 1 0 0 0 0 0 0 1 1 0 0 0 0 0 1 0 1 1 1 0 1 0 0 0 0 0 1 0 0 0 0 0 0 0 2 0 0 0 0 1 0 1 0 0 1 0 1 0 1 0 0 0 1 0 1 0 0 1 1 1 0 0 1 0 0 0 0 1 0 0 0 NA 2 0 0 0 1 0 0 0 0 0 0 1 0 0 0 1 0 1 1 1 0 0 0 0 0 1 1 1 0 0 0 1 0 0 1 0 1 2 0 0 1 0 1 0 0 0 2 0 0 0 0 1 0 0 0 0 0 0 1 1 0 0 1 0 1 0 0 0 0 0 0 1 0 1 0 0 0 0 0 0 1 0 1 0 0 0 1 0 1 0 0 0 0 0 0 0 0 0 1 0 0 0 0 0 0 0 0 2 0 0 0 0 0 0 0 0 0 0 1 1 1 1 0 1 1 0 1 1 1 1 1 1 1 0 0
DERD_D2_922_08 1 0 0 1 0 1 0 1 1 1 0 1 0 1 0 0 0 0 1 1 1 1 1 2 0 0 0 1 1 2 1 1 1 0 2 1 0 1 0 1 0 1 0 0 0 0 1 1 1 0 0 1 1 0 1 1 1 1 0 0 0 0 1 0 0 0 0 0 0 0 0 0 0 0 0 0 1 1 0 1 0 1 2 0 0 1 1 0 1 0 1 0 0 1 0 2 1 1 0 0 0 1 0 0 0 0 2 0 2 0 0 1 0 0 1 0 0 0 0 1 1 1 2 0 1 1 1 1 1 1 0 0 2 0 2 0 1 0 1 2 2 2 0 0 1 1 1 1 1 1 0 0 1 0 0 0 2 0 1 0 0 0 0 1 1 0 0 0 0 1 0 0 2 1 0 1 0 1 0 0 0 0 0 2 0 0 0 2 1 0 1 0 1 1 1 2 0 0 0 1 0 0 1 0 0 1 1 0 0 0 0 1 0 1 0 1 1 0 0 0 1 1 0 0 0 1 0 0 0 1 0 0 0 1 0 1 0 2 0 0 0 1 1 0 0 1 0 1 0 0 0 0 1 1 2 0 0 1 1 1 1 1 0 0 0 1 1 1 0 0 0 0 1 1 0 1 1 2 0 2 1 0 0 0 1 1 1 0 0 0 0 0 0 0 2 1 0 0 0 NA 0 2 2 1 1 1 2 1 2 0 0 2 0 0 1 0 0 0 0 1 1 1 0 0 0 0 1 1 0 1 0 0 2 0 0 1 1 0 1 0 0 0 0 1 0 0 1 0 1 1 0 1 0 0 0 1 2 0 0 0 2 1 1 0 0 1 0 1 1 0 1 0 1 0 1 1 0 1 1 1 0 0 0 0 0 1 0 0 1 0 0 2 0 1 0 0 0 0 0 1 1 0 0 1 0 0 1 0 0 1 1 1 0 0 2 0 0 0 1 0 0 1 1 2 0 0 0 0 0 0 1 1 1 0 0 0 2 1 1 1 0 0 0 2 0 0 1 0 1 0 0 0 0 0 0 0 1 0 0 2 0 1 0 0 0 1 0 0 0 1 0 1 2 1 0 0 1 1 1 0 0 2 0 0 0 0 0 0 0 1 1 1 0 0 1 1 0 0 0 1 0 0 1 0 1 0 0 2 1 0 0 0 2 1 1 0 0 1 0 1 0 1 1 0 2 1 2 0 0 0 0 2 0 0 0 1 0 1 0 0 0 1 0 0 0 1 0 1 0 0 0 0 1 0 0 0 0 1 1 1 2 2 0 0 0 0 0 0 1 0 0 1 0 0 0 0 1 2 0 1 1 0 0 2 2 2 0 1 1 0 0 0 0 0 0 0 1 0 1 1 1 1 0 1 0 1 1 1 0 0 0 0 0 0 0 0 0 1 2 0 0 0 0 0 0 2 0 0 0 0 1 1 0 0 1 0 0 1 0 2 0 0 0 0 0 0 1 0 0 0 2 1 2 0 0 0 0 0 0 1 0 0 0 1 0 0 0 0 1 0 1 0 1 0 0 1 0 0 1 0 1 1 1 1 0 0 1 1 1 0 1 0 0 0 0 1 0 0 1 0 1 2 0 0 1 0 0 0 1 1 1 0 0 0 1 0 0 1 1 1 0 0 0 2 0 0 1 2 0 2 0 1 2 0 0 0 2 0 0 0 1 0 0 0 1 0 1 1 0 1 1 0 2 0 0 1 1 1 0 0 0 0 1 2 1 1 1 0 0 0 1 0 0 0 0 1 0 1 1 1 1 0 0 1 1 0 0 0 0 0 0 0 0 1 0 2 0 0 0 1 0 1 0 0 0 0 0 0 0 0 0 0 1 1 0 2 1 2 1 1 0 1 0 1 0 0 0 1 0 0 0 2 1 0 0 0 2 0 0 0 1 0 1 0 0 1 1 0 0 1 0 0 0 0 0 0 1 0 0 0 1 0 0 0 0 0 0 0 1 2 0 0 0 0 0 0 1 0 2 1 0 0 1 0 0 1 0 0 0 1 0 1 0 1 0 0 2 0 1 1 1 0 0 0 0 0 0 1 0 1 0 0 0 1 0 0 0 1 0 0 0 1 0 0 0 0 0 0 1 0 0 0 0 0 0 1 0 1 0 0 0 1 1 0 1 0 0 0 2 1 2 1 0 0 2 0 1 0 0 1 0 0 0 1 0 0 0 0 1 0 0 0 1 1 0 0 0 0 1 0 0 1 0 1 0 1 0 0 0 1 2 0 1 0 0 0 1 0 2 0 1 0 0 0 1 1 1 0 1 0 1 0 0 0 0 0 0 1 0 1 0 0 0 1 0 0 0 0 1 1 1 0 1 0 0 0 0 0 0 1 0 0 0 0 0 2 1 0 0 0 0 0 0 0 0 1 1 2 1 0 1 1 0 0 0 0 0 0 1 0 2 0 0 0 0 1 0 1 0 0 1 0 0 0 1 1 0 0 1 0 0 0 0 0 1 1 0 1 0 0 0 0 0 0 0 0 0 0 0 0 0 0 1 0 0 0 0 0 0 0 0 0 1 1 0 1 0 1 0 0 2 1 0 0 0 0 0 0 0 1 0 1 1 1 1 1 0 1 0 0 0 0 2 0 0 0 0 1 0 0 0 0 0 0 1 1 0 0 1 0 0 0 1 0 1 2 0 0 0 1 0 2 1 2 1 0 0 0 0 1 2 0 0 0 1 0 0 1 0 0 0 0 1 0 0 0 0 0 0 0 2 0 0 0 0 0 0 1 1 0 0 0 1 0 0 0 0 0 0 1 0 0 0 0 0 0 0 0 2 0 1 0 0 0 0 0 1 1 0 0 0 0 0 0 0 0 0 0 1 0 1 0 1 0 0 1 0 0 1 0 0 0 1 1 1 1 2 0 1 0 0 1 0 0 0 0 0 0 0 0 0 2 0 0 2 0 0 1 0 0 1 0 0 1 0 0 0 0 0 1 1 0 1 0 0 1 1 1 0 2 0 0 0 1 0 1 2 0 0 0 1 0 0 0 1 0 1 0 1 0 0 0 0 0 0 2 0 0 0 1 0 1 2 0 0 0 0 1 1 0 0 0 0 1 1 1 0 0 1 1 1 0 0 0 0 1 0 1 2 0 0 1 1 0 0 1 0 1 0 0 0 0 1 1 0 1 0 0 1 1 0 1 0 0 0 0 0 0 0 0 0 0 1 0 0 0 1 1 2 0 1 1 0 0 0 0 2 0 0 0 0 0 0 0 0 2 0 0 0 0 0 1 1 0 0 1 0 1 0 1 0 0 1 0 0 0 0 0 0 0 1 0 1 1 0 0 2 0 0 0 0 0 0 2 0 0 0 0 0 1 0 0 1 0 0 0 0 0 0 0 0 1 0 0 0 0 0 0 2 2 1 0 0 0 0 0 0 1 0 2 0 0 0 1 1 1 0 0 0 0 0 0 0 0 1 0 1 0 0 0 0 1 0 1 0 0 1 0 0 2 1 0 0 1 0 1 0 0 0 0 0 0 0 1 0 0 0 0 0 1 2 0 0 0 1 0 1 0 0 1 1 1 1 1 0 1 1 0 1 1 0 0 0 0 0 0 1 1 2 0 1 1 1 1 0 0 0 1 0 0 0 1 1 1 0 0 0 0 2 0 0 0 0 1 2 0 0 0 0 0 2 0 1 1 1 0 1 0 1 0 0 1 1 1 0 2 0 0 0 0 1 0 0 0 0 0 1 0 0 0 0 0 2 0 1 0 0 1 0 2 1 1 0 0 0 1 1 1 1 0 1 1 0 0 0 0 0 0 0 1 0 1 1 0 2 0 1 1 0 0 0 2 0 0 0 0 0 1 2 2 1 0 0 1 1 1 0 1 0 0 1 1 1 0 0 2 0 0 1 0 0 0 0 0 0 0 1 0 0 0 0 0 0 1 1 0 0 1 1 0 1 0 0 2 0 2 0 0 0 0 0 0 0 0 1 1 0 1 0 0 1 0 0 1 0 2 0 0 0 2 1 1 1 1 1 1 0 0 0 0 0 1 0 0 0 1 1 0 1 1 1 1 0 1 1 0 1 0 0 0 0 0 0 1 1 0 0 0 0 1 0 1 0 0 0 0 2 1 0 0 0 0 1 1 1 0 1 0 1 2 0 0 0 2 0 1 0 0 0 0 0 0 1 0 0 0 1 1 0 0 0 0 1 0 1 1 0 0 0 0 0 0 1 0 0 1 1 0 1 0 1 2 0 0 0 0 0 1 0 0 0 0 0 1 0 1 0 0 0 1 1 1 1 0 0 0 0 0 0 0 1 0 0 0 1 1 0 0 0 0 0 0 0 1 0 1 0 1 1 0 0 2 0 0 1 1 0 1 0 0 2 0 0 1 1 0 1 1 2 0 1 0 0 0 0 0 1 0 0 0 0 0 1 0 0 0 1 2 0 0 0 0 1 0 1 1 0 0 1 0 0 0 0 1 1 1 1 0 0 0 0 1 0 0 1 0 1 0 0 1 0 0 0 1 1 0 0 0 0 0 0 0 2 0 0 2 1 1 0 1 0 0 0 0 0 0 0 0 0 1 0 0 0 2 0 0 1 0 0 1 1 0 1 1 0 2 1 0 0 1 0 0 1 0 0 1 0 2 1 0 0 0 0 0 0 1 0 1 1 0 0 0 0 0 0 0 0 1 0 1 0 1 0 0 0 1 1 0 0 0 1 0 0 0 1 0 0 0 0 0 0 2 0 1 1 1 0 0 0 0 0 0 1 1 1 0 0 0 0 0 2 1 0 0 0 0 0 1 0 1 0 0 0 1 2 0 0 0 1 0 0 1 1 0 0 0 1 0 0 0 0 0 1 1 1 0 0 0 0 1 2 2 0 0 0 0 0 0 0 0 0 0 0 0 1 1 1 0 0 0 0 0 0 1 0 1 0 0 0 0 0 2 0 0 0 0 0 1 0 0 0 1 0 0 1 0 0 1 0 0 0 0 0 0 0 1 0 0 1 1 0 0 0 2 1 1 1 0 0 0 0 1 0 0 0 1 0 0 1 0 0 1 2 1 0 0 1 0 0 1 0 0 0 1 0 0 1 0 0 1 1 1 2 0 0 0 2 1 0 0 2 0 1 0 0 1 1 0 0 0 1 0 0 0 1 0 0 0 0 1 0 0 0 1 0 0 0 0 1 0 2 0 0 0 0 1 1 0 0 0 0 1 1 1 0 0 2 0 1 0 1 0 1 1 1 0 0 1 1 0 0 1 0 0 1 0 0 0 0 1 0 0 0 1 1 0 0 0 1 0 0 0 0 0 0 0 0 0 1 0 0 0 1 1 0 1 0 1 0 0 0 0 0 0 1 1 1 0 0 0 0 0 0 1 0 0 1 0 0 0 0 0 1 1 1 0 0 1 0 1 1 0 0 0 1 1 0 0 0 0 0 1 0 1 1 0 0 0 1 0 NA 1 0 0 1 1 0 1 2 0 0 1 0 0 0 0 1 0 0 1 0 0 0 0 1 0 0 1 1 0 1 2 0 1 1 0 0 0 1 0 0 0 0 0 0 0 0 0 1 0 0 1 2 0 0 1 1 2 0 0 0 0 0 1 1 0 0 0 1 0 0 0 1 0 0 1 1 0 0 0 0 0 0 1 0 0 1 0 0 0 0 0 1 1 1 1 1 0 0 0 0 0 0 0 0 0 0 0 0 0 1 1 0 0 0 0 0 0 0 0 0 1 0 0 1 1 0 0 1 1 0 0 0 1 0 0 0 1 2 0 0 0 0 0 1 0 0 1 0 0 1 0 1 0 0 0 1 0 2 0 1 0 0 1 1 0 0 1 0 1 0 0 0 2 0 0 1 1 2 0 1 0 0 1 0 0 0 2 1 0 1 0 1 1 1 0 0 0 2 0 0 0 0 0 0 0 1 1 0 0 0 0 0 0 0 0 0 1 1 0 1 1 0 1 1 0 2 1 1 1 1 0 1 0 1 0 2 0 1 0 0 0 0 2 0 2 0 0 0 0 0 0 1 0 1 1 0 2 0 0 1 0 0 0 0 1 0 0 0 0 1 0 0 0 1 0 2 0 0 0 0 1 0 2 1 1 0 1 1 0 1 0 0 0 1 1 1 0 1 0 1 1 0 0 0 0 0 0 0 0 0 0 1 0 0 0 2 1 0 0 0 1 1 1 0 0 0 2 0 0 0 2 0 1 0 1 1 2 0 0 0 1 0 1 0 1 0 0 0 1 2 0 0 0 0 0 1 0 0 0 1 1 0 0 0 0 0 2 0 1 0 0 0 0 0 1 0 0 0 1 0 1 1 0 0 0 0 1 0 1 0 0 2 0 0 1 0 1 0 0 0 1 2 1 0 0 0 0 0 1 1 1 0 1 0 0 1 0 0 1 0 1 0 1 0 0 0 1 0 0 1 0 0 1 0 0 1 0 1 1 0 0 0 0 0 1 0 1 1 1 1 0 0 0 0 0 0 1 0 1 0 1 0 0 0 0 0 0 0 0 0 0 0 2 0 0 2 1 1 1 0 0 0 1 1 1 0 1 0 0 0 0 0 0 0 0 0 1 1 2 1 0 0 0 0 0 1 0 1 1 0 0 1 1 2 2 1 0 0 1 2 1 0 0 0 0 0 0 0 1 0 0 2 1 0 1 1 0 2 0 0 0 0 0 0 0 0 1 0 0 0 0 2 1 0 0 0 0 1 0 1 0 1 1 0 0 0 0 1 0 1 0 0 0 1 2 1 0 1 0 0 0 0 0 1 2 1 1 0 0 0 0 0 1 2 0 0 0 0 0 1 0 0 0 0 0 2 1 0 1 0 1 0 0 1 2 1 0 0 2 0 0 1 1 1 0 1 0 1 0 0 1 0 0 0 0 0 1 0 0 0 1 0 0 0 1 0 0 0 0 0 0 0 0 0 0 1 0 0 0 0 1 0 1 0 1 0 1 0 1 0 0 0 1 1 0 0 1 1 0 0 1 0 1 0 2 0 1 0 0 1 0 2 0 1 0 0 2 1 0 0 1 1 0 0 0 0 0 0 1 0 0 0 0 1 0 0 0 0 0 0 0 1 0 0 1 0 0 0 1 1 1 2 0 0 2 0 0 2 0 0 0 1 2 0 0 1 0 0 1 1 0 1 2 2 0 1 1 1 1 0 1 0 1 0 1 1 0 0 0 1 0 0 0 0 1 1 1 0 0 0 0 2 0 0 0 2 0 0 1 2 2 1 0 0 0 0 0 1 0 0 1 0 0 0 0 1 0 0 1 0 2 0 1 1 0 0 1 1 0 2 0 0 1 1 0 1 2 0 0 1 1 0 2 0 0 0 0 0 0 1 0 0 0 0 1 0 0 1 0 0 0 1 0 0 2 1 0 0 1 1 0 1 2 0 0 0 1 0 1 1 1 0 1 0 0 0 1 0 0 0 1 0 0 1 0 0 1 0 1 1 0 0 0 0 1 1 0 0 1 0 0 0 0 1 0 0 0 2 0 0 0 0 0 0 1 0 1 0 0 1 0 0 0 0 0 0 0 1 1 0 1 0 1 0 1 0 0 0 1 1 0 1 1 1 0 1 0 0 0 1 0 1 1 0 0 0 2 1 0 0 0 0 1 0 2 0 2 1 0 0 0 0 0 0 0 1 0 0 1 1 1 0 1 0 0 0 0 1 0 1 0 1 0 0 1 2 0 1 1 0 0 0 0 0 1 1 0 0 1 0 0 0 1 0 1 1 1 1 0 0 0 0 0 0 1 0 0 1 0 0 0 0 0 0 1 0 1 0 0 0 0 0 0 2 0 0 1 1 2 1 1 0 0 0 1 0 0 0 1 1 0 1 1 0 0 0 0 1 0 0 0 1 1 0 1 1 0 0 0 0 1 0 1 0 2 0 0 1 0 1 0 0 0 0 0 0 1 0 1 1 1 1 1 1 0 0 0 0 0 0 1 0 1 0 1 1 0 0 0 1 0 0 0 0 0 0 0 1 1 0 0 0 0 0 0 1 0 0 1 2 1 2 2 0 1 2 0 0 1 0 0 0 0 1 0 0 0 1 0 0 1 0 0 1 1 0 0 0 2 0 1 0 0 0 1 0 0 0 0 0 0 0 0 0 0 0 0 1 0 1 0 0 0 1 1 0 0 0 1 1 0 1 1 0 0 1 0 0 0 0 1 0 2 1 0 0 0 0 0 0 0 1 1 1 1 0 1 0 1 0 0 0 0 0 1 1 0 0 0 0 0 1 0 0 0 1 0 1 0 0 0 0 1 2 0 1 0 0 1 1 0 0 1 1 1 1 0 0 1 0 0 0 0 0 2 0 0 1 0 0 0 1 1 0 1 0 0 0 0 0 0 1 0 0 0 0 1 0 0 0 2 0 0 2 2 0 0 0 0 1 0 0 2 1 0 0 0 0 0 1 0 0 2 1 0 0 0 0 0 0 0 1 0 0 0 0 0 0 1 1 0 0 0 1 0 0 1 0 0 0 0 2 2 0 0 0 0 0 0 1 0 1 1 0 0 0 0 1 0 0 0 1 1 0 0 0 1 1 0 0 0 0 0 1 1 0 0 0 0 0 1 1 0 0 1 0 0 0 0 0 0 0 0 0 0 0 1 1 0 2 0 1 0 1 2 1 1 0 0 0 0 0 1 1 0 0 0 0 0 0 0 0 0 1 0 0 1 0 1 1 1 0 1 0 1 1 0 2 0 0 0 0 0 1 1 1 2 0 0 1 0 1 0 1 1 0 1 0 1 0 1 0 0 1 1 0 0 0 0 NA 0 0 0 0 0 0 0 0 1 0 0 0 0 0 1 0 0 2 1 0 0 1 0 0 1 1 0 1 0 0 1 0 0 1 2 0 1 0 0 2 0 2 2 0 0 0 0 2 0 1 1 0 0 0 0 0 0 0 0 0 0 0 0 0 1 1 0 2 2 0 1 0 0 0 0 0 1 0 0 0 1 0 0 0 1 0 0 1 0 1 0 2 0 0 0 0 1 0 1 0 1 0 1 0 0 0 0 2 1 1 0 0 1 0 0 0 0 1 0 0 0 1 2 0 0 0 0 0 0 0 0 0 0 1 0 0 0 2 0 1 1 1 0 0 0 1 0 1 1 0 0 0 0 1 0 0 2 0 1 2 0 0 1 0 1 0 1 0 1 0 0 1 0 1 0 0 0 0 0 0 0 1 0 0 2 0 2 0 0 0 0 1 1 0 0 1 0 0 0 0 1 0 1 1 1 1 0 0 1 0 1 0 0 0 0 2 0 1 0 0 1 0 1 1 0 0 0 0 0 0 1 0 0 0 0 1 0 0 0 1 1 1 0 1 1 0 1 0 1 0 1 1 1 1 2 0 0
DERD_D2_922_09 1 0 0 1 0 1 0 0 1 0 0 1 0 1 0 0 0 0 1 0 1 0 1 2 0 1 0 1 2 2 2 2 1 0 1 1 0 2 0 1 1 1 0 0 1 1 1 1 1 0 0 0 0 0 1 1 1 0 0 0 0 0 0 0 0 0 0 0 1 0 0 0 0 0 0 0 1 1 0 2 1 1 1 0 0 2 0 0 1 1 1 0 1 1 0 1 0 1 1 0 1 1 0 0 0 0 2 0 1 0 0 1 0 0 0 1 0 1 0 1 0 1 1 0 0 1 1 0 1 0 0 0 1 0 1 0 1 0 0 2 2 2 0 0 1 1 0 0 1 1 0 0 2 0 1 0 2 0 1 0 0 0 1 1 1 0 0 0 0 0 0 0 2 2 0 0 0 0 1 0 0 0 1 2 1 0 0 2 0 0 0 0 1 1 1 1 0 0 0 2 0 0 0 0 0 0 2 0 0 0 0 1 1 0 0 2 1 0 0 0 0 1 0 0 0 0 1 0 0 1 0 0 1 1 0 1 0 2 0 0 0 1 1 0 0 1 0 1 0 0 0 0 1 1 0 0 0 1 1 1 1 1 1 0 0 1 0 1 0 0 0 0 1 0 1 1 2 2 0 0 1 0 0 0 1 2 0 0 1 0 0 0 0 0 2 0 2 0 0 1 0 1 2 0 1 1 2 0 2 0 0 0 0 0 0 0 1 0 0 1 0 0 1 0 0 0 1 0 0 0 0 0 2 1 0 1 1 1 1 0 0 0 0 2 1 0 0 0 0 0 0 1 0 2 0 1 2 0 0 0 2 1 0 0 1 1 1 0 1 1 1 0 1 0 0 0 0 0 0 0 0 1 0 0 1 1 0 0 1 0 1 2 1 2 0 1 0 0 0 1 1 1 0 0 0 0 0 1 1 1 1 1 0 0 1 0 1 1 1 0 0 1 1 2 0 0 1 0 1 0 1 1 0 0 0 0 1 1 1 0 0 0 0 2 0 1 0 0 1 2 1 0 0 0 0 0 1 0 0 2 1 0 0 1 0 1 0 0 0 1 0 0 2 2 0 1 0 1 0 0 0 1 0 0 0 0 0 0 0 1 1 0 0 1 1 1 1 1 0 1 0 0 1 0 1 0 0 0 1 0 0 0 2 1 0 0 1 1 0 2 0 1 1 0 1 1 0 0 0 0 0 2 0 0 0 1 0 1 0 0 0 1 0 0 0 1 0 0 0 1 1 0 1 0 0 0 0 0 0 1 0 1 0 0 0 0 0 0 0 0 0 1 0 0 0 1 1 2 0 1 0 0 0 1 2 2 1 1 1 0 0 0 0 0 0 1 1 1 1 0 0 1 0 1 0 1 0 2 0 0 0 0 0 0 0 0 1 1 1 1 0 0 0 1 0 1 1 1 0 0 1 1 0 0 1 0 0 0 0 2 0 0 2 0 0 0 1 0 0 0 2 1 2 0 0 0 1 0 0 1 0 0 0 0 0 0 0 0 1 0 1 0 1 0 0 1 0 0 0 0 1 0 1 0 0 0 1 0 1 0 1 0 0 1 0 0 0 0 1 0 1 2 0 0 2 0 0 0 1 1 1 1 0 0 0 0 0 1 1 0 0 0 1 0 0 0 1 0 0 2 0 0 2 0 0 0 2 0 0 0 1 1 0 0 0 0 2 1 0 1 1 0 0 1 0 0 1 0 0 1 0 1 2 1 1 1 0 0 0 0 1 0 0 0 0 1 0 1 1 1 2 0 0 0 1 0 0 0 1 0 0 0 0 1 0 2 0 0 0 1 0 1 0 0 0 0 0 1 0 0 0 1 1 0 0 2 0 2 0 1 0 1 0 1 0 0 0 0 0 0 0 2 0 0 1 0 0 0 0 0 1 0 0 0 0 1 1 0 0 1 1 0 0 1 0 0 0 0 1 0 1 0 0 1 0 0 0 0 1 2 1 0 0 0 1 0 0 0 2 1 0 0 1 0 0 2 0 0 0 1 0 1 0 0 0 1 1 0 0 0 1 0 0 0 0 0 0 0 1 1 1 0 0 1 0 0 0 1 0 1 0 2 0 0 0 0 0 0 1 0 NA 0 0 0 0 1 0 0 1 0 1 1 0 0 1 0 0 0 1 0 2 0 0 0 1 0 2 0 0 1 0 0 0 1 0 0 1 0 0 0 0 0 1 1 0 1 0 0 2 0 0 1 0 1 0 2 0 0 0 1 2 0 1 0 0 0 0 0 2 1 1 0 0 0 1 1 1 1 1 0 1 0 0 0 0 0 0 1 0 0 0 0 0 1 0 0 1 0 1 1 1 1 1 0 1 0 0 0 0 1 0 0 0 0 0 2 2 0 0 0 0 0 0 2 0 1 1 1 0 0 1 0 0 0 0 0 0 0 1 0 0 0 0 0 0 1 0 0 0 0 2 0 0 0 0 0 1 0 1 0 0 0 0 1 2 2 0 2 0 0 1 0 0 0 0 0 0 0 0 0 0 0 1 1 0 0 0 0 0 0 0 0 0 1 0 2 1 1 0 0 2 1 0 0 0 0 0 0 0 1 0 1 2 1 1 1 0 1 0 0 0 0 1 0 0 0 0 1 0 0 0 1 0 0 0 1 0 0 1 0 0 0 1 0 0 1 0 0 1 0 0 2 1 0 1 1 0 1 0 0 1 0 0 1 1 0 0 1 0 1 0 0 0 0 0 0 0 0 0 0 2 0 0 1 1 0 0 1 0 0 0 0 0 0 1 0 0 0 0 0 0 0 1 1 0 0 0 0 1 0 1 1 0 0 0 1 0 0 0 0 0 0 0 0 0 0 1 0 1 0 1 0 1 0 0 1 0 0 1 1 0 0 1 1 0 0 1 0 1 0 1 1 0 0 0 0 0 0 0 0 0 1 0 0 1 0 0 1 0 0 1 1 0 2 0 0 0 0 0 1 0 0 0 0 0 1 1 0 0 0 0 0 0 1 0 0 1 0 0 0 0 0 0 0 1 0 0 0 1 0 0 0 0 0 0 2 0 1 0 1 0 1 1 0 0 0 0 0 1 0 1 0 1 1 1 1 2 0 1 1 1 0 2 0 0 1 0 1 2 0 0 1 2 1 0 1 1 1 0 0 0 0 1 0 1 0 1 0 0 1 0 0 0 0 0 0 0 0 0 0 0 1 2 0 0 0 0 0 1 0 1 1 0 0 0 0 1 0 0 0 0 0 0 0 0 0 0 0 0 0 0 2 1 0 0 0 0 0 0 0 0 0 0 0 0 0 0 0 0 0 1 0 2 0 1 0 2 0 1 0 0 0 0 1 0 1 1 0 0 2 0 0 1 0 0 0 0 0 0 0 0 2 1 0 0 0 0 0 1 1 0 0 0 0 0 0 0 1 0 2 0 0 0 1 1 0 0 0 0 0 0 0 0 0 1 0 1 0 0 0 0 1 1 1 1 0 1 0 0 1 1 0 0 1 1 2 0 0 0 0 0 1 1 1 0 0 0 0 0 0 1 0 0 0 2 1 1 0 1 1 2 1 2 0 0 2 0 0 1 0 0 0 0 0 0 0 1 0 1 0 2 1 1 1 0 0 0 1 0 0 1 1 0 0 0 0 1 0 2 0 0 0 0 2 2 0 0 0 0 0 0 0 1 1 1 0 1 0 1 0 0 2 0 2 0 1 0 0 0 0 1 0 0 0 0 0 1 0 0 0 0 0 1 0 0 1 1 0 0 0 0 1 1 0 0 0 0 1 1 0 1 1 0 0 0 0 0 0 2 2 0 1 1 0 1 1 1 1 0 0 0 2 0 1 0 1 0 0 2 2 0 0 0 0 1 1 0 1 0 2 1 1 0 0 0 1 0 1 0 0 0 1 0 0 1 0 1 0 0 1 0 0 0 0 1 0 0 1 1 0 0 0 0 1 0 2 0 1 0 0 0 0 1 0 0 2 0 1 0 0 1 0 0 0 0 2 0 0 0 2 1 0 1 1 0 1 0 0 0 0 0 1 0 0 0 2 1 0 1 1 1 1 1 1 0 0 1 0 0 0 0 1 1 2 1 0 0 0 0 1 0 0 0 0 0 0 1 0 0 0 0 0 1 1 1 0 1 0 1 1 0 0 0 1 0 0 0 0 0 0 0 0 1 0 1 0 1 2 0 0 0 0 0 0 1 1 0 0 0 0 1 0 1 0 0 0 1 0 1 0 0 1 0 0 0 1 1 1 0 0 0 1 0 0 0 1 1 0 0 1 0 0 1 0 0 0 0 0 0 0 1 0 0 0 1 1 0 0 0 0 0 0 0 1 0 0 0 1 1 0 0 1 0 0 1 1 0 0 0 0 2 0 0 2 1 0 1 1 1 0 1 1 0 0 0 0 1 0 0 0 0 0 0 0 0 0 0 2 0 0 0 0 1 0 0 1 0 0 1 0 0 0 0 1 0 1 1 0 0 0 1 1 0 0 1 0 0 0 0 1 0 0 0 1 1 0 0 0 0 0 0 0 0 0 0 1 1 1 0 0 0 0 1 0 0 0 0 0 0 0 0 0 0 1 0 0 1 0 0 0 0 0 0 1 0 2 0 0 1 1 0 0 1 1 0 0 0 1 1 0 1 0 0 0 0 1 0 1 0 0 0 0 0 0 0 0 0 1 0 0 0 1 0 0 0 0 1 0 0 1 1 1 0 0 0 0 0 0 0 0 0 0 0 1 0 1 0 0 1 0 1 0 1 0 2 2 0 0 0 0 2 0 0 0 0 0 1 1 0 1 0 2 0 0 0 0 0 0 0 1 0 1 0 0 0 0 1 0 0 0 0 0 1 2 1 0 0 0 0 1 1 2 0 0 0 0 0 0 0 0 0 0 0 1 1 1 1 0 0 0 1 0 1 2 1 1 0 0 0 0 1 2 0 0 0 0 0 1 2 0 0 2 0 0 1 0 0 2 0 0 0 0 1 0 0 1 0 0 1 1 0 0 0 0 2 1 1 0 0 0 0 1 0 0 0 1 0 0 0 0 0 1 0 0 0 0 1 0 1 0 0 0 0 1 0 0 1 0 0 1 1 1 2 0 0 0 1 0 0 0 0 0 0 0 0 1 0 0 0 0 1 0 0 0 0 0 0 2 0 0 0 0 0 0 0 0 0 0 2 0 2 0 0 0 0 0 0 0 0 0 0 1 1 1 1 0 0 0 2 0 1 0 1 1 2 0 0 2 0 0 0 1 0 0 1 0 0 0 0 0 0 1 1 1 1 0 0 0 1 0 0 0 0 0 1 1 0 0 0 0 0 1 1 2 0 1 1 1 0 0 0 0 0 1 1 1 0 0 0 1 0 0 0 1 0 0 0 0 0 1 0 0 1 1 0 0 0 0 0 2 1 0 0 0 0 1 0 0 0 1 0 1 0 1 0 1 0 0 0 0 0 2 0 0 2 1 0 1 1 0 0 0 0 0 0 0 2 0 0 1 0 0 0 1 0 0 1 0 1 0 0 0 1 1 1 1 0 0 1 1 0 0 1 1 0 0 0 0 1 0 0 1 2 0 0 1 1 2 0 0 0 0 0 0 1 0 0 0 1 0 0 0 1 0 1 1 1 0 0 0 0 0 1 1 0 0 1 1 0 0 0 1 1 1 0 1 1 0 0 1 0 0 0 0 0 0 0 0 0 0 1 1 0 0 0 0 0 0 1 0 0 0 0 0 1 2 0 1 0 1 0 0 0 1 1 0 0 1 1 0 0 0 0 0 2 1 0 1 0 0 1 0 2 0 1 1 1 0 1 0 2 0 0 2 1 1 0 0 0 0 0 0 0 1 0 1 1 0 0 0 1 0 0 1 1 0 0 2 1 1 1 0 0 1 1 0 1 0 2 0 0 0 0 1 0 0 1 0 0 0 0 0 0 0 0 0 0 1 1 0 0 0 0 1 2 0 0 0 1 1 1 0 0 0 1 0 2 0 1 0 0 0 0 1 0 1 0 0 0 0 0 0 1 0 1 2 0 1 0 1 1 0 0 0 0 1 0 0 0 0 1 0 0 0 1 0 2 1 0 0 0 0 0 2 1 0 0 1 1 0 0 0 0 0 1 1 1 0 1 0 1 1 0 0 1 0 0 1 0 0 0 0 0 0 0 1 2 1 0 0 0 1 1 1 0 0 1 2 0 0 0 1 0 2 0 1 0 2 0 1 0 0 1 1 0 0 0 0 0 2 2 0 1 0 1 0 1 0 0 2 1 1 0 1 0 0 0 2 0 1 0 0 1 0 0 0 0 0 0 0 1 0 1 0 0 0 0 1 0 2 0 0 1 0 0 2 0 1 0 0 0 1 2 0 0 0 0 0 1 0 1 1 0 2 0 0 1 0 1 0 0 1 0 0 0 2 0 0 0 0 1 0 1 2 0 0 1 0 1 1 0 0 1 0 0 1 0 0 1 0 1 0 0 0 2 0 0 0 0 0 0 1 0 0 0 0 1 0 1 0 0 0 0 2 0 0 0 0 0 0 0 1 0 1 2 0 0 1 0 0 0 0 0 0 0 0 1 0 1 2 1 0 1 0 1 0 1 1 2 1 1 0 1 1 1 2 1 0 0 0 1 2 0 0 0 1 0 0 1 1 0 0 0 1 2 1 1 0 2 0 0 0 1 0 0 0 0 1 0 0 0 0 1 1 0 0 0 0 0 0 0 0 1 1 0 1 0 0 1 0 1 0 0 1 1 1 1 0 0 0 0 0 0 0 2 2 1 0 0 0 0 0 0 0 1 1 0 0 0 0 2 0 0 0 0 1 2 0 0 1 0 0 0 1 1 2 1 0 0 2 0 0 0 0 1 0 1 0 1 0 0 1 1 0 0 0 0 0 0 1 0 1 1 0 0 1 0 0 0 0 0 0 0 1 0 0 1 0 0 1 0 1 0 2 0 2 0 2 0 1 0 0 0 1 1 0 0 0 1 0 0 0 0 2 1 0 0 1 0 0 1 0 2 0 1 0 0 2 1 1 0 1 0 0 0 0 0 0 0 1 0 1 1 1 1 0 0 0 0 0 0 1 0 0 0 2 0 0 1 1 1 0 2 0 1 2 0 0 0 0 0 0 1 1 1 0 0 0 0 1 1 0 0 1 2 0 0 1 0 1 2 0 1 1 0 2 1 1 0 0 1 0 0 0 0 1 1 0 0 0 0 0 1 0 1 1 2 1 0 1 1 0 1 0 0 0 1 1 1 0 0 1 0 0 1 1 0 0 0 0 0 1 0 0 1 0 0 2 0 0 1 0 0 0 0 0 1 2 1 0 1 1 0 1 0 1 0 0 1 0 0 0 0 0 0 1 0 0 1 1 0 0 0 2 0 0 0 0 0 1 1 0 1 1 1 0 0 0 0 2 1 2 0 1 0 0 0 1 0 0 0 1 1 0 1 0 0 1 0 0 1 0 0 0 0 1 1 0 0 1 0 0 0 0 0 0 0 0 2 1 0 0 0 0 0 2 0 2 0 0 0 0 0 0 0 1 0 0 1 1 0 1 0 1 0 0 0 0 1 1 0 0 1 1 1 1 0 0 0 0 0 0 0 1 0 0 0 2 1 0 0 0 0 0 1 0 1 1 1 0 0 1 0 0 1 0 1 0 0 1 0 0 1 1 1 0 0 0 1 0 1 0 1 1 0 1 1 0 0 1 0 0 0 1 0 1 1 0 0 0 0 0 0 1 0 0 1 1 1 0 2 0 0 0 1 0 1 0 1 0 0 0 0 0 0 1 0 2 0 0 0 0 0 0 2 0 0 0 1 0 1 0 2 0 0 0 0 0 0 1 1 0 1 0 0 0 0 0 1 0 0 0 1 1 0 1 1 1 0 0 1 1 0 1 0 1 1 1 0 0 0 0 0 0 2 0 0 0 0 0 1 0 1 2 1 1 2 0 0 0 0 0 0 1 0 2 0 0 0 0 1 0 0 0 0 0 0 0 1 0 0 0 0 0 0 0 1 0 0 1 2 1 1 1 0 1 0 0 0 1 0 0 0 0 1 0 0 0 1 0 0 1 0 0 1 1 0 0 0 0 0 1 0 0 0 1 1 0 0 0 0 0 0 0 0 0 0 0 0 0 0 0 0 0 1 1 1 0 1 1 1 0 1 1 1 0 1 1 0 0 0 0 0 1 0 0 0 1 1 0 0 1 0 1 1 1 0 0 1 1 0 0 0 0 0 0 1 0 0 0 0 0 2 0 0 0 0 1 2 0 0 0 0 1 2 0 1 0 0 0 1 0 0 2 2 0 2 0 0 0 0 0 1 0 0 2 0 0 1 0 0 0 1 0 0 0 0 0 0 0 0 0 0 0 1 0 0 1 0 1 0 0 0 0 1 2 0 0 0 0 0 0 0 2 1 1 1 0 0 0 0 0 1 2 0 0 0 0 0 0 0 0 0 0 1 0 0 0 0 0 1 0 0 0 1 0 0 1 0 0 1 0 2 1 0 0 0 0 0 0 1 0 1 1 0 0 0 0 1 0 0 1 2 0 0 0 0 1 2 0 0 0 0 0 2 0 0 0 0 0 0 1 1 1 0 2 0 0 0 1 0 0 0 0 0 0 0 1 1 0 2 0 1 0 1 2 0 1 0 1 0 0 0 1 0 0 0 0 0 0 0 0 0 0 1 0 0 2 0 1 1 1 0 1 0 2 1 0 1 0 0 0 0 0 1 1 1 2 1 0 1 0 1 0 1 1 0 1 0 0 0 1 1 0 0 2 0 0 0 1 0 0 0 0 0 0 0 0 0 1 0 0 1 0 0 1 0 0 2 0 0 0 1 1 0 1 1 0 1 0 0 1 1 0 1 2 0 1 0 0 1 0 1 1 0 0 0 1 2 0 2 0 0 1 0 0 0 0 1 0 0 0 0 0 0 1 1 1 2 2 0 0 0 0 0 0 0 1 0 0 0 1 0 0 0 2 0 0 1 0 1 0 2 0 0 1 0 1 0 1 1 1 0 0 0 1 0 0 1 1 1 0 0 1 0 0 0 0 1 1 0 0 0 2 0 0 0 1 0 0 0 0 0 0 1 0 0 0 1 0 1 1 2 0 0 0 0 0 0 1 0 1 0 1 1 0 0 1 0 0 2 0 0 1 0 1 0 1 0 1 0 0 0 0 0 0 0 0 0 0 0 0 0 0 0 2 0 1 0 0 0 0 0 2 0 0 1 0 0 0 0 1 0 0 1 1 1 0 0 0 0 1 0 0 0 0 2 0 0 1 0 1 0 1 0 0 1 0 0 0 1 0 0 0 0 0 2 0 0 0 0 0 1 0 1 0 0 1 0 1 0 0 1 1 1 1 0 0
DERD_D2_922_10 1 0 0 0 1 1 0 1 0 1 0 0 0 1 0 0 0 1 1 0 1 1 1 2 0 1 1 1 2 1 1 2 1 1 0 1 0 1 1 0 1 1 0 0 1 0 1 0 1 0 0 1 0 0 1 0 1 0 0 0 0 0 0 0 0 0 0 0 0 0 0 0 0 0 0 0 1 1 0 0 1 1 2 1 0 2 0 0 0 0 1 0 0 1 0 0 0 1 0 1 1 1 0 0 0 0 2 2 1 0 0 0 0 0 1 0 0 0 0 1 0 1 2 1 1 0 1 1 0 0 1 1 1 0 1 0 0 0 0 1 2 2 0 0 0 1 1 0 0 1 0 0 0 0 0 0 1 0 1 0 0 0 0 0 1 0 0 0 0 0 0 0 2 1 0 0 1 1 0 1 0 0 0 1 0 0 0 1 1 1 1 0 1 0 1 0 0 1 0 2 1 0 1 0 1 1 0 0 0 0 0 2 1 1 0 2 2 0 1 0 0 1 1 1 0 2 0 0 0 0 0 0 0 1 0 1 0 2 1 1 0 0 1 0 0 1 0 2 1 0 0 0 1 1 1 0 0 0 1 1 1 1 0 0 0 1 1 1 0 1 0 0 1 0 1 0 2 2 0 1 1 0 0 0 1 1 0 0 1 0 0 0 0 0 2 0 2 0 1 1 0 1 1 1 0 1 1 2 2 0 0 1 0 0 1 0 0 0 0 1 1 0 1 0 0 0 1 0 0 0 0 0 1 0 0 0 1 0 0 0 0 1 0 2 0 0 1 0 1 2 1 1 0 0 0 1 1 0 0 0 1 2 1 0 0 1 1 0 1 1 1 1 1 0 0 2 0 1 1 1 1 0 0 0 0 1 0 0 2 0 0 2 1 2 0 1 0 0 0 0 1 0 1 0 0 0 1 1 1 1 0 1 0 1 2 1 1 1 1 0 0 1 1 1 0 0 1 0 1 0 2 1 0 0 1 0 2 1 0 1 0 0 0 2 0 1 1 0 0 0 0 0 0 0 0 0 2 0 0 2 0 1 0 0 0 1 0 0 0 2 0 0 0 1 0 1 1 1 1 0 0 1 0 0 0 0 0 0 1 0 0 0 0 1 0 1 0 0 0 0 0 1 0 0 1 0 0 1 1 0 0 0 1 1 1 0 1 0 0 1 1 1 1 1 1 0 1 1 0 0 0 1 0 0 0 0 0 2 0 0 0 0 0 0 0 1 0 0 0 1 0 0 0 0 0 1 1 2 0 1 2 2 0 0 0 0 1 0 1 0 0 0 1 0 0 1 1 1 0 0 1 0 0 1 2 0 1 1 0 0 1 0 0 0 2 0 1 1 2 1 1 1 1 1 0 1 1 2 0 1 0 0 1 0 0 0 0 1 2 0 0 0 0 0 0 2 1 0 0 0 1 1 0 0 0 0 0 1 0 2 1 0 0 0 0 0 0 0 0 0 2 2 2 0 0 0 2 0 0 1 0 0 0 0 0 0 0 0 2 1 1 0 1 1 0 1 0 0 2 0 1 1 1 0 0 0 0 0 1 0 2 0 0 1 0 1 0 0 2 0 1 2 0 0 1 0 1 0 2 1 1 0 0 0 1 0 0 0 1 1 0 0 0 0 0 0 1 0 0 0 0 1 2 0 0 0 1 0 0 0 1 0 0 0 0 0 2 0 0 0 0 0 0 0 0 2 1 1 0 2 0 1 2 2 1 1 0 1 0 0 1 0 0 0 0 1 0 1 0 2 1 0 0 1 0 0 0 0 1 0 0 0 0 0 0 1 0 0 0 0 0 1 0 0 1 0 0 1 0 0 0 0 1 0 0 1 0 2 0 1 0 2 0 1 1 0 0 2 0 0 1 1 1 0 1 1 0 0 1 0 1 0 0 0 0 0 1 0 0 1 0 0 0 0 0 0 1 0 1 1 0 0 1 1 0 0 0 0 0 2 1 0 0 0 1 0 0 0 1 1 0 0 1 1 0 1 0 0 1 0 0 1 1 1 0 0 2 0 0 1 1 1 0 0 1 0 0 1 1 1 0 0 2 1 0 0 0 1 0 0 0 2 0 0 1 0 0 0 0 0 1 0 0 1 0 0 0 0 1 0 2 1 1 0 1 0 0 0 1 1 2 0 0 1 1 0 2 0 0 1 0 0 0 1 0 0 1 0 1 0 0 0 1 1 0 1 0 0 2 0 1 1 0 1 1 1 1 0 0 1 1 0 1 0 0 0 1 0 2 0 1 0 0 0 1 1 1 0 1 0 1 0 0 0 0 0 0 1 0 1 0 0 0 1 0 0 1 0 1 0 1 0 0 1 1 0 0 1 0 1 0 0 0 0 0 0 2 0 0 0 0 0 0 1 0 1 1 0 2 0 2 1 0 0 0 0 0 0 1 0 0 0 1 0 0 0 0 1 0 0 2 0 0 0 0 1 0 0 1 0 1 1 0 0 1 2 0 1 0 0 1 0 0 0 1 0 0 0 0 0 0 0 1 1 0 0 0 0 0 1 1 0 0 0 0 1 1 1 0 0 2 1 0 0 0 0 0 0 0 0 0 0 2 1 1 0 1 1 0 0 0 0 1 0 0 0 0 1 0 0 0 0 0 0 0 1 0 0 1 0 0 0 1 0 1 1 0 0 0 0 0 2 1 1 2 0 1 1 0 0 0 0 0 0 0 0 0 0 0 1 0 0 0 0 0 0 1 0 0 0 1 0 0 1 0 0 0 0 0 0 0 0 1 0 0 0 0 0 0 0 0 0 0 0 0 0 0 0 1 0 1 1 0 1 0 1 0 1 0 1 0 0 0 0 0 0 0 0 1 0 0 0 1 0 1 0 0 0 1 0 0 0 1 1 2 1 0 0 1 0 0 1 1 0 0 1 0 0 0 0 0 2 0 0 0 0 0 0 0 0 1 1 0 1 0 0 0 0 0 1 1 0 1 0 0 1 1 0 0 0 0 0 0 1 0 1 2 0 0 0 0 0 0 0 1 0 0 0 0 0 0 0 0 0 0 1 0 1 0 0 0 2 1 0 0 0 0 1 0 0 0 0 1 2 1 1 0 0 0 1 1 0 2 0 0 1 0 0 0 0 0 1 2 0 0 0 0 0 0 0 0 1 1 1 0 0 1 0 0 1 0 0 0 0 0 0 1 0 1 1 1 0 0 0 1 0 0 0 2 1 1 1 0 0 0 0 2 0 0 0 0 0 0 0 0 1 0 0 0 0 0 1 1 0 0 0 0 0 0 1 0 1 1 0 0 0 0 0 0 0 0 0 2 0 0 0 2 0 1 0 0 0 0 0 0 0 0 0 0 1 0 0 1 0 0 0 0 0 0 0 0 2 0 0 0 0 0 0 1 1 1 0 0 1 0 0 0 1 0 2 0 0 0 0 0 1 0 0 0 0 0 0 0 1 0 2 1 0 0 0 0 1 0 1 0 0 1 0 0 1 1 0 0 0 0 1 0 0 0 0 0 1 1 1 0 0 0 0 0 0 1 0 1 0 1 1 1 0 0 0 1 1 1 0 0 2 0 0 1 0 0 0 0 0 0 0 0 1 2 0 2 1 0 0 0 0 0 0 0 1 0 0 0 1 0 0 1 0 2 0 0 0 0 2 1 0 0 1 0 0 0 0 0 0 0 1 1 0 1 0 1 0 1 2 0 2 0 0 0 0 1 0 0 0 0 0 1 0 0 0 0 0 1 0 1 1 0 0 0 2 2 0 1 0 0 1 1 1 0 0 1 1 0 0 0 0 0 0 2 1 0 1 0 0 2 0 1 1 0 0 0 2 0 0 0 1 0 1 2 2 0 0 0 0 0 0 0 2 0 1 1 1 1 0 1 1 0 0 0 0 0 1 0 0 0 0 0 0 0 0 0 0 0 1 0 1 0 1 1 0 0 0 0 2 0 1 0 1 0 0 0 0 0 0 1 1 0 0 0 0 1 0 0 1 1 0 1 0 0 1 1 1 1 1 0 1 0 0 0 0 0 0 0 0 0 2 2 0 2 0 0 1 1 0 0 0 1 0 0 0 0 0 1 2 0 0 0 0 0 1 0 1 0 0 1 0 1 1 0 0 0 0 0 0 2 0 1 0 1 1 0 0 0 1 1 2 0 0 0 0 0 0 0 0 1 0 0 2 1 0 0 0 1 0 0 1 0 NA 0 1 1 0 NA 0 0 0 0 1 1 0 0 2 0 0 0 1 1 1 0 0 0 1 0 1 0 0 0 0 0 1 1 0 1 0 0 0 0 0 0 0 1 0 0 0 1 2 0 0 0 0 0 0 0 1 0 0 0 1 0 0 0 2 0 0 2 1 0 1 0 0 2 0 0 2 1 0 1 1 2 1 0 0 0 0 0 0 1 0 0 0 0 0 0 1 0 0 1 2 0 0 0 0 1 0 1 0 0 0 1 0 0 0 0 1 1 0 1 0 0 0 0 1 0 0 0 0 1 0 1 1 0 0 0 0 0 0 0 0 0 0 0 0 2 0 0 0 1 1 0 0 0 0 0 0 0 0 0 0 0 2 0 0 0 1 0 0 1 0 0 1 0 0 1 0 0 2 1 0 0 1 0 0 1 0 1 1 0 1 0 0 1 0 0 0 0 1 0 1 1 0 0 0 0 0 0 0 0 2 0 1 0 1 0 0 0 1 0 0 0 0 1 1 0 0 0 0 0 0 0 0 0 0 0 2 0 0 0 0 1 0 1 1 2 1 1 2 0 0 0 0 2 1 0 0 0 0 0 1 0 1 0 2 0 1 1 0 0 0 1 0 0 2 1 0 0 0 1 0 0 1 0 0 1 2 2 0 0 0 0 0 1 1 0 0 0 0 0 0 0 0 0 0 0 0 0 1 2 0 0 0 1 0 0 1 0 2 0 0 0 0 0 2 0 0 0 0 1 0 0 0 0 0 0 0 1 0 0 2 0 0 0 0 0 0 0 2 0 1 1 1 0 1 0 2 1 1 0 0 0 0 1 2 0 0 0 0 0 0 1 0 0 1 0 0 1 0 1 0 1 0 0 1 0 0 0 0 0 0 0 1 2 1 2 0 0 0 1 1 0 0 2 0 0 0 0 1 1 0 0 0 1 0 0 0 1 0 0 0 0 1 0 0 0 1 0 0 0 0 1 0 2 0 0 0 0 1 1 1 0 0 0 0 1 1 1 0 1 1 1 0 0 0 1 1 2 0 0 2 0 0 0 0 0 0 0 0 0 0 0 1 0 0 1 0 1 0 0 0 0 1 0 0 0 0 0 0 0 0 0 0 0 1 0 0 0 0 1 0 0 1 0 0 0 1 1 0 2 0 0 0 1 0 0 2 0 0 0 0 0 1 0 1 1 0 0 1 1 0 0 1 1 0 0 0 0 0 0 0 0 1 0 0 0 1 1 0 0 1 1 2 NA 1 0 0 2 1 0 0 1 1 0 1 0 0 0 0 2 0 0 1 0 2 0 0 1 0 1 0 1 0 0 2 0 2 1 0 0 0 0 1 0 0 0 1 0 0 0 1 1 0 0 0 1 0 0 1 1 2 0 0 0 0 1 1 1 0 0 0 2 0 0 0 1 0 1 1 1 0 0 0 0 0 0 1 0 0 1 1 0 0 0 0 1 0 0 1 1 0 0 0 0 1 0 0 0 0 0 0 0 0 0 1 0 0 0 1 0 0 0 1 1 0 0 0 1 2 0 0 2 2 1 0 1 0 1 0 0 0 2 0 0 0 0 0 2 0 0 1 0 0 1 0 1 0 1 1 0 0 1 0 0 0 0 1 2 0 0 1 0 1 0 0 1 1 0 0 2 1 1 0 1 0 0 2 0 0 0 2 0 0 1 0 1 1 1 0 1 0 1 0 1 0 0 1 0 0 1 0 0 0 0 0 1 0 0 1 0 1 0 0 0 0 0 2 1 0 0 1 0 1 1 0 1 0 0 0 2 0 1 0 1 0 1 1 0 1 0 0 0 0 0 0 0 0 1 2 0 0 0 1 0 0 0 0 0 0 0 0 0 0 1 0 0 0 1 0 1 1 1 0 0 1 0 2 2 1 0 1 1 0 1 0 0 0 1 1 0 0 1 0 1 1 0 0 0 0 0 1 1 0 1 0 1 0 0 0 2 0 0 0 0 2 0 0 0 1 1 2 0 0 0 1 0 2 0 1 0 1 1 1 0 1 1 1 0 1 0 0 0 2 2 0 0 0 0 0 0 0 0 0 1 0 0 1 0 0 0 0 0 0 0 1 0 1 0 0 0 0 1 1 1 0 2 0 0 0 0 1 0 1 0 0 1 0 0 0 0 1 0 1 0 1 0 0 0 1 0 0 1 0 1 1 0 0 0 1 0 0 0 1 1 1 0 1 0 2 0 1 0 0 1 0 0 1 0 0 1 0 1 1 1 0 1 0 0 0 0 1 1 1 1 1 0 0 1 0 0 0 0 1 0 1 1 0 0 1 0 1 0 1 0 0 0 1 0 0 1 1 1 1 0 0 0 0 0 1 0 0 0 0 NA 1 0 0 0 2 1 1 0 1 1 0 0 0 1 0 2 0 0 0 0 0 1 0 2 1 1 0 0 1 1 2 0 0 0 1 0 0 0 0 0 0 0 1 1 1 0 0 2 0 0 0 1 0 0 0 0 0 0 0 0 0 2 1 0 0 0 0 2 0 1 0 0 0 1 0 0 0 1 0 1 0 0 0 1 2 0 0 0 0 0 0 1 0 1 2 1 1 0 0 1 1 0 2 1 0 0 0 0 0 1 0 0 0 0 0 0 1 0 1 1 0 0 0 1 2 1 0 0 2 0 0 1 0 0 0 0 0 1 0 0 2 0 0 0 0 0 1 0 1 0 1 1 0 0 0 1 0 0 0 1 0 1 1 0 1 1 0 1 1 0 0 0 1 0 0 0 2 0 1 0 0 0 2 2 0 1 1 1 0 0 1 0 2 1 0 0 0 1 0 0 0 2 0 2 0 0 2 2 0 0 1 0 0 0 0 0 0 0 1 1 0 0 0 0 0 0 0 0 0 1 0 1 0 0 1 0 0 1 0 1 0 2 1 0 1 0 0 0 0 0 0 1 2 1 0 0 0 0 0 1 0 1 1 1 0 1 0 1 0 1 0 0 1 0 1 2 1 0 0 0 0 0 1 0 1 1 1 0 0 0 0 1 0 0 0 2 0 0 1 1 1 1 0 0 1 1 0 0 0 0 1 0 0 1 1 1 0 0 1 0 2 0 0 0 0 0 2 0 0 2 0 0 0 0 0 1 1 0 0 0 0 0 0 0 0 0 0 0 0 1 0 0 0 0 1 1 0 1 1 0 0 0 0 0 1 1 0 0 1 2 0 1 1 1 1 0 1 1 2 0 0 0 0 0 0 0 0 1 0 0 0 0 2 2 0 0 0 0 1 0 0 0 0 0 1 1 0 0 0 0 0 0 0 1 0 0 0 1 1 0 0 0 0 0 1 0 1 0 0 1 0 0 0 0 1 0 0 1 0 0 1 0 1 0 0 0 0 0 1 2 0 1 1 1 0 0 0 0 0 0 0 1 1 1 0 0 0 1 0 0 0 0 1 0 2 0 2 1 0 0 0 0 0 2 0 1 0 0 1 1 1 0 0 NA 0 0 0 2 1 0 0 1 0 0 0 1 0 2 1 0 0 0 0 0 1 0 0 0 0 0 0 0 0 0 1 0 0 0 0 1 0 0 0 1 1 1 0 1 0 0 0 0 0 0 1 0 1 0 0 0 0 0 1 2 0 0 1 1 2 2 0 2 0 0 1 0 0 0 0 0 0 0 1 1 0 0 0 1 0 0 1 1 0 0 0 1 0 0 0 1 1 0 1 0 2 1 1 1 0 0 0 0 0 0 0 0 0 0 0 1 0 1 1 0 0 2 1 1 0 1 0 0 1 1 1 0 0 0 0 1 0 0 0 0 0 0 0 1 0 0 0 0 1 0 1 1 0 0 0 2 1 0 1 0 0 1 0 0 0 0 0 0 0 1 0 0 0 0 0 0 1 0 0 0 1 1 0 0 1 0 1 0 0 0 1 1 0 0 0 1 0 0 0 1 0 0 2 2 0 1 0 0 0 1 1 0 0 1 1 1 0 0 1 1 0 0 0 0 0 0 0 0 2 1 0 0 1 0 0 0 0 1 0 1 1 0 0 0 1 0 0 0 0 0 2 1 0 0 0 0 1 2 0 0 0 1 1 1 0 0 0 1 1 1 1 1 0 0 1 1 0 0 2 2 0 1 1 0 0 0 0 1 0 0 2 0 0 0 0 0 0 1 1 0 0 0 0 0 0 0 0 0 0 0 1 0 0 0 1 0 2 0 0 1 1 0 0 0 0 2 0 0 1 1 0 1 0 0 0 0 0 0 2 0 0 0 0 0 0 0 0 0 0 1 0 0 0 0 1 0 0 0 0 1 0 0 0 1 0 1 1 1 1 1 0 0 0 0 0 0 0 1 1 0 0 0 0 1 0 1 0 1 1 0 0 0 0 1 0 0 0 1 0 0 0 0 0 0 0 0 1 1 0 0 1 0 0 0 0 0 0 0 0 0 0 0 1 1 0 1 0 0 0 1 1 0 1 0 1 0 0 0 1 1 0 0 0 0 0 0 1 0 0 0 0 0 1 0 0 1 2 0 1 0 1 1 0 1 0 0 0 0 0 0 1 0 1 0 0 0 0 1 0 1 1 0 1 0 0 0 1 0 0 0 2 0 0 0 0 0 0 0 0 0 0 1 0 0 0 0 0 1 0 0 1 0 0 2 0 0 0 0 1 0 0 1 0 0 0 0 1 0 0 0 2 1 1 0 0 2 0 1 2 0 0 0 1 2 0 1 0 0 0 0 0 0 0 0 1 0 0 0 0 0 1 0 1 1 1 0 1 0 0 0 0 0 1 0 0 0 0 0 0 0 2 1 0 1 0 1 0 2 0 0 1 0 1 0 1 0 1 0 2 0 1 0 0 0 1 1 1 0 1 0 0 0 0 1 0 0 0 1 2 0 0 0 2 0 0 0 0 0 1 1 0 1 0 2 0 1 1 1 0 0 0 0 0 1 1 1 1 0 0 1 0 0 1 0 1 2 0 0 1 0 1 0 0 0 2 0 0 0 0 1 0 0 0 0 0 0 1 0 0 0 0 0 2 0 0 0 0 0 0 0 0 2 0 0 0 0 0 0 0 0 1 0 0 0 2 0 0 0 0 0 0 0 0 1 1 0 1 0 1 0 0 0 1 0 0 2 1 0 0 1 0 0 0 0 1 0 1 1 1 1 1 1 1 0 1 1 1 1 1 1 1 0 0
DERD_D2_925_01 1 1 0 1 0 1 0 0 1 1 0 1 1 1 1 0 0 2 2 1 0 1 0 0 0 0 0 1 1 0 1 1 1 0 0 1 1 2 0 0 1 2 0 1 0 0 1 1 2 1 1 1 1 0 0 0 0 0 1 1 0 0 1 0 0 0 1 0 0 0 1 2 0 1 0 0 0 1 1 2 0 2 2 0 0 2 0 0 1 1 0 0 1 0 1 2 1 0 0 1 2 0 0 0 0 0 1 1 0 0 0 1 0 0 0 0 1 1 1 2 1 0 0 0 1 0 0 1 1 1 1 1 0 0 1 0 1 1 1 1 0 1 0 0 0 1 1 0 1 0 0 0 0 1 0 0 0 0 0 0 0 0 0 1 1 1 0 0 0 2 0 0 1 1 2 1 1 0 2 0 1 1 1 1 0 0 1 1 0 2 2 0 2 0 1 0 0 1 0 2 0 1 0 0 0 2 0 0 1 0 0 0 2 1 1 0 0 0 0 1 0 1 0 1 0 1 2 0 0 2 0 0 0 1 1 0 1 0 0 0 0 0 0 0 2 1 1 1 0 0 0 1 0 0 1 0 1 1 1 1 1 0 1 0 0 0 1 2 1 1 0 0 0 0 1 0 1 1 0 0 2 0 0 0 1 1 0 0 1 0 0 0 0 0 0 0 0 2 2 1 1 0 2 0 0 0 2 2 1 2 1 0 0 1 0 0 1 1 0 1 1 1 0 0 0 0 0 0 0 0 0 1 1 0 0 0 0 0 0 0 1 0 2 1 1 0 0 1 NA 2 0 0 2 0 1 0 1 1 0 0 0 0 0 0 1 2 1 0 1 0 0 0 2 0 0 0 0 1 2 1 0 0 0 0 0 0 0 0 1 1 0 1 1 2 0 0 1 0 1 0 0 0 1 0 0 1 0 0 0 1 0 0 0 0 2 0 0 0 2 0 0 1 1 1 0 0 0 0 0 0 1 2 0 0 0 0 2 0 1 0 0 2 0 0 0 2 0 0 0 1 0 0 0 0 2 0 0 0 0 2 1 0 0 0 0 1 0 1 0 0 0 1 2 1 0 0 1 0 1 0 0 1 0 1 0 0 0 0 0 0 0 0 0 0 0 0 0 0 0 0 0 1 0 1 1 0 0 1 0 0 0 1 1 1 1 0 0 0 0 2 0 0 1 1 1 1 0 0 1 0 0 0 0 0 0 1 0 0 1 0 0 2 0 0 1 1 0 0 1 1 1 0 1 0 0 0 0 0 1 2 0 0 0 0 0 0 0 1 2 0 0 0 0 0 0 1 2 1 0 0 0 0 1 1 1 0 1 0 0 0 0 1 0 0 0 1 0 1 0 0 0 1 2 2 0 2 0 1 0 1 0 0 0 0 0 2 0 0 0 0 0 0 0 0 0 1 1 1 2 0 0 0 0 0 2 0 0 0 1 1 1 0 0 0 0 1 0 0 0 0 2 0 2 1 0 0 0 1 0 0 0 1 0 0 0 1 0 0 0 2 0 0 1 0 0 0 0 0 1 0 0 2 1 0 0 0 0 0 1 0 1 1 1 1 1 0 0 0 2 1 0 1 1 1 1 1 0 0 0 0 1 0 0 0 1 0 0 0 0 1 0 0 0 0 1 0 0 0 1 1 0 0 1 0 0 0 1 0 0 0 1 0 1 1 0 0 2 1 1 2 0 1 1 0 0 0 1 0 0 0 0 0 1 0 0 1 1 0 0 0 0 1 1 0 1 2 0 0 0 0 0 0 0 0 1 0 1 1 0 0 0 0 0 1 0 1 0 0 0 2 0 0 1 0 2 0 0 0 0 0 0 0 0 0 0 1 0 1 1 0 0 0 0 2 0 1 0 1 0 0 1 1 1 0 0 0 1 0 0 0 1 0 0 0 2 1 0 0 0 2 0 0 1 1 0 0 0 0 2 1 0 0 0 0 0 0 0 0 0 1 0 1 0 0 0 0 0 0 1 0 1 0 0 0 0 0 2 0 0 0 0 0 0 0 0 0 1 0 0 1 2 0 0 0 1 0 0 2 0 0 0 0 0 0 1 0 0 0 0 0 0 0 0 0 0 0 2 0 0 0 1 0 0 1 0 1 0 0 1 0 1 1 0 0 1 0 0 0 0 0 2 0 2 0 1 0 1 0 0 1 0 2 1 1 0 0 0 0 0 0 0 0 0 0 1 1 0 0 2 1 1 0 0 0 0 0 0 0 0 1 1 1 0 0 1 2 1 2 2 0 2 1 1 1 0 0 0 0 1 0 0 0 0 0 1 0 0 0 0 0 0 0 0 0 0 0 0 2 1 1 1 0 0 0 2 0 0 0 0 0 0 0 1 2 0 0 0 0 0 0 1 0 0 2 1 1 1 1 1 0 0 0 0 0 1 0 0 0 0 0 0 0 0 2 0 1 0 0 1 0 1 0 1 1 2 0 0 0 1 0 1 0 1 2 1 0 0 1 0 0 0 0 0 0 1 1 1 0 0 0 1 1 0 1 0 0 0 1 0 0 1 0 1 0 1 1 0 1 1 0 0 1 1 1 0 0 0 0 1 1 1 1 0 1 2 2 0 0 0 0 0 0 0 0 0 0 0 1 0 0 1 1 0 1 1 1 1 1 0 1 0 0 0 0 1 0 0 1 2 0 0 1 0 0 0 1 1 0 0 1 1 0 1 0 2 0 1 1 0 0 2 1 0 0 0 0 1 0 2 0 1 1 0 0 0 0 0 2 1 0 1 0 0 0 1 0 1 0 0 2 1 0 2 0 0 1 0 2 0 1 0 2 0 1 0 1 1 1 1 0 0 0 0 1 0 0 1 0 0 1 0 0 1 0 0 0 0 0 1 1 0 1 1 1 0 0 0 1 2 1 2 1 1 0 2 0 0 0 0 1 0 2 0 0 0 1 0 0 0 0 1 1 0 0 0 1 1 0 0 0 1 0 1 0 0 1 2 0 0 0 0 1 0 1 2 0 1 0 0 1 0 0 0 0 0 0 0 0 0 0 0 1 0 0 1 1 0 1 0 1 1 0 1 1 0 1 1 0 1 0 0 0 2 0 1 1 1 1 0 1 0 1 1 0 0 0 1 0 0 0 0 2 1 1 0 0 0 0 0 1 0 0 1 0 2 1 1 0 0 1 0 1 0 0 0 0 0 1 0 0 0 1 1 0 1 1 0 0 2 1 0 1 0 0 0 0 1 0 1 0 0 0 0 1 2 0 0 0 0 1 0 2 0 0 0 1 0 0 1 1 0 1 1 1 0 1 1 1 1 1 1 0 0 0 0 0 1 0 1 0 0 0 1 1 2 0 1 0 0 0 0 0 0 0 0 0 0 1 0 0 1 1 1 0 0 0 0 0 0 1 0 0 1 0 0 0 0 0 0 1 0 1 0 1 0 0 1 1 0 0 0 1 0 1 0 0 0 1 0 0 1 0 1 1 0 0 1 1 1 1 0 1 1 0 0 1 0 1 0 0 0 1 1 0 1 1 0 0 0 1 0 0 0 1 1 1 0 1 1 2 1 0 1 0 1 0 1 1 0 0 0 1 0 0 0 0 0 0 1 0 2 0 0 1 0 1 0 0 0 1 2 0 0 0 0 0 0 1 0 0 0 1 0 1 1 2 0 0 0 1 0 0 0 0 1 0 0 1 0 0 1 2 2 2 1 0 1 0 1 0 1 0 0 0 1 0 0 0 0 0 0 0 2 0 0 1 0 0 0 1 0 2 1 0 0 2 0 1 0 2 1 0 0 0 1 1 0 1 0 1 0 1 0 0 1 0 1 0 0 1 0 0 1 1 0 0 1 1 1 2 0 0 0 0 1 1 0 0 0 1 1 0 1 0 1 0 1 0 1 0 0 1 1 0 0 0 1 0 0 1 0 0 0 2 1 0 1 1 1 0 1 0 0 2 0 0 0 0 0 0 2 0 1 0 1 0 1 0 0 0 0 0 1 0 0 1 0 0 1 0 0 0 1 1 0 0 0 0 0 0 1 0 0 0 1 1 1 0 0 0 0 1 0 2 0 0 1 0 1 0 0 0 1 0 1 1 1 1 0 1 0 1 1 0 0 0 0 1 0 0 0 1 0 2 1 0 0 0 0 0 0 0 0 2 1 0 0 0 1 1 0 0 1 0 0 0 0 0 1 0 1 1 0 0 0 1 0 0 0 0 0 1 0 1 0 0 0 0 2 0 2 0 0 1 0 0 0 1 1 0 1 0 0 1 0 1 1 0 0 1 1 1 1 0 0 1 0 0 1 0 0 0 1 0 0 0 0 1 2 0 0 1 0 1 0 0 1 1 0 0 0 1 0 0 0 0 0 1 1 1 1 0 0 0 1 0 1 0 0 1 0 0 0 0 0 0 0 0 0 0 0 0 2 0 0 1 1 2 1 0 0 0 1 1 0 0 0 0 0 0 0 0 2 0 2 0 0 0 0 0 1 2 1 1 0 0 0 0 0 2 0 0 1 1 0 0 0 0 0 1 0 1 1 0 0 1 0 1 0 0 0 0 1 0 0 1 0 1 0 0 0 0 0 1 0 0 0 0 0 0 0 0 1 0 0 0 1 0 1 0 0 0 1 0 0 0 0 1 0 0 1 1 1 0 0 0 0 2 0 0 0 0 0 0 0 1 1 0 1 0 0 1 0 0 1 1 0 2 1 1 0 1 0 0 1 0 0 0 1 0 0 0 0 1 0 0 1 0 0 0 0 0 0 1 2 2 0 0 0 1 0 1 0 0 0 1 0 0 0 0 0 0 2 1 1 1 0 1 0 0 0 0 1 0 0 0 0 0 0 1 0 0 1 0 1 1 0 0 0 1 0 1 0 0 0 0 0 0 1 0 2 1 1 0 0 1 1 1 1 1 2 0 1 0 1 0 2 0 0 0 0 2 0 1 1 0 1 0 1 0 0 0 0 0 0 0 0 1 0 1 1 2 1 2 0 2 0 0 1 2 0 1 1 1 2 0 1 0 0 0 2 0 0 2 0 1 0 0 0 0 0 0 0 0 0 0 1 0 1 0 0 1 0 0 0 0 0 2 0 0 2 0 1 1 0 0 1 1 1 0 1 1 1 0 0 0 0 0 0 1 0 1 0 0 1 0 1 1 0 0 0 0 1 1 1 0 0 0 0 0 1 0 0 0 0 1 0 1 0 0 0 0 0 1 2 0 1 0 1 0 0 1 0 0 0 0 0 1 0 1 0 1 0 0 0 1 0 0 0 0 0 0 1 0 0 0 1 0 0 0 0 0 0 0 0 0 0 0 0 2 0 1 0 0 1 2 0 2 0 0 0 0 1 1 1 0 1 0 0 0 1 0 0 0 0 0 0 0 0 0 1 0 0 0 0 0 1 0 0 0 1 1 0 1 0 0 1 0 0 1 0 1 0 1 0 0 0 0 0 0 0 0 0 0 0 1 0 0 1 2 1 1 1 0 0 1 0 0 0 1 0 0 1 1 1 0 0 0 1 2 0 1 1 1 0 1 1 0 0 1 0 0 0 0 0 2 1 1 2 0 1 1 0 0 0 0 1 0 0 1 0 0 0 1 0 0 0 0 1 0 0 0 1 1 0 0 0 0 0 1 0 0 0 0 1 0 0 1 0 0 0 0 0 0 1 1 0 0 0 0 0 0 1 0 0 1 0 2 1 0 1 1 0 0 0 1 0 0 0 0 1 1 0 0 0 2 1 1 2 1 0 0 0 0 0 0 0 0 1 0 1 1 0 0 0 0 0 0 0 0 1 1 0 0 0 0 1 0 0 0 1 0 0 1 1 0 0 0 1 0 0 0 0 2 0 0 1 0 1 0 0 0 0 0 1 0 0 0 1 0 1 1 0 0 1 0 1 0 2 0 0 1 0 1 0 0 0 0 0 0 0 0 2 0 0 1 0 0 0 0 1 0 0 1 0 0 1 0 1 1 1 0 0 1 0 1 2 0 1 0 0 1 1 0 0 1 0 0 0 0 0 0 1 1 1 1 0 1 0 0 2 0 0 0 0 1 0 0 1 1 1 0 1 2 1 0 2 1 1 0 0 0 0 1 1 1 0 2 0 1 1 0 0 0 0 0 1 0 0 0 0 2 0 0 0 1 0 1 0 1 1 0 0 0 0 0 2 0 0 1 0 0 0 1 0 0 1 1 0 0 2 1 0 1 0 2 0 0 1 0 1 0 2 1 1 1 1 0 0 1 0 0 0 0 1 0 0 0 0 1 0 0 1 0 0 0 0 2 0 1 0 1 0 1 0 1 0 0 2 0 1 1 2 0 1 0 1 0 0 0 0 0 1 0 0 0 0 0 0 1 0 0 0 1 0 0 1 0 0 0 1 1 0 0 2 0 0 0 2 0 0 1 0 0 0 0 0 1 0 0 1 0 1 0 1 0 1 1 0 1 2 1 0 1 1 0 0 0 0 0 0 1 0 0 1 0 0 0 0 1 0 0 0 1 0 0 1 0 2 0 0 0 0 1 0 0 0 1 0 0 0 0 0 0 0 0 0 0 0 0 1 1 0 0 0 0 1 0 1 1 2 0 0 0 1 0 1 0 0 1 1 0 0 0 1 1 0 0 0 0 0 1 0 0 0 0 1 1 1 0 0 0 1 1 1 1 0 NA 1 1 0 0 0 0 0 0 1 0 0 0 0 0 0 0 0 1 0 0 2 1 1 0 1 0 0 0 1 1 2 0 0 0 0 0 0 1 1 0 0 0 0 0 2 0 0 1 0 0 0 0 0 0 0 0 0 0 0 1 0 1 0 0 0 0 1 0 1 2 0 1 0 0 0 2 0 2 2 0 0 1 2 1 0 0 1 1 1 0 2 0 2 2 0 0 0 0 0 0 0 1 0 0 0 0 1 0 1 0 1 1 0 0 0 1 1 0 1 0 0 1 1 0 0 1 0 0 0 0 0 0 0 1 0 0 0 0 0 0 0 0 0 0 1 0 0 1 0 1 0 0 0 0 0 0 0 1 0 2 1 0 1 0 0 0 1 0 0 0 0 1 0 0 1 0 1 0 1 0 1 1 0 0 0 1 0 0 0 0 1 1 0 0 2 1 0 1 0 0 0 0 0 0 2 1 1 0 0 0 0 0 1 0 1 0 1 1 0 1 1 1 1 1 0 1 1 0 0 0 0 0 1 0 0 2 0 0 0 1 0 0 0 0 1 1 0 0 1 1 0 0 0 0 1 0 0 1 0 0 0 0 0 1 0 0 2 0 1 0 0 1 0 0 0 0 0 0 0 2 0 0 0 0 0 0 1 1 0 1 1 0 0 1 1 1 0 0 1 0 0 0 0 1 0 1 1 1 0 0 0 0 0 0 0 0 0 0 0 0 0 2 1 0 0 2 0 0 0 NA 1 1 1 2 1 1 0 0 1 1 1 1 0 0 1 0 1 0 0 0 0 1 0 1 0 0 0 0 0 0 0 0 1 2 0 1 1 0 0 0 0 1 0 0 0 0 0 2 0 1 0 0 0 1 0 0 1 0 0 0 1 1 0 0 0 1 1 0 0 2 0 0 1 0 2 1 0 1 1 0 0 0 2 0 0 1 2 0 0 0 0 0 1 0 0 0 0 1 0 0 2 1 2 0 1 0 2 0 0 2 0 0 1 0 0 0 1 0 0 1 2 0 0 0 2 1 0 0 1 0 0 0 0 0 0 0 0 0 1 1 1 1 0 1 0 0 1 1 1 1 0 0 0 0 0 0 0 0 1 0 2 0 0 0 0 0 0 1 0 1 1 0 0 1 0 0 1 0 0 0 0 0 1 0 0 0 1 0 0 1 0 0 0 0 0 0 1 0 0 0 1 0 0 0 0 1 0 1 1 0 1 0 1 1 0 0 0 0 1 1 0 0 1 1 0 1 2 0 0 1 1 1 0 0 0 0 0 1 1 1 0 0 1 0 1 1 0 0 0 1 0 0 1 1 1 0 0 0 0 1 0 0 1 1 0 2 0 0 0 0 2 1 1 1 1 0 0 0 1 0 1 0 0 0 1 0 1 1 0 0 1 0 0 0 0 0 0 0 1 0 1 1 0 0 0 0 0 2 0 0 0 0 1 0 1 1 2 0 0 0 0 1 2 1 0 0 2 0 0 2 0 1 0 0 2 2 0 1 0 0 1 1 0 1 0 1 1 0 0 1 0 1 0 0 0 2 0 0 0 0 0 0 1 0 1 1 0 0 2 0 0 1 0 0 0 1 1 0 0 0 0 0 0 0 1 0 1 0 0 0 0 2 1 0 1 0 0 0 0 1 0 1 2 1 2 1 0 2 0 0 1 0 0 0 1 1 0 0 1 0 0 1 0 0 1 0 1 1 0 1 1 0 1 1 0 2 2 1 0 0 1 0 0 0 1 1 0 0 0 1 0 0 0 0 0 0 0 0 0 0 1 1 0 0 0 0 1 0 0 0 1 0 0 1 0 0 0 0 0 1 1 0 0 2 0 1 1 0 0 2 0 0 1 0 1 2 0 0 0 0 1 1 0 0 2 1 0 0 0 0 1 0 1 0 0 0 0 2 1 0 0 0 0 1 1 0 0 1 0 0 0 0 0 0 1 0 0 0 0 1 0 2 1 0 0 1 0 1 1 0 0 0 0 0 1 1 0 0 2 0 0 0 0 0 1 1 0 0 0 0 0 0 0 0 0 0 0 0 0 0 0 1 1 0 0 0 1 2 1 1 2 0 0 0 1 0 0 0 0 1 0 0 0 0 0 1 0 1 0 1 0 1 1 1 0 0 0 2 0 1 0 1 0 0 0 1 0 0 1 0 1 0 0 0 0 1 0 0 1 0 0 0 0 1 0 0 1 2 0 0 0 0 2 0 1 1 0 0 1 0 1 1 0 0 1 0 0 2 0 0 0 2 1 0 0 0 1 1 0 1 0 0 0 1 1 0 0 0 0 2 1 0 1 1 0 0 0 1 1 0 1 0 0 0 0 0 1 0 0 1 1 0 0 2 1 1 1 1 1 0 0 1 0 0 0 1 0 0 0 1 1 1 0 2 0 0 0 0 0 1 0 0 0 1 0 1 1 1 0 0 1 1 1 1 1 0 0 0 1 1 2 2 0 1 0 0 1 2 1 0 1 1 2 1 2 1 0 0 0 1 2 1 0 0 0 0 0 0 0 1 0 0 0 1 0 1 1 0 0 1 0 0 0 0 0 1 0 0 2 0 0 0 0 0 0 1 1 2 0 1 1 0 0 0 0 1 0 0 1 0 0 1 0 2 0 2 0 0 0 1 0 0 0 2 0 0 0 0 1 0 1 0 2 0 1 0 0 1 0 2 1 0 1 0 0 0 2 1 1 0
DERD_D2_925_02 0 0 0 1 1 1 0 0 1 0 0 1 0 1 1 0 2 0 1 0 2 1 0 0 0 0 0 1 1 1 2 1 0 0 0 0 0 1 0 1 2 1 0 2 0 0 1 0 0 1 1 1 0 0 1 0 0 1 0 1 0 0 1 0 1 0 0 0 0 0 0 2 1 1 0 1 0 1 1 2 0 1 2 0 1 1 0 0 1 1 1 1 0 1 2 1 1 1 0 0 1 1 0 0 0 0 1 0 0 0 0 0 1 0 1 1 0 1 2 0 1 0 0 1 1 0 0 1 1 2 2 2 1 0 1 0 1 0 0 1 0 2 1 0 0 2 1 1 0 1 0 2 1 0 0 1 0 0 0 0 0 0 0 0 1 0 1 0 0 0 1 0 1 0 2 0 0 1 1 2 1 0 1 0 1 0 1 0 1 2 0 2 2 0 0 0 0 0 0 1 2 0 0 0 1 1 1 2 1 0 0 0 1 2 0 0 0 1 1 0 0 1 1 1 0 1 0 0 0 0 0 0 0 0 1 0 0 1 1 0 0 0 1 0 1 2 0 0 1 0 1 0 1 2 1 0 1 2 1 2 0 0 1 1 0 0 0 2 1 0 0 0 0 0 0 0 1 0 0 2 0 2 0 0 0 0 0 0 1 0 0 0 0 0 0 0 0 1 1 1 0 1 1 0 1 0 1 1 1 1 1 1 0 1 0 0 0 0 0 0 1 0 1 1 1 1 0 0 1 0 0 1 0 1 0 1 0 0 1 1 0 1 1 1 1 0 1 0 NA 1 0 0 0 0 0 1 1 0 0 0 0 0 0 0 1 2 0 0 0 0 1 1 1 0 1 0 0 0 1 1 0 0 0 0 0 1 0 0 0 0 1 0 1 2 0 1 0 0 1 1 0 2 1 0 0 0 0 1 0 1 0 0 0 1 2 1 1 0 1 0 0 1 0 0 0 1 0 0 0 0 1 1 0 0 0 1 2 0 1 2 0 1 0 0 0 1 0 0 1 1 1 0 0 0 1 0 0 1 0 1 1 0 0 0 1 2 0 1 0 0 0 1 1 1 0 1 0 1 1 1 0 0 1 1 1 0 0 0 0 2 0 0 1 1 0 1 0 1 0 1 0 2 0 2 0 0 0 0 0 0 0 1 1 2 1 0 0 0 0 1 1 1 1 0 0 1 0 0 0 0 1 0 0 1 1 1 0 1 0 0 0 1 0 0 1 1 0 0 1 2 1 0 0 1 0 0 0 0 1 0 0 0 0 0 0 0 0 0 2 0 0 0 0 0 0 1 1 2 0 0 0 0 0 0 1 1 0 2 1 1 0 1 0 0 1 1 0 2 0 0 0 0 2 0 0 2 0 0 0 1 1 0 1 0 0 0 2 0 2 0 1 1 0 2 1 1 0 0 0 1 0 2 0 0 1 0 0 0 0 0 0 2 1 0 0 0 1 1 0 1 0 1 2 2 1 0 0 0 0 1 0 0 0 0 1 1 0 0 1 1 0 0 2 0 0 0 0 0 0 0 2 1 1 1 0 0 1 1 1 0 1 1 1 2 0 0 1 0 0 1 0 2 0 0 0 1 0 0 1 1 1 0 0 1 0 0 0 0 0 2 0 0 1 0 1 0 1 0 1 2 0 0 0 0 0 0 1 0 1 0 2 1 1 2 0 0 0 0 1 1 0 0 1 0 0 0 1 0 0 1 0 0 0 0 0 0 0 0 0 0 0 0 0 0 0 1 0 1 0 1 0 0 0 0 2 0 1 2 0 0 0 0 1 1 0 1 0 0 0 1 0 1 1 0 1 0 0 1 0 0 1 0 1 0 0 1 0 0 0 0 0 2 0 0 0 0 1 1 0 1 1 2 1 1 0 0 1 0 0 0 0 0 0 0 1 1 0 0 0 0 1 0 1 0 0 0 1 0 1 0 0 0 0 0 0 0 1 0 0 0 0 1 0 0 1 0 1 0 1 0 0 0 0 0 0 1 1 0 0 0 0 2 0 0 0 1 1 0 0 0 0 0 0 0 0 0 0 1 0 0 0 0 0 1 1 1 1 0 0 0 0 1 0 0 0 1 0 0 0 0 0 1 0 1 0 2 1 1 0 0 1 0 0 2 0 0 1 1 0 0 2 0 1 0 0 0 0 0 0 2 0 1 0 0 0 0 0 0 1 0 0 0 0 0 0 1 0 0 2 1 1 0 0 1 0 0 0 0 0 2 1 0 0 1 1 0 1 1 1 1 1 0 2 0 0 0 0 0 2 0 1 1 0 1 0 0 0 0 0 1 0 0 0 0 0 0 1 1 1 0 0 1 1 0 1 0 0 0 0 1 1 1 0 0 0 1 1 0 0 0 1 0 1 1 0 0 2 2 0 0 0 0 0 0 0 0 0 1 2 0 0 0 0 0 1 1 0 0 2 0 0 0 0 0 1 1 0 0 1 0 1 0 0 2 0 0 0 1 1 0 0 0 0 0 1 2 0 0 0 0 0 1 1 1 1 0 0 0 0 0 1 0 1 0 0 0 0 0 1 0 2 0 0 0 0 0 1 0 0 0 1 1 1 0 1 1 1 0 0 0 0 0 0 0 0 0 1 1 0 0 0 0 0 1 2 2 0 0 0 2 0 0 1 0 2 0 0 0 2 0 0 1 1 1 0 1 1 0 0 2 1 1 0 0 1 0 0 2 0 0 0 0 0 0 0 0 2 0 1 0 1 0 0 1 0 0 0 0 2 1 0 0 1 0 1 0 1 0 2 0 2 0 1 0 0 1 1 0 1 0 1 1 0 0 0 1 0 0 0 1 0 0 0 1 0 0 1 1 0 0 1 0 0 0 0 0 0 0 1 1 0 0 0 0 1 0 0 2 2 1 0 1 1 1 0 1 0 0 0 0 1 1 1 0 1 1 0 0 0 0 0 1 1 1 0 0 0 0 0 0 0 0 2 0 0 0 1 1 0 1 0 2 0 2 0 0 1 0 0 0 1 0 0 0 0 1 2 0 1 0 0 1 0 1 2 0 0 0 1 0 0 1 0 0 1 0 0 0 1 0 1 0 0 0 0 0 0 0 0 1 1 1 2 0 0 0 0 0 1 0 0 1 0 0 1 0 0 2 0 2 0 0 0 1 0 1 0 0 0 0 0 0 0 0 0 1 0 0 0 0 0 0 1 1 0 0 0 0 0 1 0 0 0 0 1 0 2 0 0 0 0 0 1 1 0 1 2 0 0 0 0 1 0 0 0 1 0 0 1 0 0 0 1 1 0 0 0 0 0 1 0 0 0 0 0 0 1 0 0 0 0 0 0 0 1 0 0 0 0 1 0 0 1 0 0 0 0 1 0 0 0 1 0 0 0 0 1 0 0 1 1 0 1 0 1 1 1 1 0 1 0 1 0 0 0 2 0 1 1 1 0 0 0 0 0 0 0 1 1 0 2 1 0 1 1 0 0 1 1 1 0 0 1 0 0 2 1 0 0 0 0 0 1 0 1 1 0 0 0 0 0 0 0 1 0 2 1 1 1 1 0 0 0 0 0 1 1 1 1 0 1 0 0 0 1 1 0 1 1 0 2 1 0 2 0 0 0 0 1 0 1 0 1 0 0 0 2 1 1 0 1 0 0 0 1 0 0 0 0 0 0 0 1 0 1 0 0 1 0 0 0 1 1 1 0 1 0 0 2 0 1 0 0 0 0 0 0 0 0 0 0 0 2 0 0 0 1 0 0 2 1 1 1 0 0 0 1 0 1 1 2 0 0 0 1 0 0 0 1 0 0 1 0 0 1 1 2 1 0 1 0 0 0 1 1 0 0 0 0 0 1 1 1 0 2 1 0 0 1 1 2 0 1 1 1 0 0 1 0 0 0 0 0 0 1 0 2 1 0 0 0 0 0 1 2 0 0 0 1 0 0 1 0 1 0 0 0 0 0 0 2 0 1 0 1 1 1 1 0 0 0 0 0 0 0 0 0 0 0 0 0 2 0 1 1 1 0 0 0 0 0 0 1 0 0 2 1 2 0 0 0 1 1 2 0 0 1 0 0 0 0 1 1 1 0 1 0 0 1 1 0 0 1 0 0 1 1 0 0 0 0 0 1 1 1 1 0 0 0 1 0 1 0 1 1 0 0 0 0 0 0 1 0 0 1 0 0 0 0 1 0 2 0 1 0 0 1 0 0 0 0 0 0 0 0 0 1 0 2 0 1 1 0 2 1 0 1 1 0 0 0 0 0 0 1 1 0 0 1 1 0 1 1 0 0 0 0 0 0 0 0 0 0 2 1 0 0 2 1 0 0 1 1 2 0 0 1 2 1 1 0 1 0 1 0 1 0 0 0 0 1 1 1 1 1 0 1 1 0 2 0 0 0 0 0 0 1 0 0 0 0 0 0 2 0 1 0 2 0 0 0 0 1 0 0 0 1 0 1 0 0 0 0 0 2 1 0 0 0 0 0 0 1 0 0 0 0 0 0 1 0 0 1 0 0 0 0 1 0 0 0 0 0 0 0 0 0 0 0 0 1 1 0 0 0 2 0 0 1 1 0 0 0 2 1 0 0 0 0 0 0 0 0 0 0 0 1 0 0 0 1 0 1 1 0 2 0 0 0 0 0 0 0 NA 0 1 0 1 0 0 0 1 0 0 1 1 0 2 0 0 0 1 0 2 0 1 0 1 1 1 0 1 1 0 1 1 0 0 0 1 0 0 0 1 0 0 1 0 0 0 0 0 0 0 1 2 0 0 0 0 0 1 1 1 0 1 0 0 0 0 0 0 1 1 1 0 0 1 0 0 0 2 0 0 1 1 2 0 0 0 0 0 1 0 0 0 0 1 1 1 0 0 0 0 0 1 0 1 0 0 0 1 0 1 0 1 1 1 1 1 1 0 2 1 1 1 1 0 0 0 1 0 0 0 0 0 0 0 1 1 0 1 0 0 0 0 0 1 0 1 0 2 0 2 1 0 0 0 0 1 0 1 0 0 1 0 0 1 0 0 0 1 0 1 0 0 0 0 1 1 0 0 1 1 1 2 1 2 2 1 0 2 0 0 0 0 0 0 0 1 1 2 1 2 1 0 2 1 0 0 2 0 1 0 0 0 2 1 0 1 0 0 0 0 1 0 0 1 0 0 0 0 1 0 1 0 0 1 1 0 1 0 0 1 0 2 0 2 0 0 0 0 1 2 2 0 0 1 1 0 1 0 0 1 2 0 1 2 0 0 0 2 0 0 0 0 0 0 0 0 0 0 0 1 0 0 0 0 0 0 0 0 1 0 0 0 0 0 0 1 0 0 1 1 2 0 0 1 0 0 0 0 1 0 1 0 1 0 0 0 0 0 0 1 0 0 0 0 0 0 0 0 0 1 0 0 0 0 0 0 2 1 1 0 0 1 0 0 0 2 0 0 0 1 0 0 0 1 0 1 1 0 1 0 0 0 0 0 1 0 0 0 0 0 1 1 1 0 0 0 0 1 2 2 1 0 0 0 1 0 0 1 0 1 0 1 0 1 0 0 0 0 1 0 0 1 0 0 1 0 1 1 0 0 0 0 0 0 1 1 0 0 0 2 0 0 0 0 0 0 0 0 0 0 0 0 0 0 0 1 0 0 1 0 0 0 0 2 0 0 0 0 1 0 2 1 1 0 1 0 0 0 1 0 0 0 0 0 0 0 0 0 1 0 0 2 0 0 0 0 0 0 0 1 1 0 0 0 1 0 0 0 1 1 0 0 0 0 0 0 0 0 0 1 0 0 0 0 0 0 0 0 1 0 0 0 1 0 0 0 1 0 0 0 1 1 0 0 0 0 1 0 1 2 0 0 0 0 0 0 0 0 1 0 1 0 1 0 0 0 0 0 0 0 2 0 0 0 2 0 1 1 0 0 0 0 0 0 1 0 0 1 1 0 1 0 0 0 0 1 0 1 0 1 2 0 1 0 1 1 0 0 0 0 1 0 1 0 1 0 0 1 1 0 0 1 0 1 0 0 0 0 1 1 0 1 0 1 1 1 2 0 1 0 0 0 0 0 2 0 0 1 1 1 0 0 1 2 2 0 1 1 0 2 1 0 0 0 0 0 1 0 1 0 1 2 2 0 0 0 0 1 1 0 0 0 0 0 1 1 1 0 0 0 0 0 2 0 0 1 0 0 0 1 1 2 1 1 0 1 1 1 1 0 2 1 0 0 1 0 1 0 1 0 2 0 0 1 0 0 1 0 0 0 1 0 0 0 0 1 1 0 0 1 0 0 0 2 0 1 0 0 0 1 0 0 0 1 0 1 0 1 0 0 0 0 1 0 0 0 2 0 0 0 0 1 1 1 0 1 0 0 0 1 0 0 1 0 0 1 1 1 0 2 1 0 1 0 1 0 0 2 0 0 1 0 1 0 0 0 1 0 1 1 0 0 0 0 0 0 0 1 1 1 1 0 0 1 0 0 0 0 0 0 1 0 0 0 0 0 1 0 0 1 0 0 2 0 0 0 0 0 0 1 0 1 0 1 0 0 0 0 1 0 0 0 0 1 0 0 0 1 1 0 0 1 1 0 0 0 2 0 0 0 0 0 1 0 0 1 1 0 0 1 0 2 0 0 0 0 0 0 0 0 0 0 0 0 1 0 0 0 0 0 1 0 0 0 2 0 0 0 0 0 0 0 0 0 0 0 0 0 1 1 1 1 0 0 2 2 0 1 1 0 1 0 1 1 0 0 0 0 1 0 0 1 1 0 0 0 0 0 0 0 2 2 0 1 0 0 2 0 0 0 2 0 0 0 0 0 0 1 0 0 1 1 0 1 0 1 0 1 0 0 0 0 1 1 0 1 0 0 0 0 0 1 0 0 0 0 1 1 0 0 0 0 0 0 0 1 0 0 1 1 0 0 0 0 1 1 1 0 1 1 1 0 0 0 0 2 0 0 0 1 0 0 0 0 0 1 0 0 0 0 1 0 2 1 1 0 0 0 1 1 1 0 0 0 1 0 1 0 0 0 0 1 0 1 1 1 1 0 0 0 0 0 0 0 0 0 0 0 2 1 0 0 1 0 0 0 1 0 1 1 0 0 0 0 1 0 0 0 2 1 1 1 0 0 0 0 1 1 0 2 1 0 1 0 0 1 1 0 1 0 1 1 0 0 0 1 2 1 0 0 0 0 0 1 0 1 2 0 0 0 0 0 0 0 1 0 0 1 1 1 1 0 1 0 0 0 0 0 1 0 0 2 0 1 1 0 0 2 0 0 2 0 0 0 0 1 0 0 0 0 1 0 0 1 0 0 1 0 0 0 0 1 0 0 1 1 1 0 1 1 0 0 0 0 0 0 0 1 0 1 2 0 0 0 0 0 2 0 0 0 0 0 0 1 0 0 0 1 1 1 0 0 0 0 1 1 1 1 0 0 0 0 0 0 2 0 0 0 0 0 0 0 0 0 1 0 1 0 0 0 0 0 1 0 1 0 0 0 2 1 0 0 0 0 1 1 0 1 0 0 0 1 0 0 0 0 2 2 0 0 1 0 1 0 2 0 0 0 0 1 0 1 1 2 0 1 1 0 0 1 0 0 1 0 0 1 1 0 1 2 0 0 1 0 0 0 1 0 0 0 1 0 0 1 1 2 1 1 1 0 1 0 0 1 1 1 1 0 0 0 0 0 0 0 0 0 0 0 1 1 0 0 0 0 0 0 0 0 0 0 0 0 2 1 0 0 0 0 0 0 2 0 0 1 0 0 0 0 0 0 0 0 0 1 1 0 0 0 0 1 0 2 0 0 0 0 1 0 1 0 0 0 0 0 0 1 2 1 1 0 0 0 0 0 1 0 0 1 0 0 2 0 0 1 0 0 0 0 0 0 0 1 1 0 1 1 NA 1 0 0 0 0 1 1 0 0 1 0 1 2 1 1 0 0 0 1 0 1 0 0 0 2 2 1 0 1 1 0 0 0 1 0 1 0 0 1 0 0 0 1 0 1 1 0 1 0 0 2 0 0 0 0 0 0 2 2 0 1 1 0 1 0 0 0 1 0 0 0 0 0 1 1 0 0 1 0 0 1 0 0 1 1 0 2 0 1 0 2 0 0 0 1 0 1 0 0 1 0 0 0 1 0 0 0 0 1 0 0 1 0 1 2 0 2 0 0 0 0 2 0 1 0 0 0 0 0 0 1 2 0 0 0 0 1 0 0 0 0 0 1 0 1 0 1 0 0 0 0 1 0 0 0 1 0 0 0 1 1 0 0 1 1 0 0 0 0 0 0 1 1 1 0 0 0 0 1 1 0 0 1 1 0 1 1 1 0 1 0 0 0 0 1 0 0 0 0 0 0 0 0 0 1 0 0 0 0 0 0 1 0 1 0 1 0 0 0 0 0 0 0 1 0 0 0 0 2 1 1 0 0 NA 1 1 1 0 0 0 0 0 1 1 1 0 0 1 2 0 1 0 1 2 0 0 0 0 0 1 0 0 0 0 1 0 0 0 0 1 2 0 1 1 1 0 1 0 0 1 0 0 2 0 0 0 0 0 1 0 0 2 0 0 0 1 0 1 0 1 0 1 0 1 1 0 0 0 1 0 0 1 0 1 0 0 0 0 1 1 0 0 0 0 0 0 0 0 1 0 0 1 0 1 0 1 0 0 1 0 0 1 0 0 0 0 1 0 0 0 1 0 0 0 1 0 1 0 0 2 2 0 1 0 1 2 0 1 0 2 0 0 0 1 0 0 0 1 0 0 0 2 1 1 0 0 0 0 0 0 0 0 0 0 2 0 1 0 0 2 2 0 0 0 0 0 0 0 0 0 0 0 0 0 2 0 0 1 2 1 0 0 1 0 0 1 0 0 0 0 1 0 0 0 0 0 2 0 0 1 0 1 0 0 0 0 1 0 0 0 0 1 0 0 0 0 1 0 1 1 0 1 1 0 0 1 0 0 1 1 0 0 0 2 0 0 0 1 0 0 0 1 0 0 0 0 0 0 0 0 0 1 0 0 1 0 2 0 2 0 0 2 2 0 1 0 0 0 1 0 0 0 1 0 0 1 0 2 2 0 0 1 0 0 0 0 1 0 0 0 1 0 0 0 2 1 1 0 1 0 1 1 0 0 0 0 1 0 0 0 1 0 0 2 0 0 0 0 0 0 2 1 1 0 2 0 1 0 0 1 0 0 0 0 0 0 1 0 0 0 0 0 0 0 0 0 1 0 0 0 0 0 0 1 0 0 1 0 0 1 0 0 1 1 1 0 1 0 0 0 0 0 1 1 1 0 0 0 1 1 2 0 1 1 1 0 1 0 0 0 1 0 0 0 0 2 0 1 1 1 0 1 0 0 0 0 1 1 0 2 0 1 1 0 2 0 0
DERD_D2_925_03 0 1 0 1 1 1 0 0 2 0 0 1 0 0 1 1 0 0 0 0 1 0 0 0 0 0 0 2 1 1 2 1 1 0 0 0 1 1 0 1 2 1 0 2 0 0 0 0 1 0 1 2 1 0 1 1 0 0 1 0 0 0 1 0 0 0 0 0 0 0 0 2 0 1 0 0 1 1 1 1 0 1 2 0 1 0 0 0 0 0 1 1 0 1 0 2 0 1 1 0 1 0 1 0 0 0 0 0 0 0 0 1 0 0 1 0 0 1 1 0 1 0 0 1 2 0 1 1 2 2 2 2 0 0 1 0 0 0 0 1 0 2 1 0 0 1 1 1 0 1 0 0 0 1 0 0 0 0 0 1 0 0 0 1 1 0 0 0 0 0 0 0 1 2 1 0 0 0 1 1 1 0 1 1 0 0 2 0 1 1 1 1 2 0 0 0 0 1 0 0 1 0 1 0 0 0 1 0 1 1 0 0 2 1 1 1 1 1 1 0 0 1 1 1 1 0 0 0 0 2 0 0 0 1 0 0 0 1 0 0 0 0 2 0 1 2 0 0 1 0 0 0 1 0 2 0 0 1 1 2 0 0 1 0 0 0 0 1 1 0 0 0 0 1 1 0 0 1 0 1 1 1 0 0 0 0 0 0 1 1 0 0 0 0 0 0 1 0 2 2 0 2 0 0 0 0 1 1 1 2 1 0 0 1 0 0 1 1 1 2 1 1 1 1 1 1 0 0 0 2 0 0 0 0 0 0 0 0 0 1 1 0 0 1 1 1 1 0 1 0 0 0 0 0 0 0 1 0 0 0 0 0 0 0 1 1 0 0 0 0 2 0 2 0 0 0 1 1 2 2 0 1 1 0 0 2 0 0 1 0 0 0 0 2 0 1 0 0 1 0 0 1 1 0 0 0 0 2 0 0 0 0 0 1 1 0 0 0 1 0 1 1 0 0 0 1 0 0 0 0 1 2 0 0 0 1 2 0 1 0 0 2 0 0 0 1 0 0 0 1 1 0 0 0 2 1 0 0 0 1 1 0 0 1 1 1 0 1 0 1 0 1 1 1 0 1 1 0 2 1 1 0 1 1 1 0 0 0 0 2 0 0 1 0 0 0 0 1 0 1 0 1 0 1 0 0 0 0 0 0 0 1 0 1 1 0 0 0 0 0 0 1 1 0 0 0 0 0 0 0 1 0 0 0 0 2 0 1 0 1 0 1 1 0 0 0 0 0 1 2 2 1 0 1 0 0 1 0 1 0 1 1 0 1 0 1 0 0 1 0 0 0 0 1 0 2 1 1 0 0 0 0 0 0 1 0 1 0 1 0 1 1 1 0 1 1 0 2 2 0 0 0 2 1 0 1 0 0 0 1 0 0 0 0 0 0 2 0 1 0 0 0 0 1 0 1 0 0 2 1 0 1 0 0 2 0 0 0 1 0 0 1 1 0 0 0 0 0 0 0 1 1 2 1 1 1 0 0 0 1 0 0 0 0 0 1 0 0 1 1 0 0 1 0 0 0 0 0 0 0 1 1 2 1 0 0 0 1 1 0 1 1 2 2 0 0 1 0 2 1 1 2 0 0 0 1 0 0 1 0 0 0 0 0 0 0 0 0 0 2 0 0 1 0 1 0 1 0 0 2 0 0 0 0 0 0 0 0 0 0 1 1 1 1 0 0 1 0 0 1 0 1 1 0 0 0 0 0 0 0 0 0 0 0 0 1 2 0 0 0 0 0 0 0 1 1 0 0 1 1 0 1 0 0 1 1 1 1 1 0 0 0 0 1 0 0 0 0 0 1 0 0 1 0 1 0 0 0 0 0 0 0 1 0 0 1 0 1 0 0 0 2 0 1 0 0 1 0 0 0 1 2 2 1 0 0 1 0 0 0 1 0 0 0 0 0 1 0 0 0 2 0 1 0 0 0 0 0 2 0 0 0 0 0 0 0 0 0 0 0 1 0 0 0 1 0 2 0 1 0 0 0 0 1 0 2 1 0 0 1 0 2 1 0 0 0 1 0 0 0 1 0 0 0 1 0 0 1 0 1 0 0 0 0 1 1 1 0 1 0 0 1 0 0 0 0 1 0 0 0 0 1 0 1 0 0 0 1 0 0 0 1 1 1 1 0 0 1 0 0 1 0 2 0 0 0 2 0 1 1 0 1 0 0 0 0 0 1 1 0 0 0 0 0 0 1 0 0 2 0 0 0 0 1 0 0 0 0 0 0 1 0 0 1 0 0 0 2 1 0 1 0 0 0 0 0 0 0 2 1 0 0 0 1 0 0 0 0 0 0 0 0 0 1 0 0 1 2 0 0 1 0 1 0 1 0 0 0 1 1 1 1 0 0 0 0 1 0 0 0 1 0 1 2 0 0 2 2 2 0 0 0 0 0 0 0 0 0 1 0 1 0 0 0 0 1 0 0 1 0 1 0 0 0 2 1 0 0 1 0 1 0 0 1 2 0 0 0 0 1 0 0 0 0 1 0 1 0 0 0 0 1 1 0 1 0 0 0 0 0 1 0 1 0 0 0 0 0 2 0 2 0 0 0 1 0 1 0 0 0 0 1 1 2 0 1 1 0 0 0 0 0 0 0 1 0 0 1 0 1 0 0 0 1 1 0 0 1 0 2 0 0 1 0 2 0 0 0 1 1 0 1 1 1 0 0 1 0 0 2 0 1 1 0 1 0 1 1 0 0 0 0 0 0 0 0 1 0 1 0 0 0 0 0 0 0 1 2 1 1 1 1 0 0 1 0 1 1 2 0 2 0 0 0 0 1 1 0 1 0 1 1 0 0 0 0 1 0 1 1 0 0 0 1 0 0 0 1 0 0 1 0 0 0 1 0 0 0 1 2 0 1 2 0 0 0 0 2 2 1 0 1 1 0 0 1 0 0 0 0 0 1 0 0 1 0 0 1 0 0 0 0 0 1 0 0 0 0 0 0 0 0 0 0 0 0 2 1 0 0 0 1 0 2 1 0 1 0 0 1 1 0 0 0 0 1 1 0 1 0 1 1 0 0 1 1 0 0 1 0 0 0 1 0 2 0 1 0 0 0 0 0 0 0 0 1 0 0 1 1 0 1 2 0 0 0 0 0 0 0 0 0 0 0 1 0 0 1 0 1 0 0 1 1 2 0 0 0 0 1 0 0 1 0 0 2 1 0 0 0 2 0 0 1 0 0 0 0 0 0 0 0 0 1 0 0 2 0 1 0 0 0 1 2 1 1 1 0 0 1 0 1 0 0 0 0 0 0 1 0 0 0 1 0 0 0 0 1 1 1 1 0 0 0 0 0 1 0 0 0 1 0 0 0 1 0 0 0 0 1 0 0 0 0 0 0 0 0 1 0 0 1 1 1 0 0 1 0 0 2 1 0 1 0 1 0 0 1 0 0 0 0 0 0 0 1 0 1 2 1 0 1 0 0 0 0 1 0 1 0 2 1 0 0 1 0 0 1 2 1 1 0 2 0 0 1 0 0 0 0 0 1 2 0 1 0 0 0 0 1 0 0 0 2 0 2 1 1 0 1 0 0 0 0 0 1 2 1 0 0 0 1 0 0 1 1 0 1 2 0 2 1 0 2 0 0 0 1 0 1 2 1 1 0 0 0 1 0 1 0 1 2 0 1 1 0 0 0 0 0 1 0 0 1 2 0 0 1 0 0 1 1 1 0 0 0 0 0 2 0 1 0 2 1 0 0 0 0 0 0 0 0 1 0 0 0 0 1 0 1 1 1 1 0 0 1 1 1 1 2 0 0 0 0 0 0 0 0 0 0 0 1 0 0 0 1 2 1 0 1 0 0 0 1 1 0 1 0 1 0 1 2 1 0 2 0 0 0 0 1 1 0 0 1 2 0 0 0 0 0 0 0 0 0 1 0 2 1 0 0 0 0 0 1 1 0 0 0 1 0 1 0 1 2 0 0 0 0 0 0 2 0 0 0 0 1 0 0 0 0 0 0 1 0 0 1 0 1 0 0 0 1 1 1 0 1 0 0 0 0 0 0 0 0 0 1 0 1 0 0 0 1 0 2 0 0 2 0 2 0 0 2 1 2 0 1 0 0 1 0 0 1 1 0 0 0 1 0 0 0 0 0 1 1 0 1 0 0 0 0 0 1 0 0 0 0 0 0 0 1 0 1 0 0 1 0 0 0 1 0 0 2 0 1 0 0 1 1 0 1 1 0 2 0 0 0 0 0 2 0 1 0 0 2 0 0 0 0 0 0 1 0 0 0 1 1 0 0 0 1 0 1 0 0 0 0 1 0 0 0 1 0 0 2 1 0 0 1 1 0 0 0 1 2 0 0 0 0 0 0 0 1 0 0 0 0 0 0 2 0 1 2 0 1 2 0 0 1 1 1 0 0 0 0 0 0 1 0 0 1 0 0 0 1 1 1 1 1 0 0 0 0 1 0 0 0 1 0 0 0 0 0 0 0 1 1 0 0 0 0 0 1 0 0 0 0 0 0 1 2 0 0 1 1 0 0 1 0 0 0 0 0 NA 0 0 0 1 0 0 0 0 1 0 0 0 1 0 0 1 1 0 0 0 1 1 0 0 0 0 0 0 1 1 0 0 0 1 0 0 0 2 0 2 0 0 2 0 1 0 0 0 1 0 0 1 1 0 0 0 0 0 1 0 0 1 1 1 0 0 0 1 0 0 2 0 0 1 2 1 1 0 2 0 0 1 1 0 0 1 0 0 0 0 1 0 1 1 0 0 0 0 0 0 1 1 2 0 0 0 0 0 2 1 0 0 1 1 0 0 0 0 0 1 2 1 0 1 0 1 1 0 2 0 0 1 1 1 0 0 1 0 0 1 1 0 0 0 0 0 1 0 0 0 0 0 1 0 0 0 0 1 1 2 0 0 1 1 0 0 0 1 0 2 1 1 1 0 0 0 0 1 0 0 0 0 0 1 0 0 0 1 0 0 0 0 0 1 1 0 1 0 1 1 2 0 0 0 0 1 1 0 1 0 1 2 0 0 1 1 0 1 1 0 1 0 2 0 1 1 1 0 0 0 0 0 1 1 2 1 0 0 2 0 0 0 0 0 0 0 1 1 2 1 2 1 0 1 1 0 0 2 0 1 0 0 0 2 1 0 0 0 0 0 0 1 0 0 0 0 0 0 0 1 0 2 0 0 2 0 0 1 0 0 1 0 1 0 1 0 0 0 0 0 1 2 1 0 1 1 0 1 0 1 0 0 0 1 1 0 0 0 2 1 0 1 1 0 0 0 0 0 0 0 0 0 0 0 0 0 0 0 0 0 0 0 0 0 0 0 0 1 0 1 0 1 1 0 2 0 0 0 0 0 0 1 0 1 0 1 1 1 0 0 0 0 0 0 0 0 0 0 0 0 1 1 0 0 0 0 0 1 1 1 0 1 1 0 NA 0 2 0 0 0 1 0 0 0 1 0 1 0 1 1 0 1 1 0 0 0 2 0 0 0 0 0 2 1 0 0 0 0 0 2 1 1 0 0 0 1 0 0 1 0 1 0 1 0 1 1 0 0 0 0 0 0 2 0 1 1 0 2 0 0 0 0 0 0 0 1 1 0 0 0 0 0 0 0 0 1 1 0 0 0 0 0 0 0 0 0 0 0 0 2 0 0 0 0 2 0 1 0 0 2 0 1 1 0 0 0 0 0 1 0 0 0 0 0 1 1 0 0 0 1 0 0 2 0 0 0 0 0 1 0 0 0 1 0 2 2 1 0 0 1 1 0 0 1 1 1 0 0 0 0 1 0 0 0 0 0 0 1 0 1 1 0 0 2 0 0 0 1 1 0 1 1 1 0 0 0 0 1 0 1 1 0 0 0 0 0 0 0 0 1 0 1 0 1 0 0 0 0 0 0 0 1 0 1 0 0 0 2 1 0 0 0 0 0 0 1 0 0 1 1 0 1 0 0 2 0 0 0 0 1 1 2 0 1 0 0 1 0 0 0 0 1 0 1 0 1 0 0 1 2 0 1 1 0 0 0 0 0 0 1 2 1 1 0 1 1 1 1 0 0 0 0 0 0 0 1 0 1 0 0 0 1 0 1 2 2 0 1 1 0 1 0 0 0 0 0 1 2 1 0 0 0 0 2 0 0 0 0 2 0 0 0 0 0 1 1 1 1 0 0 1 0 1 1 0 0 0 0 1 0 1 1 2 1 1 0 1 1 1 0 0 0 1 1 1 1 0 1 0 0 0 1 1 0 1 0 0 0 0 0 0 1 0 0 0 0 1 1 0 1 1 0 0 0 0 0 1 0 0 0 0 0 0 0 1 1 0 1 0 1 0 0 0 2 1 0 1 0 0 1 0 0 0 0 1 2 0 0 0 0 1 0 0 2 0 0 1 0 1 0 0 1 0 0 0 1 0 0 2 0 0 1 0 1 0 0 0 1 0 2 1 0 0 0 0 0 0 0 1 1 1 1 0 0 1 0 0 0 0 0 0 0 0 0 0 0 1 0 0 0 0 0 0 2 0 1 0 0 1 0 1 1 1 0 2 0 1 0 0 0 0 0 1 0 0 0 0 0 1 0 0 0 0 1 0 1 1 1 0 0 0 0 1 1 0 0 1 0 0 0 1 0 2 1 0 0 0 0 1 0 0 0 0 0 0 1 0 0 0 1 0 0 0 0 1 2 0 0 0 0 1 0 0 0 0 0 0 0 0 0 0 1 0 0 0 0 2 0 0 2 0 0 0 1 1 0 1 1 0 1 0 0 2 1 0 0 1 0 0 2 0 2 1 0 1 0 1 1 0 0 0 1 0 0 1 0 0 1 1 0 0 0 1 0 0 0 0 1 1 0 1 0 0 1 0 0 1 1 0 0 0 1 0 0 0 1 0 2 0 0 1 0 0 0 0 0 1 0 0 0 1 1 0 0 0 0 0 1 0 1 1 0 1 0 0 0 2 1 1 0 1 0 0 0 0 1 0 1 1 1 1 1 0 0 1 1 0 0 0 1 0 1 1 0 0 0 0 1 0 0 0 0 1 0 1 2 2 2 0 0 0 1 0 0 0 0 0 0 0 2 0 1 0 1 0 1 1 2 1 0 0 2 0 0 0 1 0 0 0 2 1 2 1 0 0 0 1 0 0 0 1 1 0 0 0 1 1 1 0 1 0 2 1 0 0 0 1 2 2 0 1 0 0 0 0 0 0 2 0 0 1 1 0 0 0 0 0 0 1 0 1 1 0 1 1 0 0 0 0 0 0 0 1 0 1 0 0 0 0 0 0 1 0 1 0 0 1 0 1 1 1 0 0 0 0 0 2 1 0 0 0 1 2 0 1 2 1 0 0 1 1 1 0 1 0 0 0 0 1 0 0 1 0 1 0 0 0 1 0 0 0 0 0 1 0 0 0 0 0 0 0 1 1 0 0 1 1 1 2 0 1 0 1 1 0 1 0 0 0 0 0 0 1 0 0 1 1 0 1 0 0 0 0 1 0 1 0 0 1 1 0 0 0 0 0 2 2 0 0 0 0 0 0 0 1 0 0 1 0 0 0 0 0 0 0 2 0 0 0 0 0 0 1 1 0 0 0 1 0 2 1 0 0 1 0 0 0 1 0 1 2 0 0 0 0 0 0 1 0 0 0 0 0 1 1 1 2 2 0 0 0 2 2 0 1 1 1 0 1 0 0 0 0 0 1 1 0 0 0 2 1 0 0 0 0 1 0 0 0 0 0 0 0 2 0 0 1 0 1 0 1 1 1 2 2 0 0 0 0 0 0 0 0 2 1 2 0 0 0 0 0 1 1 0 0 1 0 0 0 0 0 0 0 0 0 0 1 2 0 1 0 0 0 0 0 1 1 0 1 0 0 2 0 0 1 1 0 0 0 0 1 0 1 0 0 1 1 0 1 0 0 0 0 1 0 0 0 1 1 1 1 1 1 0 0 0 1 0 0 0 0 0 2 0 2 0 1 1 0 1 0 1 1 0 0 0 1 0 1 0 0 0 1 0 0 0 0 0 1 1 1 0 0 0 0 1 2 0 1 1 0 1 0 1 0 1 0 0 0 0 0 1 1 0 0 0 1 0 1 0 0 1 1 0 1 0 1 0 1 0 0 0 1 0 0 0 0 0 0 0 1 1 0 0 0 1 1 1 1 0 0 0 2 0 1 0 1 0 0 2 1 1 1 0 0 0 0 1 0 1 0 0 0 0 0 0 0 0 0 0 1 0 1 0 1 0 0 2 0 0 0 0 0 1 0 0 0 0 1 0 0 0 1 0 0 0 0 0 0 2 0 0 0 0 0 0 0 1 0 0 1 0 0 0 1 1 0 1 1 2 1 0 1 0 0 0 0 0 0 0 0 0 0 1 0 0 0 0 0 0 0 1 2 0 0 1 1 0 0 0 0 1 0 0 0 0 0 0 0 0 1 NA 0 1 1 0 0 1 0 0 0 1 1 0 0 0 0 1 1 0 0 1 0 0 0 1 0 1 0 0 0 0 0 0 0 0 0 0 1 0 1 1 1 0 0 0 0 1 0 1 2 0 1 0 0 0 0 0 0 1 1 0 1 1 0 2 0 1 0 1 0 0 1 0 0 1 0 0 0 2 1 1 1 0 0 0 1 0 0 0 0 0 0 0 0 0 1 1 0 0 0 0 0 1 0 0 0 0 0 1 1 0 0 1 1 0 0 0 0 0 0 0 1 0 1 0 0 1 1 0 0 1 1 1 0 0 1 0 0 0 0 2 1 0 1 0 0 0 0 2 1 1 0 0 1 0 0 0 0 0 1 0 2 0 1 0 1 2 2 0 0 0 1 0 1 0 2 0 1 0 0 0 0 0 0 1 0 0 0 0 0 1 0 1 0 0 0 0 0 1 0 0 0 0 0 0 0 1 0 0 1 0 0 0 1 0 0 1 0 0 0 0 0 0 1 0 2 1 0 0 1 1 0 1 0 0 0 1 0 0 0 2 0 0 0 1 1 1 1 2 0 0 0 1 0 0 0 0 0 0 0 0 0 0 2 1 0 0 1 0 2 0 1 1 0 0 0 0 0 0 1 0 0 1 1 1 2 0 1 1 0 0 0 0 1 0 0 0 0 0 0 0 2 0 2 0 0 1 1 2 0 0 0 0 0 1 1 0 2 0 0 1 1 0 1 0 0 0 2 0 1 0 0 0 2 0 1 1 0 0 0 0 0 1 1 0 0 0 2 0 0 0 0 0 0 0 0 0 0 0 0 1 0 0 0 1 0 1 0 0 0 2 1 0 2 0 0 0 0 0 1 1 0 1 0 2 0 2 2 0 1 1 0 1 2 0 0 1 0 0 0 0 0 2 0 1 1 1 0 1 0 1 0 0 0 1 0 0 0 2 1 2 1 0 0
DERD_D2_925_04 0 0 0 1 0 1 0 0 0 0 0 1 1 1 1 1 0 1 2 1 1 1 1 1 0 0 0 1 1 1 2 0 0 0 0 0 0 2 0 1 2 1 0 1 0 0 0 0 1 1 1 0 0 0 0 0 0 1 1 1 0 NA 0 0 0 0 1 0 0 0 0 1 1 2 0 1 0 1 1 1 0 1 2 0 1 0 0 0 2 0 0 0 0 0 1 1 0 1 1 0 1 0 1 0 1 0 2 0 0 0 0 1 1 0 1 0 0 0 1 0 1 0 0 1 0 0 1 0 2 2 2 2 0 0 1 0 1 0 1 0 0 2 1 0 0 2 0 1 0 1 0 0 0 0 0 1 0 0 0 1 0 0 0 1 2 0 1 0 0 1 1 1 1 1 2 0 0 0 1 2 0 0 1 1 1 0 1 0 1 1 1 1 2 0 0 0 0 2 0 0 2 0 0 0 1 1 1 1 1 1 0 1 2 2 0 0 1 0 1 0 0 1 1 2 1 0 1 0 0 2 0 0 0 0 0 0 1 1 0 0 0 0 1 0 2 2 0 1 1 0 1 0 1 2 0 0 0 2 0 1 0 0 1 0 1 0 0 2 1 1 0 0 0 0 0 0 1 2 0 2 1 0 0 0 0 1 0 0 1 1 0 0 0 0 0 0 1 1 1 1 0 2 1 0 0 0 1 2 2 1 0 1 0 1 0 0 1 0 1 2 1 0 2 1 1 1 0 0 1 1 0 0 0 1 0 0 0 0 0 1 1 1 1 1 1 1 1 0 NA 0 0 0 1 0 0 0 0 0 0 0 0 0 0 0 2 0 2 0 0 0 2 0 2 0 0 0 1 0 2 2 0 1 1 0 1 2 0 0 1 0 0 0 0 2 0 0 0 0 1 1 0 2 1 0 0 0 0 2 0 0 0 0 0 1 2 1 0 1 1 0 1 2 1 0 0 0 0 0 0 0 2 1 0 0 0 1 2 0 1 1 0 2 0 0 0 0 1 0 0 0 1 0 0 0 2 1 0 1 0 0 1 0 0 2 0 0 0 1 0 1 0 1 1 0 0 0 0 1 1 0 1 0 0 1 1 0 0 0 0 2 0 0 0 1 0 0 0 1 0 1 0 1 0 2 1 0 0 0 0 1 0 1 1 0 0 0 0 0 0 0 0 1 1 0 1 0 0 0 0 0 0 0 0 1 1 1 0 1 0 1 0 1 1 0 1 0 0 0 1 2 2 1 0 0 0 0 0 0 0 1 0 0 0 0 0 1 0 0 0 0 0 1 0 0 0 1 1 2 0 0 0 0 1 1 0 1 1 1 0 0 1 1 1 0 1 1 0 2 1 0 0 0 2 1 0 1 0 1 0 0 0 0 0 0 0 1 1 0 0 0 1 1 0 2 1 1 0 1 1 1 0 1 0 0 1 0 0 0 1 1 2 1 0 0 0 0 0 0 0 0 0 0 1 0 1 1 0 0 0 1 0 0 0 0 1 1 0 0 2 0 0 0 1 0 0 0 1 0 1 0 2 2 1 1 0 0 0 0 1 0 1 1 2 0 0 0 0 0 1 1 1 2 0 0 0 0 0 0 0 0 2 0 0 0 0 0 0 1 0 2 0 0 1 0 2 0 1 1 0 1 0 0 0 0 0 0 1 0 0 0 1 1 1 1 0 0 2 1 0 1 0 1 1 0 0 0 1 0 0 1 0 0 1 0 0 1 2 0 0 0 0 0 0 0 1 1 0 0 1 1 0 1 0 0 2 1 1 0 1 0 0 0 1 1 0 1 0 0 0 1 0 0 1 0 1 0 0 0 0 0 1 0 2 0 0 0 0 1 0 0 0 1 0 0 0 0 1 0 0 1 0 1 1 0 0 0 0 0 0 0 0 0 0 0 1 1 0 0 0 1 2 0 1 0 0 0 1 0 2 0 0 0 0 0 0 0 0 0 0 0 0 1 0 0 1 0 1 0 1 0 1 0 0 0 0 2 2 0 0 1 0 1 1 0 0 0 1 0 0 0 0 0 0 0 1 0 0 1 0 0 0 0 0 1 0 0 0 0 1 0 0 1 0 0 0 1 1 0 0 0 0 1 0 1 0 1 0 0 0 0 1 1 1 2 0 0 0 1 0 0 2 0 1 0 0 0 1 0 1 2 0 2 0 0 1 0 0 1 1 0 0 0 0 0 0 1 0 0 2 1 1 0 0 1 0 0 0 0 0 1 2 2 1 0 0 1 0 1 1 1 1 0 0 0 0 1 0 0 1 1 1 0 0 0 0 0 0 0 0 1 0 0 0 0 0 0 1 1 1 2 1 0 1 0 1 0 0 0 0 1 0 0 0 0 0 0 0 0 0 0 1 0 1 2 1 0 2 1 2 0 0 0 0 0 1 0 0 0 1 1 1 0 0 1 0 2 0 0 1 0 2 0 0 1 1 0 0 0 0 0 1 0 0 0 1 0 0 0 0 0 0 0 0 0 0 1 1 0 0 0 0 0 1 1 1 0 0 0 0 0 1 0 1 0 1 0 0 0 2 0 1 0 1 1 1 0 0 0 0 0 1 1 1 1 0 0 1 0 0 0 0 0 0 0 1 2 1 1 0 0 0 0 0 2 1 0 1 0 1 2 0 0 1 0 2 0 0 0 2 1 0 1 1 1 0 1 1 0 0 1 2 0 1 0 2 0 0 2 0 0 1 1 1 0 0 0 1 0 1 0 1 0 0 0 0 0 0 2 0 1 1 0 0 0 1 0 1 0 1 1 1 0 1 0 0 1 0 1 0 0 0 0 0 1 0 0 0 0 1 0 0 0 0 1 0 0 0 0 0 0 1 0 0 0 1 0 0 0 2 1 0 1 1 0 0 0 1 2 2 0 1 1 1 0 1 1 0 0 0 0 0 2 1 0 1 1 0 0 0 0 1 1 1 1 0 0 0 0 0 0 2 0 0 0 0 0 2 1 0 1 0 2 0 1 1 0 0 0 0 0 0 0 0 0 1 1 1 0 0 0 0 1 0 1 2 1 0 0 1 0 0 0 0 0 1 0 1 0 1 0 0 0 0 0 0 0 0 1 0 1 1 1 1 0 0 0 0 0 0 0 0 1 0 0 0 0 0 1 0 1 0 0 1 0 1 1 0 0 0 1 0 0 0 0 0 1 1 0 0 0 1 0 0 1 1 0 1 0 1 0 0 0 0 1 1 0 2 0 0 0 0 0 1 1 0 0 2 0 0 1 0 2 0 0 0 0 0 0 1 0 0 0 1 0 0 1 0 1 1 1 0 0 0 0 1 0 0 0 0 0 1 0 0 1 1 0 0 0 0 1 0 0 0 0 0 0 0 1 1 0 0 0 1 1 0 0 0 0 0 2 1 0 1 0 0 1 1 0 0 1 0 0 0 0 0 2 0 1 1 1 1 0 0 0 0 0 0 1 1 0 1 1 0 0 1 0 1 0 2 2 1 0 1 0 0 2 0 0 0 0 0 0 1 0 0 1 0 0 0 0 0 0 0 1 0 1 0 0 1 1 0 0 0 0 0 1 1 1 1 0 0 0 0 0 0 0 0 0 1 0 2 0 0 1 0 0 0 1 1 0 2 0 0 0 0 0 1 1 1 0 1 1 0 1 1 1 0 0 0 0 1 0 1 0 2 0 0 1 1 0 0 0 2 0 0 1 0 0 2 0 1 0 0 0 0 0 0 0 0 0 0 0 1 0 0 1 1 2 0 0 0 1 1 0 0 1 1 0 0 1 0 0 1 0 0 0 0 0 1 1 0 1 0 0 0 0 2 1 0 0 0 0 0 1 0 0 1 0 1 1 1 0 1 0 2 0 0 0 0 0 2 0 2 0 2 1 0 1 0 0 0 0 0 0 0 0 2 0 0 0 0 0 0 1 1 0 1 1 0 0 0 1 1 2 0 0 0 0 1 0 1 0 1 0 1 1 1 0 0 0 0 0 0 0 0 0 0 1 0 0 0 2 0 0 1 1 0 0 0 0 0 0 0 0 0 1 0 2 1 0 0 1 1 2 0 0 1 0 1 0 0 2 1 2 0 1 2 1 1 1 0 1 1 0 0 1 2 0 0 0 0 0 0 1 0 1 0 0 0 1 0 0 0 0 1 0 0 0 1 0 0 0 0 0 0 0 0 0 1 0 0 2 0 0 0 0 0 1 0 1 1 0 2 0 0 0 0 0 2 0 0 1 0 2 1 0 1 0 0 0 1 0 0 1 0 1 0 0 1 0 1 0 1 0 0 1 1 0 0 0 1 0 0 1 0 1 0 2 1 0 0 1 1 1 0 0 0 1 0 1 0 1 0 0 1 1 0 0 1 0 1 0 0 1 2 0 1 1 1 2 0 0 0 0 0 0 0 0 0 0 0 0 1 2 1 1 1 0 1 0 0 0 0 0 0 0 0 0 0 0 0 0 0 0 2 1 0 0 0 0 0 1 0 0 0 0 0 0 0 1 0 0 0 2 0 0 1 0 0 0 2 0 0 0 1 0 1 0 0 0 0 1 0 1 0 2 0 0 0 1 0 0 0 1 0 0 0 0 0 0 0 1 1 0 0 0 1 0 0 0 0 0 1 0 0 1 0 0 0 0 1 1 1 0 0 1 0 1 0 0 0 1 0 0 0 1 0 0 1 0 0 1 0 0 1 1 1 2 1 1 0 1 1 0 1 1 0 0 0 1 0 0 0 1 0 1 1 0 0 0 0 0 0 1 1 1 0 0 0 1 0 2 0 0 1 1 1 0 0 0 0 0 1 2 0 0 0 2 0 0 0 1 1 0 0 0 0 0 0 1 0 0 1 1 0 0 0 1 1 1 0 2 0 0 0 0 0 0 0 0 1 0 1 1 0 2 1 1 0 0 0 0 1 0 1 1 0 0 0 0 1 1 0 0 0 0 1 0 1 0 0 0 0 0 0 0 1 1 0 1 0 2 1 0 1 1 0 0 0 1 0 1 0 0 1 1 2 0 1 0 0 0 0 1 0 2 0 1 0 0 0 0 1 0 0 2 1 1 2 1 0 2 0 0 0 1 0 1 0 1 1 2 2 2 0 0 1 1 0 0 1 0 1 0 0 0 1 1 0 0 0 0 0 0 1 0 0 1 0 0 0 0 2 1 1 0 0 1 1 0 1 0 1 1 0 1 0 2 0 0 0 0 1 2 1 0 0 1 1 0 0 1 2 0 1 0 1 0 0 0 0 1 1 0 1 1 0 0 0 0 0 0 0 0 0 0 1 0 0 0 0 0 1 0 0 0 1 0 0 1 0 1 1 0 2 0 0 2 0 0 0 0 0 0 1 0 1 0 1 0 1 0 0 1 0 0 1 0 0 0 0 1 0 0 1 0 0 0 0 0 2 1 0 0 0 1 0 0 0 1 0 0 0 1 0 0 0 0 0 1 0 1 0 0 0 1 0 0 1 2 1 0 0 0 1 2 0 0 0 1 0 0 2 0 1 0 0 0 0 2 0 1 1 1 0 1 1 1 0 1 0 0 1 0 0 2 0 0 0 0 2 0 0 0 0 0 0 0 0 1 0 0 0 1 0 0 0 0 2 0 0 0 0 1 0 0 1 0 0 1 0 0 2 0 0 0 0 1 0 0 1 0 1 0 2 1 0 0 1 0 0 0 2 0 0 1 0 0 1 0 0 0 0 0 0 2 0 0 0 0 0 0 0 0 1 0 0 2 2 2 1 0 0 2 0 0 0 1 1 0 0 1 0 1 0 1 0 0 0 0 1 0 0 1 0 0 0 0 0 0 1 1 0 1 1 1 0 0 0 0 0 0 0 1 0 0 0 0 0 1 0 0 1 1 1 0 1 0 0 0 1 0 0 0 1 1 1 0 1 0 1 2 0 0 0 0 0 0 1 0 0 0 1 0 1 0 0 1 0 1 1 0 0 1 0 0 2 0 0 1 0 0 0 0 1 0 1 0 1 0 0 0 1 0 1 1 0 0 0 0 0 0 0 2 1 1 0 0 0 1 1 0 0 0 0 0 0 0 2 0 0 0 0 2 1 0 1 2 2 0 0 0 0 2 0 0 0 1 0 1 1 1 1 0 1 0 2 0 0 0 0 1 0 0 0 0 0 0 1 0 0 0 0 1 0 1 1 0 0 0 0 0 0 0 1 1 1 1 0 1 1 1 1 0 0 1 1 1 0 0 0 0 0 0 2 0 0 1 0 1 1 0 0 0 2 0 0 0 0 1 0 0 1 0 0 0 0 1 0 1 0 1 0 0 1 0 0 1 1 0 0 1 0 0 1 0 2 1 0 1 1 0 1 0 0 0 0 1 1 0 0 1 0 0 0 1 1 0 0 0 0 0 0 0 0 0 1 0 1 0 0 1 0 0 0 0 1 0 0 0 1 0 2 0 0 0 1 0 0 0 1 1 1 1 0 0 0 1 0 0 0 1 0 0 1 0 0 0 0 0 1 0 1 1 0 1 2 0 0 0 0 1 0 1 0 1 0 1 0 1 0 0 0 0 0 1 0 2 0 0 0 1 0 0 0 0 1 0 1 0 1 0 0 0 0 1 1 0 0 2 1 0 0 0 2 2 1 0 0 0 1 2 0 0 0 0 0 0 1 0 0 0 0 0 2 0 0 1 1 1 0 0 0 0 0 0 0 0 0 0 0 0 1 0 1 1 0 0 0 2 1 1 1 1 0 0 1 1 2 1 1 0 1 0 0 2 0 0 0 1 0 0 1 0 2 1 0 1 0 0 1 0 0 0 0 0 0 0 0 0 1 0 0 0 0 1 0 1 0 1 1 1 0 1 0 1 1 0 0 1 1 0 1 0 0 1 1 0 1 0 2 1 0 1 0 0 0 0 0 0 0 0 1 1 0 0 0 0 0 1 1 0 0 1 0 0 0 0 0 1 0 1 0 1 0 1 0 0 0 1 0 0 1 1 0 0 1 0 1 0 0 0 1 1 1 0 0 0 2 0 0 0 0 0 0 2 0 1 2 0 2 0 0 0 0 0 0 0 0 1 0 0 1 0 1 0 0 0 1 1 0 0 0 0 1 0 0 0 0 0 0 0 2 1 0 1 0 0 0 0 0 0 1 1 1 0 1 0 1 1 2 0 0 0 2 1 0 0 0 1 0 0 0 0 0 0 0 1 0 0 1 0 0 1 1 0 0 0 0 0 0 0 0 0 1 0 1 1 0 0 0 0 1 0 0 1 0 1 0 0 0 0 0 0 2 0 0 0 0 2 0 0 1 1 0 0 0 1 0 2 1 0 0 1 0 2 0 0 1 0 0 0 2 1 1 0 0 0 0 0 0 0 0 0 1 0 1 0 0 0 2 0 0 0 0 0 0 0 0 1 0 1 0 2 1 0 0 1 1 1 1 2 0 1 0 0 0 0 0 0 0 0 0 0 0 0 0 0 1 0 0 1 0 0 0 0 1 0 1 0 1 1 2 0 1 0 0 0 1 1 0 1 0 0 0 1 0 0 0 1 1 1 0 1 1 0 0 0 2 1 0 0 0 0 0 1 1 1 0 1 1 0 1 1 0 0 0 0 0 1 1 0 1 2 1 0 1 0 0 0 1 0 0 0 1 0 1 1 1 1 1 0 0 0 0 1 0 0 1 1 0 1 0 0 0 0 0 0 1 1 0 0 2 1 0 0 0 0 1 0 0 0 0 0 0 0 2 0 0 0 0 1 0 1 2 1 2 1 0 0 1 0 0 0 0 0 2 0 2 0 0 0 0 1 1 2 0 1 1 0 0 1 0 0 0 0 0 0 1 1 1 0 1 0 1 0 0 0 1 1 0 1 0 0 1 0 0 1 1 0 0 0 0 1 0 1 1 0 1 1 1 1 0 0 0 0 2 0 0 0 0 0 0 1 1 1 0 0 0 0 0 0 0 0 0 1 1 1 0 0 0 0 1 0 0 1 0 0 0 1 0 1 0 0 0 1 0 0 0 0 0 2 0 0 0 0 0 0 1 2 0 2 1 1 1 0 2 0 1 0 1 0 0 0 1 0 0 0 1 1 0 0 0 0 1 0 0 2 0 1 0 1 0 0 0 1 0 1 0 0 1 0 0 1 2 0 0 0 1 1 1 0 1 0 0 0 0 0 0 1 0 0 2 1 0 0 0 0 0 0 0 1 1 0 0 0 0 1 0 0 0 1 0 1 0 1 0 1 0 0 2 0 0 1 0 0 1 0 0 0 0 0 0 1 1 0 0 0 0 0 0 1 2 0 1 0 0 0 0 1 1 0 0 1 0 0 0 0 1 0 2 1 1 0 0 1 0 1 0 0 0 0 0 0 0 0 0 0 0 0 0 0 0 0 1 1 0 0 1 0 0 1 0 1 1 2 0 0 1 1 0 1 0 0 1 0 0 1 0 0 0 0 0 1 1 1 0 0 0 1 0 1 0 0 2 0 0 0 1 0 1 1 0 0 0 1 0 0 0 0 1 1 0 0 1 0 0 1 0 0 1 0 1 2 0 1 0 0 0 0 0 0 0 0 0 0 0 0 2 0 1 0 1 0 0 0 0 0 0 1 0 1 1 0 1 0 0 0 0 0 1 0 0 0 0 0 0 1 0 1 0 0 0 0 0 0 1 0 0 1 0 0 1 0 0 1 1 1 0 0 0 0 0 0 0 0 0 1 0 0 2 2 0 0 1 1 2 0 0 1 0 0 0 0 1 2 0 1 0 1 0 0 2 0 1 0 0 1 0 0 0 0 0 0 0 1 0 1 0 1 0 1 0 0 0 1 0 0 0 2 0 1 0 0 0 0 0 0 0 1 0 0 0 1 1 0 0 0 0 0 0 0 1 0 0 2 0 1 0 0 2 0 1 1 0 1 0 0 2 2 1 0 0 0 0 1 0 0 0 2 1 0 1 0 1 2 1 0 0 1 0 0 0 0 2 0 0 0 2 1 1 1 0 0 0 1 1 0 0 0 0 0 1 0 0 0 0 2 1 1 0 0 1 2 0 1 1 0 0 0 0 0 0 1 0 0 0 0 1 1 0 1 1 0 0 0 0 0 0 0 1 1 0 0 0 2 1 1 0 1 0 1 1 0 0 0 0 1 1 0 0 0 0 1 1 2 1 1 0 1 1 2 0 1 0 0 0 2 1 1 0 0 0 0 0 0 0 1 0 0 0 2 0 0 0 0 0 0 0 0 0 0 0 1 1 0 0 1 1 0 0 0 0 0 2 1 0 1 0 0 0 0 0 1 1 0 1 0 1 0 2 2 0 1 1 0 1 1 0 0 1 0 0 0 0 0 0 0 0 1 1 0 1 0 0 1 0 1 0 0 1 0 1 1 1 2 0 0
DERD_D2_925_05 1 0 0 0 0 1 0 0 0 1 0 0 1 1 2 0 2 1 1 1 1 1 0 1 0 0 0 1 0 1 1 1 0 0 0 1 0 2 1 0 1 0 0 2 0 0 1 1 1 0 0 1 2 0 0 0 0 0 0 1 0 0 1 0 1 0 1 0 0 0 1 2 0 1 0 1 0 1 1 2 0 2 2 0 0 2 0 0 1 1 0 2 2 1 1 1 1 0 0 1 2 0 0 0 1 0 0 1 0 0 0 0 0 0 0 1 1 1 1 2 1 0 0 0 0 0 1 1 1 1 1 1 0 0 0 0 1 0 1 0 0 1 0 0 0 1 1 0 1 1 0 1 0 1 1 0 0 0 0 1 0 0 0 1 2 0 0 0 0 2 1 1 1 2 2 0 0 0 1 0 0 0 1 0 0 0 1 1 1 1 1 1 2 0 0 0 0 1 1 0 1 1 0 0 0 2 1 1 1 0 0 1 2 1 0 0 1 0 1 1 0 1 0 1 0 1 2 0 0 2 0 0 0 0 1 0 0 1 1 0 0 0 1 0 1 1 1 0 1 0 0 1 1 0 2 0 0 0 2 1 1 0 1 1 0 0 1 1 1 1 0 0 0 0 1 0 1 1 0 1 2 2 0 0 1 1 0 1 2 0 0 0 0 0 0 0 0 0 1 NA 0 0 0 1 0 1 2 0 2 2 0 0 0 1 0 0 1 1 0 0 1 1 1 0 0 0 0 0 1 0 1 0 1 1 0 0 0 0 0 1 1 0 1 1 1 0 0 1 1 1 0 1 1 0 1 0 0 0 0 0 0 0 0 0 1 2 0 0 1 0 1 0 2 0 0 0 1 1 1 2 0 0 0 1 1 0 0 0 0 1 1 1 0 2 0 0 1 0 1 0 1 0 0 0 0 0 0 0 0 1 0 0 0 0 2 0 0 0 2 0 0 1 2 1 0 1 0 0 0 0 1 2 0 0 0 1 1 0 0 0 0 2 0 0 0 0 1 0 0 0 0 0 0 0 2 0 0 0 0 0 1 0 0 2 0 1 0 2 0 0 0 0 2 1 0 0 1 0 1 0 0 1 0 1 0 0 0 0 0 1 0 0 0 0 0 0 0 0 0 1 0 0 1 1 1 0 0 1 0 0 0 1 1 2 2 0 0 0 0 1 1 2 1 1 0 1 0 0 0 0 0 0 0 1 0 1 0 1 1 0 0 2 1 0 1 0 0 0 1 2 1 0 1 1 0 0 0 0 0 0 0 0 0 0 0 0 0 0 1 0 0 0 0 1 0 1 2 1 1 0 0 0 0 1 0 0 0 0 0 0 0 1 1 0 0 1 0 2 1 0 0 1 2 2 0 2 0 2 0 1 1 0 1 0 0 0 1 1 1 0 1 0 0 1 1 1 0 1 2 0 0 0 0 0 0 0 0 0 1 1 1 1 1 0 0 0 0 0 0 0 2 0 2 1 0 0 0 1 0 0 0 1 0 0 1 1 0 0 1 1 0 0 0 0 0 0 0 0 1 0 0 2 0 1 0 1 0 1 1 0 1 1 1 1 0 0 0 0 1 1 0 1 0 1 0 0 0 0 0 0 0 0 0 0 1 0 0 1 0 1 0 0 0 1 1 0 0 0 1 1 0 1 1 0 0 0 1 0 0 0 2 1 1 1 1 0 1 1 1 1 0 0 0 0 0 1 1 0 0 0 0 0 1 0 1 1 1 0 0 0 0 1 1 0 0 1 0 0 1 0 0 0 0 0 1 1 1 1 0 0 0 0 0 0 0 1 0 0 0 2 0 0 1 0 2 0 0 0 1 0 0 0 0 0 0 0 0 1 0 0 0 0 0 1 0 1 0 0 0 0 0 0 1 0 0 0 1 0 0 0 1 0 0 0 1 1 2 0 0 2 0 0 1 1 0 0 1 0 1 0 0 0 0 0 0 0 0 0 0 1 0 0 0 0 0 0 0 0 1 1 0 0 0 0 0 2 1 1 0 0 0 1 0 0 0 0 1 0 0 1 2 0 0 0 1 0 0 2 1 1 0 0 0 0 1 0 1 0 1 0 0 0 0 0 0 0 0 0 0 0 1 0 0 1 0 1 1 0 1 0 1 0 1 1 2 0 0 0 1 1 2 0 2 0 1 0 0 0 0 1 1 1 0 1 0 0 0 0 2 0 0 0 0 0 1 1 1 0 2 1 1 1 0 0 0 0 0 0 0 1 1 1 2 0 1 1 1 2 1 1 2 1 0 1 0 0 0 0 1 0 0 0 0 0 0 0 0 0 0 1 0 0 0 1 0 0 0 2 1 1 0 0 2 0 2 0 0 0 1 0 0 0 1 1 0 0 0 0 0 0 1 0 1 1 0 1 1 1 2 0 0 0 0 0 1 0 0 0 1 0 1 0 0 2 1 1 0 0 1 0 1 0 1 1 0 1 0 0 0 0 1 0 1 2 2 0 0 0 0 1 0 0 0 0 1 0 2 0 0 0 0 2 0 1 0 0 0 1 0 0 0 0 1 0 1 1 0 1 1 0 0 2 1 1 0 0 0 0 0 1 1 1 0 1 1 1 1 0 0 0 0 0 0 0 1 0 0 1 0 1 1 0 1 1 1 2 0 1 0 2 0 0 1 0 1 0 0 1 2 0 0 1 0 0 0 0 0 0 0 2 2 0 1 0 2 0 1 1 0 0 0 1 1 0 0 0 2 0 2 0 1 2 0 0 0 0 0 2 1 0 1 0 1 0 2 0 1 0 1 0 2 0 1 0 0 0 0 0 0 1 1 2 0 1 0 0 0 1 1 1 0 0 0 1 0 0 0 0 0 1 1 0 0 0 0 0 0 0 0 0 0 0 0 0 0 0 0 2 1 0 1 1 0 0 2 0 1 0 0 1 0 2 0 0 1 1 0 0 0 0 1 1 0 0 0 1 1 0 0 0 1 0 0 0 0 1 1 0 0 0 0 0 0 1 2 0 1 0 0 1 0 0 0 0 1 1 1 0 0 0 0 0 0 1 2 1 0 1 0 0 1 1 0 0 2 0 1 0 1 0 0 0 2 0 0 1 0 0 0 1 0 1 1 0 0 0 0 0 1 0 0 0 1 1 1 0 0 1 0 1 0 0 2 0 1 1 1 0 0 0 0 1 0 0 0 0 1 1 0 0 1 1 0 1 2 2 0 1 1 1 0 1 0 0 2 0 1 0 0 0 0 0 0 1 0 1 0 0 0 1 0 2 0 0 0 1 0 0 1 0 0 1 0 1 0 2 1 0 1 1 1 0 0 0 0 0 0 0 2 0 0 0 1 0 2 0 1 0 0 0 0 0 1 0 0 0 0 1 0 0 1 1 0 0 0 0 0 0 0 1 0 0 1 0 0 0 0 0 0 1 0 1 0 1 0 1 1 2 1 1 0 1 0 1 0 0 0 1 0 0 1 0 1 2 0 1 2 1 2 0 0 0 0 0 0 2 0 1 0 0 1 0 0 0 0 1 0 0 0 0 0 0 0 1 1 2 1 0 1 1 1 0 1 0 1 1 2 1 1 1 0 1 1 0 1 0 0 1 0 0 2 0 0 0 0 0 0 1 0 0 2 1 0 0 0 1 1 1 0 0 0 1 0 1 2 1 0 0 1 1 0 0 0 0 0 0 1 0 0 0 0 2 1 1 1 0 0 0 1 0 1 0 0 0 1 0 0 0 0 0 1 0 2 0 0 0 0 0 0 1 1 2 0 0 0 2 0 0 0 2 1 0 0 0 1 0 0 1 0 2 0 0 0 0 2 0 1 0 0 1 0 0 0 0 0 0 1 1 1 2 1 1 0 0 1 2 0 0 1 1 1 0 0 1 1 0 0 0 0 0 0 1 1 0 0 0 2 0 0 1 0 0 0 1 1 1 0 1 0 0 0 0 0 2 0 0 0 0 0 0 1 1 0 0 1 0 1 1 0 0 0 0 1 0 0 1 0 1 0 0 0 1 1 1 1 0 0 0 0 0 0 0 0 0 1 0 0 1 0 0 0 0 0 2 1 0 1 0 0 0 0 0 1 0 0 2 0 0 1 1 0 1 0 0 0 0 1 1 0 1 0 0 0 1 1 0 0 0 0 1 0 1 0 2 1 0 0 1 1 1 0 0 0 1 0 0 0 0 1 1 1 1 0 0 0 1 0 1 0 1 0 0 0 0 0 0 NA 0 1 0 1 1 0 0 0 0 0 1 0 0 1 0 0 0 0 1 0 0 0 0 2 2 0 0 0 0 1 0 0 0 0 0 0 1 0 0 0 1 1 0 0 0 0 0 0 0 0 0 0 0 0 1 0 0 0 0 0 0 0 1 1 1 1 0 1 0 1 1 0 2 0 0 0 0 0 0 1 0 0 1 0 0 1 0 0 1 2 1 1 0 0 0 1 0 0 0 0 0 0 0 0 0 1 0 1 0 0 0 0 0 1 1 0 0 0 0 0 0 0 2 0 0 2 1 0 0 0 0 0 1 1 1 0 0 0 1 0 0 0 0 0 0 0 1 0 1 0 0 0 1 0 0 0 0 1 1 0 1 0 0 0 1 1 0 0 0 1 0 0 0 1 0 1 0 0 0 0 0 0 0 0 2 2 0 0 0 0 2 0 0 0 0 0 0 0 1 0 0 1 1 0 0 0 0 1 0 1 2 1 1 0 1 0 0 0 0 0 0 1 1 0 0 0 1 0 1 1 0 0 0 0 0 0 0 2 1 0 0 0 1 0 0 1 0 0 1 0 0 0 0 0 0 1 1 1 0 0 1 0 0 0 1 0 0 1 0 0 0 0 1 0 0 1 0 0 0 0 0 1 1 1 1 0 0 0 0 0 0 1 0 2 0 0 0 0 1 0 1 0 1 1 0 2 1 1 1 1 0 0 0 0 1 0 1 1 0 1 0 2 0 0 1 1 0 0 0 1 0 0 1 0 1 0 2 0 0 0 0 1 1 0 0 1 0 0 0 0 0 0 0 2 0 0 1 0 0 0 1 0 0 0 0 2 1 0 0 1 1 1 0 0 2 0 1 0 1 0 1 0 1 1 1 1 1 0 0 2 1 0 0 2 0 1 0 0 1 0 0 0 0 0 0 0 0 1 0 0 1 0 1 0 0 0 0 1 0 0 1 2 0 0 0 1 0 0 1 0 1 0 0 0 0 0 1 2 0 1 0 0 0 1 0 0 0 2 1 1 1 0 1 0 0 1 0 0 1 0 0 0 0 0 0 1 0 0 0 1 0 0 0 0 0 0 0 0 0 1 0 1 0 0 1 1 1 1 2 0 2 0 0 0 0 0 0 0 0 1 0 1 0 1 0 0 0 0 0 0 0 0 0 1 0 0 0 1 0 1 0 0 0 1 1 0 1 0 1 0 0 0 2 0 0 0 0 0 0 0 0 0 1 0 0 1 0 0 1 0 0 1 1 2 1 0 0 0 1 1 0 0 2 0 0 1 0 1 0 0 0 0 0 0 2 0 1 0 0 1 0 0 1 0 0 0 0 0 2 0 0 2 0 2 0 0 0 0 0 1 0 0 0 0 0 0 0 0 0 0 0 1 0 0 0 0 0 0 0 0 0 0 1 0 0 1 0 0 0 0 1 0 0 0 0 2 0 0 1 0 0 0 0 0 1 1 0 0 1 0 2 2 0 0 1 0 0 0 2 0 0 0 0 1 2 0 0 1 2 0 1 1 1 0 0 0 1 0 0 0 1 0 0 0 1 0 0 0 1 0 1 0 0 1 0 1 0 0 0 0 0 0 0 1 0 0 0 2 0 0 0 1 0 1 0 0 0 0 0 1 0 0 0 0 0 0 0 1 1 0 0 0 1 1 1 0 0 1 0 1 0 1 0 0 1 0 0 0 0 0 0 1 0 0 0 2 0 2 1 0 2 0 0 1 0 0 2 0 0 1 0 0 1 0 0 0 0 1 1 2 0 1 0 0 0 1 0 0 1 0 1 0 0 0 0 1 1 0 1 0 1 1 1 1 0 0 0 0 1 0 0 1 1 1 0 2 0 1 0 1 1 1 0 1 0 0 1 1 1 0 2 0 1 0 0 0 0 0 1 1 0 0 0 0 2 1 0 0 1 0 1 1 0 1 0 0 0 0 1 1 0 0 1 0 2 0 2 1 1 0 1 0 0 1 1 0 1 0 0 0 0 0 0 0 0 1 0 1 1 0 0 0 1 0 0 0 0 1 0 0 0 0 1 1 0 1 0 0 0 0 1 0 1 0 1 0 1 0 1 0 0 1 0 1 0 1 0 1 0 1 0 0 1 1 0 1 0 0 1 0 0 0 0 1 0 0 0 0 0 1 0 0 1 1 1 0 0 1 0 0 0 2 0 0 2 0 0 0 1 0 1 0 0 1 0 2 0 0 0 1 0 0 1 2 1 0 1 1 0 0 0 0 0 1 1 0 0 1 0 0 0 0 0 0 0 0 1 0 0 1 0 1 0 0 0 0 1 0 0 0 1 0 0 0 1 1 0 0 0 1 0 0 0 1 1 1 0 0 2 1 0 1 1 1 0 0 0 1 1 1 0 0 1 1 0 0 0 1 1 0 0 0 0 0 1 0 0 0 0 1 1 2 0 0 0 2 1 1 1 0 NA 0 0 0 0 0 0 0 0 1 1 0 1 0 0 1 0 0 1 0 0 1 2 1 0 2 0 2 0 0 0 2 1 2 0 0 0 0 1 0 0 0 0 0 0 2 1 1 2 1 0 0 0 0 0 0 0 0 0 0 1 0 1 0 1 0 0 0 0 1 0 0 1 1 1 0 2 0 2 2 0 0 0 0 1 0 0 1 0 1 0 2 0 2 2 0 0 0 0 0 0 0 1 0 0 2 0 1 0 1 0 1 0 2 0 1 0 1 1 0 0 0 1 0 0 0 1 0 1 0 0 1 0 0 0 1 0 0 0 1 0 0 0 0 0 1 0 0 1 0 1 1 0 0 0 0 0 0 0 0 1 2 1 1 0 0 0 0 0 1 0 0 1 1 0 1 0 1 0 1 0 1 0 0 0 0 1 1 0 0 1 0 0 1 0 2 1 1 1 0 0 0 0 0 0 2 2 1 0 0 0 0 0 1 0 1 0 1 1 1 1 0 1 1 2 0 1 1 0 0 0 0 1 1 0 0 1 0 0 0 1 0 0 0 0 2 0 1 0 0 1 0 0 0 0 1 0 0 1 0 0 2 0 0 1 1 0 2 0 0 0 0 1 0 0 0 1 1 0 0 2 0 0 0 0 0 0 0 1 0 0 0 0 1 0 1 1 0 0 0 0 0 0 0 1 0 1 1 0 0 0 0 1 1 0 0 0 0 0 0 1 0 1 0 0 0 1 0 0 0 0 1 2 1 2 0 0 0 1 1 1 1 0 0 0 1 0 1 1 0 0 0 0 0 0 0 0 0 0 0 0 1 0 0 0 2 1 1 0 0 0 1 0 0 0 0 0 1 2 0 0 0 0 1 1 0 1 1 0 0 0 1 1 0 0 0 1 1 0 0 2 1 0 1 0 2 1 0 0 1 0 0 0 1 0 0 1 1 0 0 0 0 0 2 0 0 0 0 0 0 0 2 2 1 0 1 0 1 2 0 2 0 1 1 0 0 0 1 0 0 1 2 1 0 0 NA 1 0 0 0 0 0 0 0 1 0 0 0 0 1 2 1 0 0 1 0 1 1 0 0 1 0 0 0 0 0 0 0 0 2 0 1 0 0 0 0 0 0 2 0 2 1 0 0 0 0 1 2 0 0 0 1 0 1 0 0 0 1 0 0 1 0 0 0 0 0 1 2 0 0 1 0 1 0 0 0 1 0 1 1 0 1 2 1 0 0 0 0 1 2 1 0 0 0 1 1 2 2 0 0 0 1 2 1 0 0 0 0 1 1 1 0 0 2 1 1 1 0 0 0 1 0 0 0 1 1 1 0 0 0 0 0 0 1 2 0 2 0 0 0 0 2 1 0 0 0 0 1 0 1 0 1 0 0 0 2 0 2 0 0 0 0 0 0 0 0 0 0 1 0 1 1 2 0 0 0 0 0 2 2 0 0 0 1 0 1 1 2 0 0 0 0 1 2 0 0 0 0 1 0 2 0 1 0 0 2 0 1 0 0 0 1 1 0 1 0 1 0 0 0 1 0 0 0 1 0 2 0 0 0 0 0 0 1 0 1 0 0 0 1 0 0 1 0 0 0 0 1 0 0 0 1 0 0 0 1 0 1 0 0 0 0 2 1 0 0 0 0 0 0 0 0 0 2 1 1 0 0 1 0 0 1 0 0 0 1 1 0 0 1 0 0 1 0 0 0 0 1 1 0 1 2 0 0 1 0 1 1 1 0 0 0 2 0 0 0 1 0 0 0 1 0 0 0 0 0 0 0 1 0 0 0 0 0 0 0 0 0 0 0 0 0 0 1 0 1 0 0 0 0 1 0 0 0 2 0 1 1 0 0 0 0 0 1 0 0 2 0 0 0 0 1 1 1 0 0 0 0 2 2 0 1 0 1 0 0 0 0 2 1 0 0 0 0 0 1 0 0 0 0 0 0 0 0 0 1 1 0 0 0 0 0 1 1 0 0 0 0 1 0 1 0 0 0 0 1 1 0 0 1 1 0 0 0 0 1 2 0 0 0 0 0 0 1 1 0 0 1 0 1 0 0 0 2 0 0 0 0 2 1 1 1 0 1 0 1 0 0 0 0 2 0 0 0 2 0 1 0 1 0 1 0 1 2 2 0 0 0 1 0 2 0 1 0 2 0 1 0 1 0 0 1 1 1 0 0 2 0 0 0 0 0 0 0 1 1 0 1 1 0 1 1 0 1 0 1 1 0 0 0 0 2 0 0 0 0 0 0 1 0 0 0 1 1 0 0 0 0 1 0 1 0 1 1 1 1 0 1 0 0 1 0 0 2 0 1 0 0 0 1 0 0 0 0 0 0 0 0 0 0 2 1 1 0 2 0 1 1 0 1 0 0 0 0 0 0 1 0 0 2 0 2 1 0 2 0 0 0 0 0 1 0 0 0 1 0 1 0 2 0 2 1 1 1 1 0 0 0 0 1 1 1 1 0 0 0 0 2 1 0 1 1 1 1 1 1 1 0 0 0 0 0 0 1 0 0 0 0 0 0 1 0 0 0 0 0 1 0 0 0 0 0 0 0 0 0 1 2 0 1 0 0 0 0 1 0 1 2 1 0 1 0 0 0 0 0 1 0 1 0 0 2 1 1 2 0 2 0 0 0 1 0 0 0 1 0 0 0 0 1 0 1 2 2 0 1 0 0 0 0 0 1 0 1 0 1 1 2 1 1 0
DERD_D2_925_06 0 0 0 1 0 1 0 0 0 0 0 2 1 0 1 0 0 0 1 0 1 0 1 1 0 0 0 1 0 1 2 1 1 0 0 0 1 1 0 1 2 1 0 1 0 0 0 0 1 1 1 0 0 0 0 0 0 1 1 1 0 0 1 0 0 0 0 0 0 0 0 2 0 1 0 1 0 2 0 2 0 1 2 0 1 0 0 0 0 0 0 1 1 1 2 1 0 1 1 0 1 1 0 0 0 0 1 0 0 0 0 1 0 0 1 0 0 0 1 0 1 0 0 1 2 0 0 0 2 2 1 1 0 0 1 0 0 0 1 1 0 2 1 0 0 2 0 1 0 0 0 1 0 1 0 1 0 0 0 1 1 0 0 1 1 0 1 0 0 2 1 0 1 1 2 1 0 0 1 2 1 0 1 0 1 0 1 0 1 1 1 2 1 0 0 0 0 1 0 0 1 0 1 0 1 1 0 1 1 1 0 0 1 2 1 0 1 0 1 0 0 1 1 2 0 0 0 0 0 0 0 0 0 0 0 0 0 0 0 0 0 0 0 0 1 2 0 0 1 0 0 0 0 1 0 0 0 2 0 2 0 0 1 1 1 0 0 2 1 1 0 0 0 0 0 0 1 1 0 2 1 1 0 0 0 1 0 0 1 1 0 0 0 0 0 0 0 1 1 1 0 1 1 0 1 0 1 2 1 2 1 1 1 0 0 0 1 1 0 1 1 0 1 1 0 1 0 0 1 0 0 1 0 0 0 0 0 0 1 1 1 1 1 1 1 0 0 0 NA 1 0 0 1 0 0 0 0 0 0 0 0 0 0 0 1 0 2 0 0 0 1 1 1 0 1 0 0 1 2 2 0 0 0 0 1 1 1 0 1 0 1 0 0 2 0 0 0 0 1 2 0 1 1 0 0 0 0 1 0 1 0 0 0 1 2 0 0 1 1 0 0 1 1 0 0 0 0 0 0 0 1 1 0 0 0 1 2 0 1 0 0 1 0 0 0 0 0 0 1 1 1 0 0 0 1 0 0 0 0 0 1 0 0 1 0 0 0 1 0 1 0 1 1 0 0 0 1 1 2 0 1 0 0 NA 1 0 0 0 0 1 0 0 1 1 0 0 0 1 0 0 0 2 0 1 0 0 0 0 0 1 0 1 2 2 1 0 0 0 0 1 1 1 0 0 0 0 0 0 0 0 0 1 0 1 0 1 0 1 0 0 0 1 0 0 2 0 0 0 1 2 2 1 0 0 0 0 0 0 1 0 1 1 0 1 0 0 0 0 1 0 0 0 0 0 0 0 1 2 0 0 0 0 1 0 1 0 0 2 1 1 1 1 0 0 1 1 0 2 1 0 0 0 2 1 0 1 0 2 0 0 0 0 1 0 0 0 1 0 1 0 1 0 0 2 1 1 0 1 0 0 0 2 0 0 0 0 0 0 0 1 1 1 0 0 0 0 1 1 0 0 1 1 2 1 1 1 0 0 0 1 0 0 0 0 0 1 0 0 0 1 0 0 1 0 0 0 1 0 1 0 2 2 0 2 0 0 1 1 1 0 1 0 2 0 0 0 0 0 1 1 1 2 0 0 0 0 0 0 1 0 2 0 0 0 0 0 0 0 0 2 0 0 1 0 1 0 1 1 0 1 0 0 0 0 0 0 1 0 0 0 2 1 1 2 0 0 1 2 0 0 0 1 1 0 0 0 1 0 0 1 0 0 1 0 0 1 1 0 0 0 0 0 0 0 1 1 0 1 0 1 0 0 0 0 1 0 0 0 0 0 0 0 1 1 0 1 0 0 0 1 0 0 1 0 1 0 0 1 0 0 1 0 2 0 0 2 0 1 0 0 0 1 0 0 0 0 1 0 0 0 0 1 1 1 0 0 0 0 0 0 1 0 0 0 1 1 0 0 0 0 1 0 2 0 0 0 1 0 1 0 0 0 0 0 0 0 0 0 0 0 0 1 0 0 1 0 2 0 0 0 0 0 0 0 0 2 2 0 0 0 0 1 0 0 0 0 1 0 0 0 0 0 0 0 0 0 0 1 0 0 0 0 0 1 0 0 1 0 0 0 0 1 0 0 0 1 1 0 0 0 0 1 0 1 0 1 1 1 1 0 1 1 1 0 0 0 0 1 0 0 2 0 1 0 0 0 1 0 0 2 0 2 0 0 0 0 0 1 1 0 0 0 0 0 0 1 0 0 2 1 1 0 0 1 0 0 0 0 0 1 1 2 1 0 1 1 1 1 1 1 1 0 1 0 0 1 0 0 1 0 1 1 0 1 0 0 0 0 0 0 0 0 0 0 NA 0 0 2 1 2 1 0 1 0 1 0 0 0 0 0 1 0 0 0 0 1 0 0 0 0 1 0 0 2 0 0 2 2 1 0 0 0 0 0 1 0 0 1 2 0 0 0 0 0 1 1 1 0 2 0 1 0 0 1 1 1 0 0 0 0 1 0 0 2 1 0 0 1 0 0 0 0 0 0 1 1 1 0 0 0 0 0 1 1 1 0 0 0 0 0 1 0 1 0 1 0 0 0 1 0 1 0 1 1 0 0 0 0 0 0 1 1 1 1 0 1 0 0 0 0 0 0 0 0 1 1 0 1 0 1 0 1 0 1 2 0 0 0 0 2 0 0 0 0 2 0 0 0 2 0 0 1 1 1 0 1 0 0 0 1 2 1 0 0 2 0 0 2 0 0 0 0 0 0 0 0 2 0 1 0 2 0 0 1 0 0 0 1 1 1 1 1 0 0 0 0 1 1 1 1 1 0 1 0 0 1 0 0 0 0 1 1 0 1 0 1 0 0 1 1 0 0 0 1 0 0 0 0 0 0 1 0 0 0 1 0 0 0 2 1 0 0 1 1 0 0 0 2 2 0 1 1 1 0 1 1 0 0 0 0 0 2 1 0 1 1 0 0 0 0 1 1 0 1 0 0 0 0 0 0 2 0 1 0 0 0 2 0 0 1 0 2 0 1 1 0 1 0 0 1 0 0 0 0 0 1 1 0 1 0 1 1 0 1 2 0 0 0 1 0 0 0 1 0 2 0 0 0 1 0 0 0 1 0 0 0 1 1 1 1 1 1 1 0 0 0 0 0 1 0 0 0 0 0 0 0 0 1 0 1 0 0 1 1 1 2 0 0 0 0 0 0 0 0 0 1 0 0 0 0 1 0 0 0 1 0 1 0 1 1 0 0 0 1 1 0 2 0 2 0 0 0 1 2 1 0 1 0 0 1 0 2 0 0 0 1 0 0 1 0 0 1 1 1 0 0 0 1 1 1 1 1 0 0 1 0 1 0 0 0 1 0 0 1 1 0 0 0 0 1 0 0 0 0 0 0 0 0 0 0 0 1 0 0 0 0 1 0 0 2 1 0 1 0 0 1 1 0 0 1 0 1 0 0 0 1 0 0 0 1 0 1 0 0 0 0 0 1 0 0 2 1 0 0 1 0 0 0 2 2 0 0 2 0 0 1 0 1 0 0 0 0 2 0 1 1 0 0 0 0 0 0 0 2 0 2 0 0 0 1 0 0 0 0 1 1 2 0 1 0 1 0 0 0 0 0 0 0 1 0 2 0 0 0 0 0 0 0 1 0 2 0 0 0 0 0 1 1 1 0 1 1 0 0 1 1 0 0 0 0 0 0 0 0 1 0 0 1 0 1 1 2 2 1 0 0 0 0 1 0 1 0 0 1 0 0 0 0 0 0 0 0 2 0 0 1 0 0 0 2 0 2 1 0 0 1 1 0 1 2 1 0 0 0 0 0 0 0 1 1 0 2 0 0 0 0 2 1 0 0 0 0 0 1 0 0 1 0 1 1 0 1 1 0 2 0 0 0 0 1 1 0 2 0 2 0 0 1 0 0 0 0 0 0 0 0 1 0 0 0 0 0 0 1 1 0 1 1 0 0 1 1 0 2 0 0 0 0 0 0 1 0 1 0 1 1 0 1 0 0 0 0 0 0 0 0 0 0 0 0 0 0 1 0 1 1 0 0 0 0 0 0 0 0 0 2 1 1 0 0 0 1 1 2 0 0 1 0 1 0 1 1 1 2 0 1 1 0 0 0 0 0 0 0 0 1 1 0 0 0 0 0 0 1 1 1 1 0 0 0 0 1 0 1 0 0 0 0 0 0 0 1 0 0 0 0 0 0 1 0 0 2 0 0 0 0 1 1 0 1 0 0 1 1 0 0 0 0 2 0 1 0 0 2 2 0 1 0 0 0 0 0 0 1 0 1 0 0 0 0 0 0 0 0 0 0 0 0 0 0 0 0 0 1 1 0 0 2 2 0 0 1 1 2 0 0 0 1 1 0 0 1 0 0 1 0 0 0 1 0 1 0 0 1 2 0 0 1 0 2 0 0 0 0 0 0 1 0 0 0 0 0 0 2 1 1 1 1 2 0 0 0 1 0 0 0 0 0 0 0 0 0 1 0 2 1 0 0 0 0 0 1 1 0 0 0 0 0 0 2 0 0 0 0 0 0 0 0 0 0 1 0 0 0 0 0 0 0 0 0 0 0 0 0 1 1 0 0 0 1 0 0 0 1 0 0 0 0 0 0 0 1 1 0 0 0 1 0 0 0 1 0 2 0 0 0 0 1 0 0 0 0 0 0 0 1 0 2 0 0 0 1 0 0 0 1 0 1 1 0 1 1 1 0 1 1 0 1 1 1 1 1 1 0 1 0 0 0 0 1 0 0 0 1 0 1 2 0 0 0 0 1 0 0 1 0 0 0 0 1 0 2 0 1 1 1 1 1 0 0 0 0 1 2 2 0 1 1 0 0 0 0 0 0 0 0 1 0 0 0 0 0 1 0 0 1 0 0 1 1 0 1 0 0 0 0 0 1 0 0 1 0 1 0 0 2 1 1 1 1 2 0 1 1 1 1 1 0 0 0 1 0 0 0 0 0 0 0 0 1 0 0 2 0 0 0 1 1 0 1 0 2 1 1 0 0 0 0 0 1 0 0 0 1 2 0 1 1 0 0 0 1 0 1 0 2 0 0 0 0 0 0 1 1 1 1 1 1 1 1 0 2 0 0 0 1 0 1 0 0 2 1 1 2 1 0 1 1 0 0 1 0 1 0 0 0 1 1 0 1 0 0 0 0 0 0 0 0 0 0 0 0 1 1 0 0 0 2 2 0 1 0 0 0 0 1 0 2 0 0 0 0 0 2 2 0 0 1 1 0 1 0 0 0 1 0 1 1 0 0 0 2 1 0 1 1 1 0 0 0 0 0 0 1 0 0 1 0 0 0 0 0 0 0 0 0 1 0 0 1 0 0 0 0 2 2 0 2 0 0 0 0 1 0 1 0 0 0 0 1 1 0 0 1 0 0 0 0 0 0 0 1 0 1 0 0 0 0 0 0 1 2 1 0 0 1 0 0 0 2 0 0 0 1 0 0 0 0 0 1 0 0 0 0 0 1 0 0 1 2 1 0 0 0 0 2 1 0 0 0 0 0 2 1 0 0 0 0 0 1 0 0 1 1 0 1 1 1 0 2 0 0 0 0 0 1 0 0 0 0 1 0 0 0 0 0 1 0 0 0 0 0 0 1 0 0 0 0 1 1 0 0 0 0 0 0 0 0 0 1 0 0 1 0 0 0 0 1 0 1 0 0 2 0 2 1 0 0 0 0 0 0 0 0 0 0 0 0 1 0 0 0 1 0 0 2 0 0 0 0 0 0 0 0 1 0 0 2 2 1 0 0 0 0 0 0 0 0 1 0 0 1 0 1 0 1 0 1 0 0 1 0 1 0 0 0 1 0 0 0 1 0 0 0 0 1 0 0 1 0 1 0 1 1 0 0 0 0 0 1 1 0 1 1 1 0 0 0 0 0 1 0 0 0 1 0 0 0 1 0 0 1 1 0 0 0 0 0 0 0 0 0 1 0 1 0 0 1 0 2 0 0 0 0 0 0 2 0 1 1 0 0 0 0 1 0 1 0 1 0 0 0 1 0 0 1 0 1 0 0 0 0 0 1 0 1 0 1 1 1 1 0 0 0 0 0 0 0 0 0 1 0 2 2 1 0 1 2 2 0 1 0 0 0 1 0 0 1 0 0 0 0 0 0 0 2 1 0 0 0 0 1 0 0 0 0 0 0 1 0 0 0 0 1 0 0 1 0 0 1 0 0 0 1 0 0 1 0 0 0 1 1 0 0 2 1 0 0 2 0 1 0 1 0 2 2 0 1 0 1 0 0 0 0 2 0 0 0 0 1 1 0 0 1 0 0 0 1 0 1 0 0 0 1 1 0 0 1 1 0 0 1 1 0 1 0 2 1 0 1 1 0 1 0 0 0 1 1 1 0 0 0 0 0 0 0 0 0 0 0 1 0 0 0 0 0 0 0 1 0 0 2 0 0 0 0 1 0 0 0 1 0 1 0 0 0 1 0 0 0 0 1 1 1 1 0 0 1 0 0 0 0 0 0 1 0 0 0 0 1 1 0 1 1 0 1 2 0 1 0 0 1 0 1 0 1 0 0 1 1 0 0 0 0 0 1 0 1 0 0 0 1 0 0 0 0 1 0 0 1 0 0 0 0 0 1 1 0 0 1 1 0 0 0 1 2 1 0 0 0 0 1 0 0 0 0 0 0 1 0 0 0 0 0 0 0 0 1 0 0 0 0 0 0 0 0 1 0 0 0 0 0 1 1 0 0 0 0 1 2 1 1 1 0 0 0 1 1 2 1 1 0 1 0 0 2 0 0 0 0 0 0 0 0 1 0 0 1 0 0 1 0 0 0 2 0 0 1 0 0 1 0 0 0 1 1 0 1 0 1 0 2 0 1 0 1 1 0 0 1 1 0 0 0 0 1 2 1 0 0 2 2 0 0 0 0 0 0 0 2 0 0 1 0 1 0 0 0 1 1 1 0 1 1 1 0 0 0 0 2 0 1 0 1 1 1 0 0 0 1 0 1 0 1 1 0 1 0 1 0 0 0 1 1 1 0 0 0 1 0 1 0 0 0 0 1 0 1 2 1 1 0 0 0 0 1 0 0 0 0 0 0 2 0 1 0 0 0 1 1 1 0 0 0 1 0 0 0 1 0 0 0 1 1 1 1 0 0 0 0 0 0 2 1 1 0 1 0 0 0 2 0 1 0 2 1 0 0 0 1 1 1 0 2 0 0 0 1 0 1 2 0 0 1 1 0 0 0 0 0 0 0 1 1 0 0 1 1 0 0 0 0 1 0 0 2 0 1 0 0 0 0 0 0 2 0 1 0 0 2 0 0 1 0 0 0 0 1 0 0 1 0 0 0 0 1 0 1 1 0 1 0 1 1 0 0 0 0 0 0 0 0 0 0 1 0 1 0 0 0 1 0 0 0 0 0 0 0 0 0 0 1 1 1 0 0 0 1 1 1 1 2 0 0 0 0 0 1 0 0 0 0 0 0 0 0 0 0 1 1 1 1 0 0 0 0 1 0 1 0 1 1 1 1 0 0 0 0 2 1 0 0 0 0 0 1 0 1 0 1 2 0 0 1 1 0 0 0 2 0 0 0 0 0 0 1 1 2 0 1 1 0 0 2 0 1 1 0 0 1 1 0 1 2 1 0 0 0 0 0 2 0 0 0 1 0 1 1 1 1 0 0 1 0 0 1 0 2 1 0 1 0 0 0 0 0 0 0 1 1 0 0 2 1 0 0 0 0 1 0 0 0 0 0 0 0 2 0 0 1 0 1 0 1 2 1 2 1 0 0 1 0 0 0 0 0 2 0 1 0 0 0 0 0 1 1 0 1 1 0 1 0 1 0 1 1 0 0 0 1 1 0 1 0 0 0 0 0 1 0 0 1 0 0 1 0 0 1 1 0 0 0 0 0 0 1 1 0 1 1 2 2 0 0 0 0 1 1 0 1 0 0 1 2 1 1 0 0 0 1 0 0 0 0 0 1 2 1 0 0 1 0 0 0 1 0 1 0 0 0 0 0 0 1 0 1 1 0 0 0 0 2 0 0 0 0 0 0 2 2 0 1 1 1 1 0 0 0 1 0 1 0 0 0 2 1 0 0 1 1 0 0 0 0 1 1 1 0 0 1 0 1 0 0 0 1 0 0 0 0 1 0 0 1 1 0 0 0 1 0 1 1 1 0 2 0 0 2 0 1 0 0 2 1 0 1 0 0 0 0 0 1 1 0 0 0 0 2 0 0 0 0 0 1 0 1 0 1 0 0 0 0 1 0 0 0 1 0 0 0 0 1 0 1 1 0 0 0 0 0 0 1 1 1 0 0 0 0 0 2 1 0 0 1 1 0 0 2 1 0 1 1 1 1 0 1 0 1 0 0 0 0 0 0 0 0 0 0 0 0 0 0 0 0 1 0 0 0 0 1 0 1 0 1 2 1 0 0 0 1 0 1 0 1 1 0 0 1 0 0 0 0 0 1 1 1 0 0 1 1 0 1 0 1 2 0 0 0 1 0 1 0 0 0 0 1 0 0 0 0 1 2 0 0 1 0 0 1 0 0 1 0 1 2 0 0 0 0 0 0 0 0 0 1 0 0 1 0 2 0 1 0 1 0 1 1 0 0 0 0 0 1 2 0 1 0 0 0 0 1 1 0 0 0 0 0 0 0 0 1 1 0 0 0 1 0 1 0 0 1 0 0 1 0 0 1 1 1 0 0 0 1 0 1 0 0 0 1 0 0 2 0 0 1 1 1 1 0 1 1 0 0 0 0 2 1 0 0 1 0 0 0 2 1 1 0 0 0 0 0 0 0 0 0 0 2 0 0 0 1 1 1 0 0 0 2 0 0 0 1 0 0 0 0 0 0 0 0 1 1 0 0 0 1 1 0 0 0 0 0 0 0 0 0 0 1 0 1 0 0 2 0 1 0 0 1 0 1 2 2 1 0 0 0 0 0 0 0 0 2 0 0 1 0 1 1 0 0 0 1 0 0 0 0 2 0 0 0 2 0 1 1 1 0 0 1 NA 0 0 0 0 0 0 0 0 0 0 2 1 1 0 1 1 2 0 1 0 0 0 0 0 0 0 1 0 0 1 0 1 1 0 0 1 0 0 0 0 1 0 0 1 1 0 0 0 2 0 1 0 1 1 1 1 0 0 0 0 1 1 1 0 0 0 1 0 0 1 1 0 1 1 2 1 1 0 1 0 0 0 1 1 0 0 0 0 0 1 1 0 0 0 2 0 0 0 0 0 0 0 0 0 0 0 1 1 0 0 0 0 0 0 0 0 1 2 1 0 2 0 0 0 0 0 1 0 0 1 0 1 1 2 2 0 1 1 1 0 0 0 0 0 1 0 0 0 0 1 0 0 0 1 0 NA 0 0 2 0 0 1 0 1 0 1 1 0 2 0 0
DERD_D2_925_07 0 1 0 2 1 1 0 0 2 0 0 2 1 1 1 0 2 1 1 0 1 0 0 0 0 0 0 2 0 1 2 1 1 0 0 0 2 1 0 1 2 0 0 2 0 0 0 0 1 0 1 1 1 0 1 0 0 0 1 0 0 0 1 0 1 0 1 0 0 0 0 1 0 2 0 0 1 1 0 1 0 1 1 0 0 0 0 0 1 0 0 1 1 0 0 2 0 1 0 0 1 1 0 0 0 0 0 0 0 0 0 1 0 0 1 1 0 1 1 1 1 0 0 1 2 0 0 0 1 2 1 1 1 0 2 0 0 0 0 1 0 2 1 0 0 1 0 1 0 0 0 0 1 1 0 0 0 0 0 0 1 0 0 1 1 0 0 0 0 0 0 0 1 1 1 0 1 1 1 1 0 0 1 0 0 0 0 0 1 2 1 0 1 0 0 0 0 1 0 1 2 0 1 0 1 0 1 1 1 1 0 0 2 2 1 0 0 1 1 0 0 1 1 2 0 1 0 0 0 0 0 0 0 0 0 0 1 1 1 0 0 0 1 0 1 2 0 0 0 0 1 0 1 1 2 0 1 1 0 2 0 0 1 1 0 0 0 1 1 1 0 0 0 1 1 0 1 2 0 1 0 1 0 0 0 1 0 0 1 1 0 0 0 0 0 0 1 0 2 2 0 0 0 0 0 1 1 1 1 2 0 0 1 1 0 0 1 1 1 2 1 1 1 1 0 1 0 0 1 2 0 1 0 0 0 1 0 0 1 1 1 1 0 1 0 0 0 0 1 1 0 1 1 0 0 0 0 0 0 0 0 0 0 0 1 1 0 0 0 0 2 1 1 0 0 0 0 0 2 2 0 0 0 0 0 2 1 0 0 0 0 0 1 2 0 1 0 0 1 1 0 1 2 0 0 0 0 1 0 0 0 0 0 0 2 1 1 1 0 0 0 1 1 0 0 1 0 0 0 0 1 2 0 0 0 1 2 0 1 0 0 2 0 0 0 0 0 0 0 1 1 0 0 0 1 0 0 1 0 1 1 0 0 1 0 2 0 1 0 1 0 0 1 1 0 1 1 0 1 1 1 0 1 1 0 0 0 0 0 1 0 0 0 0 0 0 0 1 0 0 0 2 0 2 1 0 0 0 1 1 0 1 1 1 1 0 0 0 0 0 1 1 0 0 1 0 0 1 0 0 1 0 0 0 1 2 0 1 0 1 0 1 1 0 2 1 1 0 1 2 1 1 0 1 0 0 0 1 1 0 0 0 0 1 0 0 1 0 1 0 0 0 1 0 0 0 0 1 0 1 0 0 1 1 0 1 1 0 0 0 0 1 0 0 1 1 0 2 0 0 0 0 2 1 0 1 0 2 0 0 0 0 0 0 0 1 1 0 1 1 1 0 0 1 0 1 0 0 0 0 1 2 0 0 2 0 0 0 0 1 2 1 2 0 0 0 1 1 0 1 0 0 2 0 1 1 0 0 0 0 0 1 0 0 1 0 0 0 1 0 0 0 1 0 0 0 1 0 0 0 1 2 1 0 0 0 1 0 1 0 1 0 1 2 0 0 0 0 1 1 0 2 0 0 0 0 0 0 1 0 0 0 0 1 0 0 0 0 0 1 0 0 1 1 2 0 1 0 0 1 0 0 0 0 0 0 1 0 0 0 1 2 1 2 0 0 1 2 0 0 0 0 1 0 0 0 1 0 0 0 0 0 0 0 0 0 0 0 0 0 0 0 0 0 1 1 0 0 1 1 0 1 0 0 1 0 0 0 1 0 0 0 1 1 0 1 0 0 0 1 0 0 1 0 1 0 0 1 0 0 1 0 1 0 0 1 0 1 0 0 0 1 0 1 0 0 1 0 0 1 0 1 1 0 0 0 0 0 0 0 1 0 0 0 0 0 1 0 0 0 0 0 2 0 0 0 0 0 1 0 0 0 0 0 0 0 0 0 0 0 1 0 0 1 1 0 1 0 0 0 1 0 0 1 0 1 1 0 0 0 0 2 0 0 0 0 1 0 0 0 1 0 0 0 0 0 0 1 0 1 0 0 0 1 0 1 0 0 0 0 0 1 0 0 0 1 0 0 0 0 0 1 0 1 0 2 0 0 1 0 1 1 1 2 1 0 1 1 0 0 2 0 1 0 0 0 1 0 0 2 0 1 0 0 1 0 0 0 1 0 0 0 0 0 0 1 0 0 2 0 1 0 0 1 0 0 0 0 0 1 1 2 0 1 1 1 0 2 1 0 1 0 2 0 0 1 0 0 2 0 1 1 0 1 1 0 0 0 0 1 0 0 0 0 NA 0 0 1 1 1 1 0 1 0 1 0 0 0 1 0 0 1 0 0 0 1 0 0 0 0 1 0 1 1 0 0 2 1 0 0 0 0 0 0 1 0 0 1 0 1 0 0 0 1 0 1 1 0 1 0 0 0 0 1 0 1 0 0 1 0 1 0 0 2 1 0 0 1 0 1 0 0 0 0 1 1 0 0 0 0 0 1 1 0 1 0 0 0 0 0 2 0 1 0 1 0 0 0 1 0 2 1 1 1 0 0 0 0 0 0 0 1 1 2 0 1 0 0 1 0 0 0 0 0 0 0 1 1 0 1 1 0 0 1 2 1 0 0 1 0 0 0 0 0 1 0 0 0 1 1 0 1 1 0 0 0 1 0 0 1 0 1 1 0 1 0 1 1 0 0 0 1 0 0 0 0 2 0 1 0 0 1 0 1 0 0 0 1 2 1 1 1 1 0 0 0 1 0 2 0 2 0 1 0 0 1 1 1 1 0 0 1 0 1 0 1 0 0 0 0 0 0 0 0 0 0 0 0 0 0 1 0 1 0 0 0 0 0 0 2 0 1 0 1 1 0 1 2 2 0 0 1 1 1 0 1 0 0 0 0 1 1 0 0 1 1 0 0 0 0 1 1 0 1 0 0 0 0 0 0 1 0 0 0 0 0 1 1 0 0 0 2 0 1 1 0 1 0 0 1 0 0 0 0 1 0 1 0 0 0 1 1 0 1 1 0 0 0 1 0 0 0 0 0 2 0 0 0 1 0 0 0 0 0 0 1 0 0 0 1 0 0 2 0 0 0 0 0 0 0 0 2 0 0 0 0 0 1 0 2 0 0 0 0 1 2 0 0 0 1 0 0 1 0 0 1 0 0 0 0 0 0 1 0 1 0 0 0 1 1 0 0 0 0 2 0 2 0 0 0 0 0 1 1 0 1 0 0 0 1 0 1 0 0 0 0 0 0 1 0 0 1 0 1 0 1 0 0 1 1 2 1 0 0 0 0 0 0 1 0 0 0 0 0 1 0 0 0 0 1 0 0 1 0 0 0 0 1 0 0 0 1 0 0 0 0 0 0 0 2 1 0 1 0 1 1 1 1 0 0 0 1 0 0 0 1 0 1 0 1 0 2 0 0 0 0 1 0 1 0 1 1 0 0 1 0 1 2 2 2 1 0 1 0 0 1 0 0 0 0 0 0 2 0 1 0 0 0 0 0 0 0 0 2 0 2 0 0 1 2 0 0 0 0 1 1 2 0 0 0 0 0 0 0 1 1 0 1 1 0 2 2 0 0 0 0 0 0 0 1 2 1 2 0 0 0 1 0 1 0 1 0 0 1 1 0 0 0 0 0 1 0 1 0 0 0 0 0 0 1 0 1 2 1 0 0 0 0 1 0 1 0 1 0 0 0 0 0 0 0 0 0 2 0 0 0 0 0 0 2 0 1 1 0 0 1 1 1 1 2 1 0 1 0 1 0 0 0 0 1 0 2 0 0 0 0 1 1 0 0 0 0 1 1 1 0 0 0 1 1 1 0 1 0 1 0 0 0 0 1 1 0 1 1 1 1 0 1 0 0 0 0 0 0 0 0 2 1 0 0 0 0 0 2 2 0 0 0 0 0 0 0 1 1 0 0 0 0 1 0 1 0 0 0 1 1 1 0 0 0 0 0 1 0 0 1 0 0 1 1 0 2 1 1 1 0 0 0 0 0 1 0 1 0 0 1 1 1 1 0 0 1 0 2 0 0 2 0 0 0 1 1 1 2 1 0 0 1 0 1 0 1 1 0 0 0 2 0 0 0 0 0 0 2 1 1 1 0 0 1 0 1 0 1 1 0 0 0 0 1 0 0 1 0 0 0 0 0 1 1 0 2 0 1 0 0 0 1 0 0 0 0 1 1 0 0 1 0 2 0 1 0 0 1 2 0 0 1 0 0 0 0 0 0 1 1 0 0 0 0 1 1 0 0 0 0 0 0 0 0 1 0 0 2 0 0 0 1 1 0 0 1 1 1 0 0 1 2 1 0 0 0 0 1 0 0 0 0 0 0 1 2 1 1 2 0 1 2 1 1 0 0 0 0 0 0 0 0 0 1 0 0 1 1 1 1 0 1 2 0 0 0 0 0 0 0 0 0 0 0 0 0 0 0 1 1 0 0 0 0 0 1 1 0 0 0 0 0 0 2 0 0 1 1 0 0 1 0 0 0 0 0 NA 0 0 0 1 0 0 0 0 0 0 1 1 1 0 0 1 1 0 0 0 0 0 0 0 0 0 0 0 1 0 0 0 0 1 0 0 0 1 0 1 0 0 0 0 1 0 0 1 2 0 0 1 1 0 2 0 0 0 1 0 0 1 1 1 1 1 0 0 2 0 2 1 0 0 2 1 1 1 1 1 0 1 0 0 0 1 2 0 0 0 1 0 0 2 0 0 0 0 1 0 0 1 0 0 0 0 0 0 1 1 1 1 0 0 1 0 0 0 0 1 1 2 0 1 1 1 0 0 0 0 0 2 1 1 0 0 0 0 0 1 1 0 1 0 0 0 1 0 2 0 0 0 0 0 1 0 0 1 0 1 0 0 1 1 1 1 1 2 0 2 1 1 1 0 0 0 0 1 1 0 0 0 0 0 0 0 1 0 1 0 0 0 0 0 1 0 0 1 1 1 1 1 1 0 0 1 1 0 0 0 0 1 0 1 0 0 0 1 2 0 1 0 1 0 0 0 1 0 0 2 0 1 2 1 1 1 1 0 1 0 0 0 1 0 1 1 1 1 2 2 2 0 0 1 1 0 0 2 0 0 0 0 0 2 0 0 1 0 0 0 0 1 0 0 1 0 0 0 0 1 0 0 0 0 0 2 0 2 0 1 0 0 0 1 1 0 0 0 0 0 1 1 1 0 1 1 0 0 1 0 0 2 0 1 0 0 0 0 1 1 0 0 1 1 0 0 0 0 0 0 0 0 0 1 0 0 0 0 0 1 0 0 0 1 0 1 0 1 0 1 0 1 1 0 2 0 0 0 0 1 0 1 0 0 0 1 1 0 0 0 1 0 0 1 0 0 0 0 0 0 1 0 0 0 0 0 1 1 2 0 0 1 0 0 0 0 1 0 1 0 1 0 0 0 0 0 1 1 0 1 0 1 0 0 0 1 1 1 0 2 0 1 1 1 0 0 0 0 1 2 0 0 0 0 0 1 0 0 1 0 1 0 1 1 1 1 2 0 0 0 0 0 1 0 1 1 0 1 0 0 1 0 0 0 0 1 1 0 0 0 1 0 0 0 0 1 1 0 0 0 0 1 0 1 0 0 1 0 0 1 0 0 0 0 1 0 1 0 0 0 0 2 1 0 0 1 0 0 1 1 0 0 1 0 1 2 0 0 0 1 0 0 1 0 0 0 0 0 0 0 0 0 0 0 1 2 1 1 0 0 1 0 0 0 1 1 0 0 1 0 1 0 1 0 1 0 0 1 0 0 0 0 0 1 0 0 0 1 0 0 0 0 1 0 0 1 0 1 0 0 2 0 0 0 0 0 1 1 0 0 1 1 0 0 0 0 0 0 0 0 0 1 1 0 0 1 0 0 1 1 0 0 0 0 0 0 0 0 0 1 0 1 0 0 1 0 1 1 1 0 0 1 0 2 0 1 1 0 0 0 1 1 0 1 0 1 0 0 1 0 0 0 1 0 1 0 0 0 0 1 1 1 2 0 0 0 1 2 0 1 0 0 0 0 0 1 0 1 0 1 0 0 0 1 2 2 0 1 1 0 1 2 0 0 1 0 0 0 0 1 0 0 1 2 0 0 0 0 2 1 0 0 1 0 0 1 0 1 0 0 0 0 0 1 0 0 1 0 1 0 1 0 0 0 1 0 0 1 1 0 0 2 0 1 1 1 0 1 0 1 0 1 1 0 1 0 0 0 0 0 0 0 0 0 0 0 1 0 0 2 0 0 0 0 1 0 1 0 1 0 1 0 0 0 1 1 0 0 0 1 0 1 0 1 0 0 1 1 0 1 0 0 0 1 1 1 2 0 0 0 0 0 1 1 0 0 1 0 1 0 2 1 0 1 0 2 0 0 2 0 0 1 1 1 0 0 0 1 0 1 1 0 0 0 0 0 0 1 1 1 1 1 0 0 2 0 0 0 1 0 0 0 0 0 0 0 0 1 0 0 0 0 0 2 0 1 0 0 1 0 1 1 1 0 0 0 1 0 0 1 0 0 0 0 0 0 0 0 1 0 0 0 1 1 0 0 1 0 0 0 0 0 0 2 0 0 1 0 0 0 0 0 2 0 0 0 0 1 1 0 0 0 0 0 0 1 0 0 0 1 1 1 0 0 1 0 1 0 0 0 0 0 0 0 0 0 0 0 0 1 1 1 0 0 0 0 2 0 1 1 1 0 0 1 0 1 0 0 0 1 0 0 2 0 0 0 0 0 0 1 0 2 1 0 0 0 0 2 0 0 0 1 0 0 1 0 0 1 0 0 0 1 1 0 2 0 0 0 1 0 1 0 1 1 1 0 2 1 0 0 0 0 0 2 0 0 0 2 1 0 1 0 0 0 0 0 1 0 0 2 0 1 0 0 0 1 0 0 0 1 1 0 0 0 0 0 2 0 0 0 1 0 1 0 0 1 0 0 0 0 1 2 0 2 1 0 0 0 0 1 1 0 1 0 0 0 0 1 0 0 0 0 2 0 1 1 0 1 0 0 0 1 1 0 0 0 1 0 0 2 1 1 0 1 0 2 1 1 0 0 0 1 0 0 0 0 0 0 0 1 1 0 2 0 0 0 1 1 1 2 1 1 0 0 0 0 0 2 0 0 0 1 1 0 1 0 1 2 2 0 1 0 0 0 0 0 1 1 0 0 0 1 0 0 0 1 0 0 1 0 1 0 0 1 0 0 0 0 0 1 0 0 1 0 0 0 0 0 1 0 0 2 0 0 0 0 0 0 0 1 0 0 0 0 0 0 1 1 0 0 0 0 1 0 0 2 1 1 0 1 1 0 0 2 0 0 0 1 0 0 0 1 0 0 0 0 1 1 0 0 0 0 0 1 0 0 1 0 1 0 2 1 1 0 1 1 0 0 1 1 2 0 1 1 1 1 0 0 0 0 0 0 1 0 0 1 0 1 1 0 0 0 0 1 0 1 0 0 1 0 1 0 0 0 0 1 2 0 0 0 0 0 1 0 1 0 1 1 0 0 0 1 0 0 0 2 1 0 0 0 0 0 0 1 0 0 0 1 0 2 1 1 0 0 0 0 1 1 0 1 2 1 0 1 0 0 0 2 0 0 0 0 0 0 1 0 2 0 1 1 0 2 1 0 1 1 1 0 0 0 0 0 0 0 1 2 0 0 0 2 1 0 0 0 0 0 0 0 0 0 0 0 0 2 0 0 0 0 1 0 0 2 1 0 1 0 0 0 0 0 0 0 0 0 1 1 0 0 0 0 0 0 1 0 1 0 0 1 0 1 0 0 1 0 0 0 1 2 0 1 0 1 0 0 0 0 0 0 1 0 0 2 0 0 1 1 0 0 0 0 0 0 2 1 0 1 0 NA 2 0 0 0 0 1 0 0 1 1 1 1 2 1 1 0 0 0 0 1 1 0 0 0 1 0 1 0 1 1 0 1 0 1 0 0 0 0 0 0 0 0 0 0 1 0 0 0 0 0 2 0 1 0 0 0 0 2 1 0 2 1 0 1 0 0 0 1 0 1 0 1 0 1 1 0 0 0 1 0 0 0 0 1 0 1 1 0 2 0 1 0 0 0 1 1 1 0 0 1 0 0 0 1 0 0 0 0 0 1 0 1 0 2 2 0 2 0 1 0 0 2 1 1 0 0 0 0 0 1 0 1 0 0 0 0 1 0 0 0 0 0 1 0 1 0 1 0 0 0 0 1 0 0 0 1 0 0 0 0 0 0 1 1 0 0 0 0 0 0 0 1 1 1 0 0 0 0 1 1 0 0 1 1 0 0 1 1 0 1 1 0 1 0 0 0 1 0 0 0 0 0 1 0 0 0 0 0 0 0 0 1 0 1 0 1 0 0 0 0 0 0 1 2 2 0 0 1 2 1 1 0 1 1 1 0 1 0 0 1 0 0 1 0 1 0 0 1 2 0 1 0 1 1 0 0 0 1 0 1 0 1 0 0 0 0 0 0 0 1 1 0 1 1 1 0 0 0 0 1 0 1 1 0 0 0 0 0 0 0 0 2 0 0 1 1 0 2 0 1 0 1 0 0 1 1 0 0 0 0 0 1 0 0 1 0 0 0 1 0 0 0 0 0 0 0 1 0 1 0 0 0 0 0 0 1 0 0 0 0 0 0 0 0 0 0 0 0 0 0 1 0 0 0 0 0 0 0 0 1 1 0 1 0 0 2 0 0 0 2 0 0 0 2 2 0 2 2 1 0 0 1 0 1 0 0 2 0 0 0 2 0 1 0 1 0 0 0 0 2 2 0 0 0 0 0 1 0 1 0 0 0 0 0 1 0 0 0 2 0 0 0 0 0 0 1 0 0 0 0 0 0 0 0 0 0 2 0 0 1 0 1 1 0 0 1 0 1 0 0 0 1 0 0 1 0 1 0 1 0 0 0 0 1 0 0 0 0 0 0 0 0 0 0 0 0 1 2 0 0 0 1 0 0 1 0 0 0 0 0 0 0 0 0 0 0 2 0 1 0 0 0 2 0 1 0 0 0 1 0 0 0 1 0 0 0 1 2 1 0 0 1 0 0 0 0 1 0 0 0 1 0 0 0 1 1 1 0 1 0 2 2 0 0 0 0 0 1 1 0 2 0 1 1 2 0 0 0 0 2 2 1 1 0 0 0 1 0 1 1 0 0 0 0 0 1 1 0 0 0 1 0 0 0 0 0 0 0 0 0 0 0 1 1 0 0 0 1 0 1 0 0 1 2 1 0 2 0 0 0 0 0 1 0 0 1 0 0 2 1 2 0 1 1 0 0 0 0 0 0 1 0 0 0 0 2 0 0 0 1 0 1 0 1 0 0 2 1 0 2 0 0 0 1 2 0 0
DERD_D2_925_08 0 1 0 1 1 0 0 0 1 0 0 2 0 1 1 0 2 0 1 1 2 1 0 1 0 0 0 2 1 1 2 0 2 0 0 0 2 1 0 1 2 1 0 0 0 0 0 0 0 1 1 0 0 0 0 0 0 1 0 1 0 NA 0 0 1 0 1 0 0 0 0 1 0 2 0 1 1 2 0 0 0 1 2 0 1 0 0 0 1 0 1 0 0 1 2 1 0 1 0 0 1 0 0 0 1 0 2 0 0 0 0 0 1 0 1 1 0 1 1 0 1 0 0 1 0 0 0 0 1 1 1 1 1 0 1 0 0 0 0 0 0 2 1 0 0 1 1 1 0 1 0 1 0 1 0 1 0 0 0 1 1 0 0 1 2 0 0 0 0 1 1 1 1 1 2 0 0 0 1 1 1 0 1 1 1 0 0 0 1 1 0 0 1 0 0 0 0 0 0 0 2 0 0 0 0 2 2 1 1 1 0 0 1 1 1 1 1 0 1 0 0 1 1 2 1 0 1 0 0 2 0 0 0 0 0 0 1 0 1 0 0 0 0 0 1 2 0 1 2 0 1 0 0 1 0 0 0 2 0 2 1 0 1 1 1 0 0 1 1 1 0 0 0 0 0 0 1 2 0 1 0 2 0 0 0 1 0 0 1 0 0 0 0 0 0 0 0 1 2 2 0 1 1 0 0 0 1 2 2 1 0 0 1 1 0 0 1 0 1 1 1 0 2 1 1 1 0 0 1 1 0 1 0 0 0 0 0 0 0 1 1 0 2 1 1 1 1 0 NA 1 0 0 1 0 0 0 1 0 0 0 0 0 0 0 2 1 2 0 0 0 1 0 1 0 0 0 1 0 1 2 0 0 0 0 1 1 1 0 1 0 0 0 0 2 0 1 0 0 1 2 0 1 1 0 0 0 0 1 0 1 0 0 0 1 2 0 1 0 1 0 1 2 1 0 0 0 0 0 0 0 1 2 0 0 0 1 2 0 1 0 0 1 0 0 0 0 1 0 1 0 1 0 0 0 1 1 0 1 0 0 1 0 0 0 1 2 0 1 0 0 0 1 1 0 0 0 1 0 2 0 0 0 0 1 0 0 0 0 0 1 0 0 0 1 0 0 0 1 0 0 0 2 0 2 1 0 0 0 0 0 0 1 1 1 0 0 0 0 0 0 0 1 0 0 1 0 0 1 0 0 0 0 0 1 1 1 0 1 0 0 0 1 2 0 2 0 1 0 1 2 1 1 0 1 0 0 0 1 0 1 0 0 0 1 0 0 1 1 0 0 0 1 1 1 0 0 1 1 0 1 0 0 1 1 0 1 0 2 0 1 1 1 1 0 1 1 0 2 0 0 0 1 2 1 0 1 0 0 0 0 0 0 1 0 0 1 1 0 0 0 1 1 0 1 0 1 0 0 0 1 1 2 0 0 1 0 0 0 0 1 1 2 0 0 0 0 0 0 0 0 0 0 1 0 1 1 0 0 0 0 0 1 0 0 1 1 0 0 1 0 0 0 1 0 0 0 0 0 1 0 1 1 1 0 0 0 0 0 1 0 1 0 1 0 0 0 1 0 1 1 1 2 0 0 0 0 0 0 1 0 2 0 0 0 0 0 0 1 0 2 0 0 1 0 2 0 1 1 0 1 0 0 0 0 0 0 0 0 0 0 1 1 1 2 0 0 1 0 0 0 0 0 1 0 0 0 1 0 0 0 0 0 1 0 0 1 0 0 0 0 0 0 0 0 0 1 0 0 0 1 0 0 0 0 1 0 0 1 1 0 0 0 0 1 0 1 0 0 0 1 0 0 1 0 1 0 0 1 0 0 0 0 1 0 0 1 0 1 0 0 0 2 0 1 0 0 1 1 0 0 0 2 0 1 0 0 0 0 0 0 0 0 0 0 1 0 0 0 0 1 1 0 1 0 0 0 1 0 2 0 0 0 0 0 0 0 0 0 0 0 1 1 0 0 0 0 1 0 0 0 0 1 0 0 0 1 1 0 0 1 0 2 1 0 0 1 1 0 0 0 1 0 0 0 1 0 0 1 0 1 0 0 0 0 1 0 1 0 1 0 0 1 0 0 0 2 0 0 0 0 0 1 0 1 0 1 0 0 0 0 0 1 1 1 0 0 0 1 0 0 1 0 NA 0 0 0 2 0 1 1 0 2 0 0 1 0 0 0 1 0 0 0 0 0 0 1 0 0 1 1 1 0 0 1 0 0 0 0 0 1 1 0 1 1 1 1 0 2 1 0 1 0 1 0 0 0 0 0 1 1 0 1 0 1 0 0 0 0 0 1 0 0 0 0 NA 0 1 1 1 0 0 0 1 0 1 0 0 0 0 2 0 0 0 0 0 1 0 0 0 0 0 0 0 2 0 0 2 1 1 0 0 0 0 0 1 0 0 0 0 1 0 0 0 0 1 1 1 0 2 0 1 0 0 0 1 1 0 0 1 0 1 0 0 1 1 1 0 0 0 0 0 0 0 0 0 1 0 0 0 0 0 0 1 1 1 0 0 0 0 0 0 0 1 0 1 0 0 0 2 0 2 0 1 1 1 0 0 0 0 0 2 1 1 0 0 1 0 0 1 0 0 0 0 0 1 2 1 1 0 0 0 1 0 1 2 1 1 1 1 2 0 0 1 0 2 0 0 0 0 0 0 1 1 1 0 1 1 0 0 1 1 1 0 0 2 0 1 1 0 0 1 0 0 0 0 0 2 0 1 0 2 0 0 1 0 0 0 1 1 1 1 1 1 0 1 0 1 1 1 1 1 0 0 0 0 1 0 1 0 0 1 0 0 1 0 0 0 0 0 1 0 0 0 1 0 0 1 0 0 0 1 0 0 0 0 0 0 0 2 2 0 0 0 0 0 0 1 2 2 0 1 1 1 1 1 1 0 0 0 0 1 2 0 0 1 0 0 0 0 0 1 1 0 0 0 0 0 0 0 0 1 0 1 0 0 0 2 1 0 1 0 1 0 2 1 0 0 0 0 1 0 0 0 0 1 1 2 0 0 0 0 1 0 0 1 1 0 0 1 0 0 0 0 0 0 0 1 0 1 0 0 0 0 0 0 1 1 1 0 1 0 1 1 0 0 0 0 0 0 0 0 1 0 0 0 0 0 1 0 2 0 0 1 1 1 2 0 0 0 1 0 0 0 0 0 0 0 0 0 0 2 0 0 1 1 0 1 0 1 1 0 0 0 1 1 0 2 0 1 0 0 0 1 1 0 0 0 0 0 1 0 1 0 0 0 1 0 0 2 0 0 1 1 0 0 1 0 0 1 0 1 1 0 0 1 0 0 0 0 0 0 0 0 1 1 0 0 0 0 1 0 0 0 0 0 0 0 1 0 0 0 0 0 0 0 0 1 0 0 1 1 0 1 0 1 1 1 1 0 0 0 0 0 0 0 1 0 1 1 1 1 2 0 0 0 0 1 1 1 0 1 1 0 1 1 0 1 0 1 0 0 0 1 0 0 0 1 0 0 0 0 1 1 0 0 1 0 0 0 0 1 0 0 2 0 2 0 0 1 1 0 0 0 0 0 1 1 1 0 0 1 0 0 0 1 1 0 0 2 0 2 1 0 2 0 0 0 0 0 1 2 0 1 0 0 0 2 1 1 0 1 1 0 0 1 0 0 0 0 0 0 0 1 0 1 0 0 1 1 1 1 1 1 1 0 0 0 0 2 0 1 0 1 0 0 0 0 0 0 0 0 0 1 0 0 1 0 1 0 1 0 1 1 0 0 1 0 0 1 1 1 0 1 0 1 0 0 0 0 0 0 0 0 0 1 1 1 1 0 1 0 0 0 1 0 0 0 0 1 0 1 2 1 0 1 1 0 0 0 1 0 0 2 0 2 1 0 1 0 0 0 0 1 0 1 0 1 0 0 0 0 0 0 0 2 0 1 1 1 0 0 1 0 1 0 0 0 0 1 0 2 0 1 0 1 1 1 1 0 0 0 0 0 0 0 1 0 1 0 1 0 1 0 0 1 1 0 0 0 0 0 0 0 0 0 1 1 0 1 0 0 1 1 2 0 0 1 0 1 0 0 1 1 2 0 0 2 1 1 0 0 0 2 0 0 1 1 0 0 0 0 0 0 1 1 1 0 0 0 1 0 1 0 1 1 0 0 0 1 1 0 1 0 0 0 0 0 0 1 1 0 2 0 1 0 0 1 1 0 1 0 0 1 0 0 0 1 0 2 0 0 1 0 2 1 0 1 1 0 0 0 0 0 1 0 1 0 0 1 1 0 0 1 0 0 1 0 0 0 0 0 0 0 1 0 1 0 2 2 0 0 0 0 1 0 0 1 2 0 1 0 1 0 1 1 1 0 0 0 0 1 0 1 1 2 0 0 1 1 1 0 0 0 0 0 0 1 0 0 1 0 0 0 1 0 1 1 0 0 0 0 0 0 0 0 0 0 0 0 0 0 0 0 0 1 0 0 0 0 0 0 0 0 0 0 0 NA 0 0 2 0 0 0 1 0 0 0 0 0 0 2 0 NA 0 1 0 0 0 0 0 0 0 0 0 1 1 0 0 1 1 0 0 0 2 1 0 0 0 0 0 0 0 1 0 0 0 1 0 0 0 1 0 1 1 0 1 0 0 0 0 0 2 1 1 1 1 0 2 0 0 0 1 0 0 0 1 1 1 1 0 0 1 1 1 1 1 1 1 1 1 1 1 0 0 1 1 0 0 1 1 0 0 0 1 0 1 0 0 0 0 0 1 0 0 1 1 0 0 0 1 0 1 0 1 0 1 1 0 0 0 0 0 1 1 1 0 1 1 0 1 0 2 1 0 0 0 0 0 0 0 0 0 1 0 0 0 0 1 1 1 0 1 0 0 0 1 0 0 0 0 1 1 2 1 0 1 1 0 1 1 1 0 2 1 1 1 1 0 0 0 1 0 0 0 0 0 0 0 1 1 0 0 0 0 0 0 1 1 0 0 0 2 0 0 1 1 0 0 1 1 0 0 0 0 1 1 1 0 1 0 1 1 0 1 0 1 0 1 1 1 0 0 1 1 0 2 1 2 1 0 0 1 0 0 0 0 0 1 0 1 0 2 2 2 0 0 1 1 0 0 1 0 1 0 0 0 2 1 0 1 0 0 0 0 1 0 0 1 0 0 0 0 1 1 1 0 0 1 1 0 1 0 1 1 0 0 1 2 0 0 0 0 0 1 1 1 0 1 1 0 0 0 1 1 2 0 1 2 0 0 0 1 1 0 1 1 1 0 0 0 0 0 0 0 0 0 0 0 0 0 0 0 1 0 0 0 0 0 0 0 1 1 1 1 2 1 0 2 0 0 0 0 1 0 1 0 1 0 1 0 1 0 0 1 0 0 0 0 0 0 0 1 0 0 0 0 0 0 0 0 2 1 0 0 1 2 0 0 0 1 0 0 0 1 0 0 0 0 0 1 1 1 0 0 0 0 0 0 1 2 1 0 0 0 1 2 0 0 0 0 0 1 2 1 1 0 0 0 0 2 0 0 1 1 0 1 1 1 0 1 0 0 1 0 0 1 0 NA 1 0 0 0 0 1 0 0 0 0 1 1 0 0 0 1 0 0 0 0 1 1 0 0 0 0 1 0 1 0 0 1 0 0 1 0 0 0 0 2 0 0 1 0 1 0 1 1 0 0 0 0 0 0 1 0 0 0 0 0 0 0 0 0 1 0 0 1 0 0 0 0 0 1 0 0 0 1 0 2 2 1 0 0 0 1 0 0 1 0 0 0 0 1 0 1 0 0 0 1 0 0 0 0 1 1 0 0 1 0 0 0 1 0 0 0 0 1 0 0 1 1 1 0 1 1 0 0 0 0 0 0 1 0 0 0 1 0 1 0 0 0 1 0 0 0 1 1 0 0 1 0 1 1 1 0 0 0 0 0 1 0 0 0 1 0 1 0 0 1 0 1 0 1 1 0 1 0 1 0 0 1 0 0 0 0 1 0 1 0 1 0 0 1 0 0 0 1 0 0 0 0 0 0 0 1 0 1 0 0 1 1 1 0 1 0 0 0 0 0 1 0 1 0 0 2 0 0 1 2 2 0 0 0 0 1 0 0 0 0 0 1 0 0 1 0 1 0 1 0 0 0 0 1 0 0 0 1 0 0 1 0 1 0 0 1 0 1 1 0 0 0 0 0 0 1 1 2 1 0 0 0 1 1 1 0 0 1 0 0 1 0 1 0 1 0 2 2 0 1 0 1 0 0 0 0 1 0 0 0 0 1 0 0 2 1 0 0 0 1 0 1 0 0 0 0 1 0 0 0 1 1 1 1 2 0 1 0 2 1 0 1 1 0 1 0 0 1 0 1 0 0 0 1 0 0 0 0 0 0 0 0 1 1 0 0 1 0 1 0 1 0 0 1 0 0 1 0 1 1 0 0 1 0 2 0 0 0 1 0 0 0 1 1 1 1 0 0 0 1 0 0 0 0 0 0 1 0 0 0 0 0 1 0 1 0 0 0 2 0 1 0 0 1 0 1 0 1 0 0 1 1 0 0 1 0 0 0 0 2 0 0 0 1 1 0 0 1 1 0 0 1 2 0 0 0 0 0 2 0 0 2 1 0 0 1 2 2 1 0 0 0 1 2 0 0 0 0 0 0 1 0 0 0 0 0 1 0 0 1 2 1 0 0 0 0 0 0 0 0 0 0 0 0 2 1 0 0 0 0 1 2 1 1 2 1 1 0 1 1 1 0 1 0 0 1 0 NA 1 0 0 1 0 0 1 0 1 1 0 0 0 0 2 0 0 0 1 0 0 0 0 0 1 0 0 0 0 0 0 1 0 1 0 1 0 1 0 1 1 1 0 0 0 0 1 0 1 1 0 0 1 0 2 0 0 0 0 0 0 0 0 0 0 0 1 1 1 0 0 0 0 1 2 0 1 1 1 0 0 0 0 1 0 1 0 1 0 0 0 0 0 0 1 0 1 0 1 0 1 1 0 0 0 0 1 2 0 0 0 0 0 0 0 0 0 0 0 1 0 1 1 2 2 0 0 0 1 1 0 0 0 1 0 0 1 1 1 0 1 0 1 1 1 1 0 0 1 0 0 0 0 0 0 0 2 1 2 2 0 0 0 0 1 0 0 2 1 0 1 0 0 0 1 0 1 0 1 1 0 0 0 1 0 0 0 1 0 0 0 1 0 0 1 0 0 0 1 0 0 0 1 0 0 0 0 1 0 0 1 0 0 0 0 0 0 0 0 2 0 1 1 0 0 1 0 0 1 0 1 0 0 2 0 1 1 1 1 0 0 1 0 2 1 0 0 1 0 2 0 0 2 1 0 0 1 1 0 0 1 0 0 0 0 1 0 0 1 0 1 0 0 0 0 0 0 0 0 0 0 0 0 1 0 1 1 0 0 0 0 1 1 1 0 2 0 2 0 0 0 1 2 0 0 0 0 0 0 1 0 0 1 1 1 1 0 0 0 0 1 0 1 0 1 0 0 1 1 0 0 0 1 2 0 0 0 0 0 2 0 0 0 0 1 0 0 1 0 0 0 0 2 0 0 0 0 0 0 1 1 2 0 0 1 0 NA 2 0 0 1 0 0 0 1 0 1 2 1 0 0 0 0 0 1 0 0 0 1 0 0 0 1 1 0 0 1 0 1 1 0 0 1 0 1 1 0 0 0 0 0 1 2 1 0 0 2 1 0 0 0 0 0 0 0 0 0 0 0 0 2 1 0 0 0 1 0 1 2 0 0 2 0 0 1 0 0 0 0 0 NA 1 2 0 0 0 0 0 1 2 0 1 1 0 1 1 0 0 0 1 0 0 1 1 1 1 1 0 0 0 0 0 0 1 0 1 0 0 1 0 0 1 1 0 0 0 0 0 0 2 1 0 1 2 2 0 0 0 0 0 2 1 0 1 0 0 1 1 1 1 0 0 0 1 0 1 0 0 0 1 2 1 0 1 0 0 1 0 1 1 1 0 0 0 0 0 0 0 0 1 1 0 0 0 0 1 0 1 0 0 0 0 2 2 0 1 1 0 1 0 1 0 1 0 1 0 0 0 1 1 0 0 1 1 0 0 0 0 1 1 0 1 0 0 0 1 0 0 0 1 0 1 0 0 1 0 0 1 1 0 0 0 0 0 1 0 0 0 0 0 0 1 0 1 0 0 2 0 0 0 0 0 0 0 0 1 1 0 0 0 0 2 0 0 0 0 0 1 0 1 0 0 0 0 2 0 1 1 0 0 1 0 0 0 0 0 0 0 0 0 0 0 0 0 0 0 2 1 1 0 0 0 0 2 1 0 0 1 1 0 0 1 0 0 2 1 1 1 0 1 0 0 0 0 0 0 0 0 0 1 1 0 0 0 0 0 0 0 1 0 0 0 1 0 0 1 0 1 2 1 0 0 0 1 0 1 0 1 NA 0 1 1 0 0 1 0 0 2 1 1 0 0 1 2 0 1 0 0 2 0 0 0 0 0 1 1 1 0 0 1 0 0 0 0 0 2 0 0 1 0 0 1 0 0 1 0 0 2 0 1 0 0 0 0 0 0 1 1 0 0 0 0 1 0 1 0 1 0 1 1 0 0 1 1 0 1 1 0 0 1 0 0 0 0 0 0 0 0 0 0 0 1 0 1 0 0 0 0 1 0 1 0 0 1 0 0 1 1 0 1 0 1 0 0 0 1 0 1 0 0 0 1 0 0 1 1 0 0 1 1 2 1 0 0 2 0 0 0 0 0 0 2 1 1 0 0 2 0 1 0 0 2 0 0 0 0 0 1 0 1 0 0 0 0 0 1 0 0 0 1 0 1 0 1 0 0 0 0 0 1 0 0 0 2 0 0 0 0 0 0 1 0 0 0 0 0 0 0 0 1 0 1 0 0 2 0 1 0 0 1 0 0 0 2 1 0 1 0 0 0 0 1 0 2 0 0 0 1 0 2 1 0 0 0 1 0 0 0 2 0 0 0 0 0 1 0 1 0 0 1 1 0 0 0 0 0 0 0 0 0 0 2 0 1 0 0 0 2 0 1 0 0 0 0 0 0 0 1 0 0 0 1 1 1 0 0 1 0 0 0 0 0 0 0 1 2 0 0 0 2 1 1 0 0 0 1 2 0 0 0 0 1 0 0 0 1 0 0 1 2 1 1 0 0 1 2 0 1 0 0 0 2 1 1 0 0 0 0 0 0 2 1 0 0 0 2 0 0 0 0 0 1 0 0 0 0 0 1 1 0 0 1 0 0 1 0 0 1 2 1 0 2 0 0 0 0 0 1 0 1 1 0 1 1 2 2 0 1 1 1 0 1 0 0 1 1 0 0 0 0 0 0 1 1 1 0 1 0 0 0 0 1 0 0 1 0 0 1 1 1 0 0
DERD_D2_925_09 0 1 0 1 0 0 0 0 1 0 0 1 1 0 1 1 1 0 1 1 2 1 1 0 0 0 0 2 1 1 2 1 1 0 0 0 1 1 0 1 2 0 0 1 0 0 0 0 0 0 1 2 2 0 0 0 0 0 0 0 0 0 1 0 0 0 1 0 0 0 0 2 1 1 0 0 1 1 1 2 0 1 1 0 1 1 0 0 1 1 1 1 1 1 0 2 1 1 1 0 1 1 1 0 0 0 0 0 0 0 0 0 1 0 1 0 0 0 1 1 1 0 0 1 2 0 1 1 2 2 2 2 1 0 1 0 1 0 1 2 0 2 1 0 0 1 0 1 0 1 0 1 1 2 0 1 0 0 0 1 0 0 0 0 2 0 0 0 0 0 0 0 1 2 1 1 0 1 1 1 2 0 1 0 1 0 2 0 1 2 0 2 2 0 0 0 0 1 0 0 2 0 0 0 1 1 0 2 1 0 0 1 2 2 0 0 0 1 0 0 0 1 1 2 1 0 0 0 0 2 0 0 0 1 0 0 0 0 1 0 0 0 2 0 1 2 0 1 2 0 1 0 1 1 2 0 0 1 1 1 1 0 0 1 1 0 0 1 1 1 0 0 0 1 1 0 0 2 0 1 1 1 0 0 0 0 0 0 1 1 0 0 0 0 0 0 1 0 2 1 0 1 0 0 0 1 1 0 1 2 1 0 0 1 0 0 1 1 1 1 1 1 1 1 0 1 0 0 0 2 0 0 0 1 0 0 0 0 1 1 1 1 0 1 2 1 0 0 1 1 0 1 0 0 0 1 1 0 0 0 0 0 0 0 2 2 0 0 0 0 1 0 2 0 0 0 1 2 1 2 0 1 1 0 1 1 0 0 0 0 0 0 1 1 0 0 0 0 1 0 0 2 1 0 0 0 0 2 0 0 0 0 0 0 2 1 1 1 2 0 0 1 1 0 0 1 0 0 0 0 0 1 0 0 0 1 2 0 1 2 0 2 0 0 0 0 0 0 0 1 1 0 0 0 2 0 0 0 0 0 1 0 0 1 0 1 0 1 0 1 0 0 1 0 0 1 0 0 1 0 0 0 1 1 1 0 0 0 0 1 0 0 1 1 0 1 0 1 0 0 0 1 0 0 0 0 0 0 0 0 0 1 0 2 1 0 0 0 0 1 1 2 1 0 0 1 0 0 0 0 1 1 0 0 0 2 0 1 0 1 0 1 0 0 1 1 0 0 1 1 2 0 0 0 0 0 0 0 1 0 1 1 0 0 0 1 0 1 0 0 0 0 0 1 0 1 2 2 0 0 0 0 1 0 1 0 0 1 1 1 0 1 0 0 1 1 0 1 1 0 0 0 2 1 1 0 0 1 0 0 1 0 0 0 0 0 1 0 0 1 0 0 0 0 1 1 0 1 1 1 0 1 0 0 2 0 0 0 0 1 2 1 2 0 0 0 0 0 0 1 1 1 2 0 1 0 0 0 0 1 0 0 0 0 1 2 0 0 2 2 0 0 1 0 0 1 1 0 0 0 1 2 2 2 0 0 0 1 1 0 1 1 2 2 0 0 1 0 0 1 0 2 0 0 0 0 0 0 0 0 0 0 0 0 0 0 0 1 0 2 0 0 1 1 1 0 0 0 1 1 0 0 0 0 0 0 1 0 1 0 2 2 1 2 0 0 1 1 0 1 0 1 1 0 0 0 0 0 0 0 0 0 0 0 0 1 1 0 0 0 0 0 0 0 1 1 0 0 0 1 0 0 0 0 2 1 1 2 1 0 0 0 1 1 0 1 0 0 0 1 0 0 1 0 1 0 0 0 0 0 1 0 2 0 0 0 0 0 0 0 0 2 0 0 0 0 1 0 0 1 0 2 2 0 0 0 0 0 0 0 1 0 0 0 0 1 2 0 0 0 1 0 1 0 0 0 0 0 2 0 0 0 0 0 0 0 1 0 0 0 1 0 0 1 1 0 1 0 1 0 0 1 0 1 0 1 2 0 0 0 0 2 0 0 0 0 1 0 0 0 1 0 0 0 1 0 0 1 0 1 0 0 0 0 1 0 1 0 0 0 0 1 0 0 0 0 0 0 0 0 0 1 0 1 0 1 0 1 0 0 1 1 0 2 2 0 0 1 0 0 1 0 1 0 0 0 1 0 0 2 0 2 0 0 0 0 0 1 0 0 0 0 0 0 0 1 0 0 2 0 0 0 0 1 1 0 0 0 0 1 2 1 1 0 1 1 1 2 1 0 1 0 1 0 0 1 0 0 2 0 0 1 0 2 1 0 0 0 0 0 0 0 0 1 NA 0 0 1 1 1 1 1 2 0 1 0 0 0 1 0 1 1 1 0 0 0 0 0 0 0 1 0 1 1 0 0 2 2 1 0 0 0 0 0 1 0 0 0 2 0 0 0 0 1 0 0 0 0 1 0 2 0 0 0 1 1 0 0 0 0 1 0 0 1 2 1 0 0 0 1 0 0 0 0 1 1 0 0 0 0 0 1 1 0 1 0 0 0 0 0 0 0 1 0 1 0 0 0 2 0 1 1 1 1 1 0 0 0 0 0 1 1 1 1 1 1 1 0 0 0 0 0 0 0 0 1 1 1 0 1 1 0 0 1 1 1 1 0 1 0 0 0 1 0 2 NA 0 0 2 1 0 1 0 0 0 0 1 0 0 2 1 1 0 0 1 0 1 2 0 0 0 0 1 0 0 0 2 0 1 0 1 1 0 0 0 0 0 2 0 1 1 0 1 0 0 0 1 0 2 0 2 0 1 0 0 1 1 0 1 0 1 1 0 1 0 0 1 0 1 1 0 0 0 1 0 0 0 0 0 0 0 0 0 0 1 0 0 0 0 1 0 1 2 0 1 0 0 2 2 0 0 1 1 0 0 1 0 0 0 0 1 2 1 0 1 1 0 0 0 0 1 0 1 0 0 0 0 0 0 0 1 0 2 0 0 0 1 0 0 0 0 0 0 2 0 0 1 0 0 0 0 0 0 0 0 0 0 0 1 0 0 1 0 1 2 0 0 0 1 0 0 1 0 0 2 0 1 0 1 0 0 0 1 0 0 1 0 0 0 1 1 0 2 0 0 0 0 0 0 0 0 0 0 0 1 0 0 2 0 2 0 0 1 0 0 1 0 0 0 0 0 0 1 0 0 1 0 0 0 0 1 0 0 0 1 0 1 0 0 1 0 0 0 1 1 0 2 0 0 0 0 0 1 2 0 1 1 0 0 1 0 2 0 0 0 0 0 0 0 0 0 0 1 1 0 0 0 0 0 0 1 0 0 0 1 0 1 0 1 0 1 0 0 0 1 0 0 0 0 1 0 0 1 0 0 0 0 1 1 0 0 0 1 1 0 0 0 0 0 2 1 0 1 0 0 1 0 0 0 0 0 0 0 0 0 2 0 1 0 1 1 1 0 0 0 0 0 0 1 0 2 1 0 0 1 0 1 2 2 2 1 0 2 0 0 1 0 1 0 0 0 1 0 0 1 0 0 0 0 1 1 0 0 1 0 2 0 0 0 2 0 0 0 0 1 1 2 1 1 0 0 1 0 0 1 0 0 1 1 0 2 1 0 1 0 0 0 1 0 1 1 1 1 0 0 0 0 0 1 0 1 2 0 1 1 1 0 0 0 0 1 0 0 1 0 0 0 0 1 0 0 2 2 0 0 1 0 0 1 0 1 0 0 0 0 0 0 0 0 0 0 0 1 0 0 0 1 1 0 0 0 0 1 0 0 0 0 0 1 1 0 0 1 0 1 0 0 0 0 0 0 2 0 0 1 1 2 1 0 0 0 0 0 1 1 0 1 0 1 0 0 1 1 0 2 0 0 0 1 1 2 0 0 1 2 0 0 1 0 0 0 0 1 0 1 0 2 1 0 0 0 0 0 2 1 0 1 0 1 0 0 0 0 2 0 0 0 0 1 0 2 0 0 0 1 1 1 0 0 0 0 0 1 0 0 0 0 1 0 0 0 2 1 1 0 1 0 0 0 0 1 0 1 0 0 1 0 1 1 0 0 1 0 2 0 0 2 0 1 0 1 2 1 1 1 1 1 0 0 1 0 0 0 0 0 0 1 0 0 0 0 0 0 2 0 0 0 0 0 1 0 1 0 1 1 0 0 0 0 1 0 1 1 0 1 0 0 0 0 1 0 2 0 0 0 0 1 1 0 1 1 0 1 0 0 0 1 0 2 0 0 1 0 1 1 0 1 0 0 0 1 0 0 0 1 1 0 0 1 1 0 1 0 0 0 0 1 0 0 0 1 0 0 1 1 1 0 1 1 0 0 0 0 2 0 0 1 1 0 1 0 0 0 0 1 0 0 0 1 0 1 2 0 1 2 0 1 2 0 2 0 0 0 0 0 0 1 0 0 1 0 0 0 1 1 1 1 1 0 0 0 0 1 0 0 0 1 0 1 0 0 0 0 0 1 1 0 0 0 0 0 0 0 0 0 0 0 0 0 1 0 0 1 0 0 0 1 1 0 0 1 0 1 0 1 0 1 0 0 0 1 1 0 0 0 2 0 0 1 1 0 0 0 2 1 0 0 0 0 0 0 1 0 0 0 0 1 0 0 0 1 0 1 0 0 1 0 0 0 0 0 0 0 0 0 1 0 2 0 0 0 1 0 0 1 1 0 0 0 0 1 2 0 1 1 0 1 2 1 1 0 2 1 0 1 0 0 0 1 1 0 0 0 1 0 0 2 0 0 0 0 0 0 0 1 1 0 0 0 0 0 0 1 1 0 2 0 1 0 0 0 0 1 2 1 0 0 1 1 1 0 1 1 0 2 1 1 0 0 1 0 0 1 1 0 1 0 0 1 1 0 2 0 0 0 1 0 0 0 0 0 1 1 1 0 2 1 1 0 0 1 0 1 1 1 1 1 0 0 0 1 0 0 0 0 0 1 0 2 0 0 1 1 0 0 0 1 1 0 1 1 0 0 0 1 0 0 0 1 1 0 1 0 1 1 0 1 1 1 0 1 0 0 1 0 1 0 1 0 0 0 1 1 1 0 1 1 2 0 1 0 2 0 0 0 0 0 1 0 0 1 2 2 2 1 0 1 1 0 0 2 0 0 0 0 0 2 0 0 0 0 0 0 0 0 0 0 0 0 0 0 0 1 0 1 0 0 2 1 0 0 0 0 0 0 1 1 1 0 0 0 0 1 2 2 1 0 1 1 0 1 0 2 0 1 0 1 0 0 0 0 2 0 0 1 1 0 0 0 0 0 0 0 0 0 0 0 0 0 0 0 0 0 0 0 0 0 0 1 0 0 0 1 0 1 1 0 1 0 0 0 0 1 0 1 0 0 0 1 1 0 0 0 1 0 0 1 0 0 0 0 0 0 1 1 0 0 0 0 1 2 1 1 0 1 2 0 0 0 2 0 0 0 1 0 0 0 0 0 1 0 1 1 0 1 1 0 0 0 0 1 0 2 0 1 1 0 0 0 1 0 0 2 1 0 0 0 0 1 0 0 1 1 1 0 1 1 1 1 1 0 0 0 0 0 2 0 0 0 0 1 0 0 0 0 0 1 0 0 1 0 0 0 0 0 0 0 0 0 0 0 0 0 0 1 0 0 0 0 1 0 0 1 0 0 0 0 1 0 1 0 0 2 0 0 1 1 0 1 0 0 1 1 0 0 0 0 0 0 0 0 0 0 0 0 2 0 0 0 0 0 2 0 2 1 2 0 0 2 1 0 0 0 2 0 0 0 0 0 0 0 1 0 1 0 0 0 0 0 0 1 0 1 1 0 0 1 0 0 0 1 0 0 1 1 1 0 0 0 1 1 0 0 1 0 0 0 0 0 1 0 0 1 1 1 0 0 0 0 0 1 0 0 0 1 0 1 0 1 0 0 1 0 0 0 0 0 0 0 0 0 0 1 0 1 0 0 2 0 0 1 1 0 1 1 0 2 0 0 1 0 0 0 0 0 0 1 0 1 0 0 0 1 0 1 1 0 1 0 0 0 0 1 2 1 2 0 1 1 1 2 0 0 0 0 1 0 0 1 0 0 1 0 0 1 0 1 2 2 0 0 1 0 1 2 0 0 0 0 1 0 1 1 0 0 0 2 0 0 0 0 2 1 0 0 0 0 0 1 0 2 0 0 0 0 0 2 0 0 0 0 1 0 1 1 1 0 1 0 1 1 1 0 0 0 0 1 1 0 0 0 0 0 0 0 1 0 1 0 0 1 0 0 0 1 0 0 0 0 0 1 0 0 0 0 0 0 1 0 1 0 1 0 0 1 0 0 0 0 1 0 1 1 0 1 0 1 0 0 0 2 0 1 0 0 1 0 1 2 0 0 1 0 0 0 1 2 0 0 1 0 0 0 0 2 0 1 0 1 0 0 2 0 0 0 1 1 1 0 0 1 0 1 1 0 0 0 0 0 0 0 0 0 1 0 0 0 0 0 0 0 0 0 0 1 0 0 0 0 1 0 0 0 0 0 1 2 0 2 0 0 0 0 1 1 1 0 0 0 0 0 0 0 0 0 1 0 0 0 0 0 1 1 0 0 1 1 0 1 0 0 0 0 0 0 0 1 0 0 1 0 0 0 1 0 2 1 0 0 0 0 1 0 0 0 0 0 0 1 0 0 0 2 1 1 0 0 0 2 0 0 0 0 0 0 0 1 0 0 0 0 0 2 0 1 1 0 0 2 2 0 1 1 0 1 0 1 0 1 0 1 0 0 1 0 1 1 0 0 0 0 0 2 0 2 1 0 1 0 0 1 0 0 0 1 0 0 1 0 0 0 1 0 0 0 0 0 2 0 1 1 0 0 0 0 0 1 0 0 0 0 0 1 0 1 0 1 0 1 0 1 1 1 1 0 0 0 0 0 0 0 0 1 0 0 0 0 0 1 0 2 0 1 1 0 1 0 0 0 2 1 0 0 1 0 1 0 0 1 1 0 0 1 1 0 0 1 0 1 0 0 0 1 1 1 1 0 0 1 0 1 0 0 0 0 1 0 0 2 1 2 0 0 0 0 0 0 0 0 0 0 0 2 0 1 0 0 0 1 0 1 0 0 1 1 0 0 0 1 0 0 0 2 1 1 1 0 0 0 1 0 1 0 1 1 0 0 0 1 0 2 0 2 0 2 1 0 1 0 1 2 2 0 1 0 0 0 0 0 0 2 0 0 0 1 0 0 0 0 0 0 1 0 0 0 0 1 1 0 0 0 0 0 0 0 1 0 0 1 0 0 2 0 0 2 0 1 0 0 0 0 0 0 1 1 0 0 0 0 1 1 0 0 1 1 2 0 0 1 0 1 0 1 1 0 0 0 0 0 0 0 0 0 1 2 0 1 0 0 2 1 0 0 0 0 0 1 1 0 0 0 1 1 1 1 1 0 0 1 1 1 1 1 0 0 1 1 0 1 0 0 0 0 0 0 0 0 0 1 0 0 0 0 0 0 0 1 0 1 0 1 0 1 1 0 0 0 0 2 1 0 1 0 0 0 0 0 1 0 0 2 2 0 0 0 0 1 0 2 0 0 0 0 1 0 0 1 0 0 0 1 0 2 2 0 0 0 0 0 1 1 0 0 1 1 0 1 0 0 0 0 0 0 0 1 0 0 2 2 2 1 1 0 0 1 1 0 1 1 1 1 0 0 0 0 0 0 1 1 0 0 0 2 1 0 0 0 0 1 0 0 0 0 0 0 0 2 1 0 0 0 0 0 1 2 1 1 2 0 0 1 0 0 0 0 0 NA 0 1 0 0 0 0 1 0 1 0 1 0 0 1 1 0 0 0 0 0 0 1 1 1 0 1 0 1 0 0 0 0 1 0 1 0 0 2 0 0 1 0 0 0 0 0 1 0 1 1 0 1 2 1 2 0 0 0 0 0 0 0 0 1 1 1 1 1 0 0 0 0 1 1 1 0 0 0 1 0 1 0 0 0 0 1 0 2 1 0 0 0 1 0 0 0 0 0 1 0 0 1 0 0 1 1 1 0 0 0 0 1 1 0 1 1 1 1 0 1 0 1 0 0 0 1 0 2 1 0 0 0 0 0 0 0 0 1 1 1 2 0 2 0 1 0 0 0 1 1 0 0 0 1 0 0 0 2 0 0 0 1 1 0 0 1 0 2 2 0 0 0 1 0 0 2 0 1 0 0 0 0 0 1 0 1 0 0 0 0 0 0 0 0 1 0 1 0 1 0 0 0 0 2 0 0 0 0 0 1 0 0 0 1 1 0 0 1 1 0 0 0 0 0 1 2 0 0 0 0 0 0 1 1 0 0 0 0 0 0 0 0 0 1 1 1 0 0 0 0 1 0 0 0 0 0 1 0 0 0 0 0 0 0 0 0 0 1 1 1 0 0 1 0 0 0 1 1 2 0 0 0 1 1 0 0 0 NA 0 1 1 0 0 1 0 0 1 0 1 0 0 0 1 0 0 0 0 0 0 0 0 1 0 0 0 0 0 0 1 0 0 0 0 1 2 0 1 1 1 0 0 0 0 1 0 1 1 0 1 0 0 0 1 0 0 1 0 0 1 0 0 2 0 1 0 1 0 1 0 1 0 1 0 0 0 2 0 0 2 0 0 0 0 1 0 0 0 0 0 0 0 0 1 1 0 0 0 0 0 1 0 0 1 0 0 2 0 0 0 1 1 0 0 0 1 0 0 0 1 0 1 0 0 1 2 0 0 1 1 0 0 0 0 1 0 0 0 2 2 0 0 2 0 0 0 1 1 1 0 0 0 0 0 0 1 0 1 0 1 0 0 0 0 1 2 0 0 0 0 0 1 0 2 0 0 0 0 0 1 0 0 1 0 1 0 0 0 1 0 0 0 0 0 0 0 1 0 0 1 0 1 0 0 1 0 1 1 0 0 1 1 1 0 0 0 0 0 0 1 0 0 0 1 1 0 1 1 1 0 1 0 0 0 0 0 0 0 0 0 0 1 1 1 1 0 1 0 0 0 1 0 0 0 0 0 1 0 0 0 0 2 1 2 0 1 1 2 0 1 0 0 0 0 0 0 0 1 0 0 1 1 2 1 0 1 1 0 0 0 0 0 0 0 1 1 0 0 0 1 0 2 0 1 1 0 2 0 0 0 0 0 0 1 0 1 0 0 1 0 0 1 0 0 1 2 0 1 0 1 0 2 1 0 0 0 0 0 0 0 0 1 0 0 0 0 0 0 0 0 0 0 0 0 0 0 0 1 2 0 1 0 1 0 0 0 0 1 1 1 0 0 0 0 0 0 0 1 1 1 0 0 1 2 2 2 0 1 1 0 1 1 0 0 1 0 0 0 0 0 2 0 0 0 1 0 1 0 1 1 0 0 1 0 1 0 0 0 2 2 0 0
DERD_D2_925_10 0 0 0 1 1 1 0 0 2 0 0 1 1 1 1 0 2 1 1 1 1 1 1 1 0 0 0 1 1 1 2 0 0 0 0 0 0 1 0 1 2 1 0 2 0 0 0 0 1 1 1 1 1 0 1 0 0 0 1 1 0 0 1 0 0 0 1 0 0 0 0 1 1 2 0 1 1 1 0 1 0 1 2 0 1 0 0 0 2 1 0 1 0 0 1 2 0 1 0 0 1 0 0 0 0 0 2 0 0 0 0 1 1 0 1 1 0 0 1 0 1 0 0 1 0 0 1 1 2 1 1 1 1 0 2 0 1 0 0 0 0 2 1 0 0 2 0 0 0 0 0 1 1 0 0 1 0 0 0 1 1 0 0 0 1 0 1 0 0 0 1 0 1 1 1 0 0 1 1 2 0 0 1 1 1 0 0 0 1 2 1 1 2 0 0 0 0 1 0 0 1 0 0 0 0 1 1 0 1 1 0 1 1 2 0 0 0 0 1 0 0 1 1 2 0 1 0 0 0 2 0 0 0 1 0 0 2 1 1 0 0 0 1 0 0 2 0 1 0 0 0 0 1 1 2 0 0 2 0 1 0 0 1 1 0 0 0 1 1 1 0 0 0 1 0 0 0 2 0 1 0 1 0 0 0 0 0 0 1 0 0 0 0 0 0 0 0 1 2 2 0 0 1 0 1 0 1 1 2 2 0 0 0 1 0 0 1 1 1 1 1 0 1 1 1 1 0 0 0 1 0 0 0 1 0 1 0 0 0 1 1 0 2 1 1 0 1 0 NA 0 0 0 0 0 0 1 1 0 0 0 0 0 0 0 1 1 1 0 0 0 2 0 1 0 0 0 0 1 2 2 0 0 0 0 0 2 0 0 0 0 0 0 1 2 0 1 0 0 1 2 0 2 1 0 0 0 0 1 0 1 0 0 0 1 2 0 1 0 0 0 0 1 1 0 0 1 0 0 0 0 0 2 0 0 0 0 2 0 1 2 0 2 0 0 0 1 0 0 1 1 1 0 0 0 1 0 0 1 0 0 1 0 0 1 0 2 0 1 0 0 0 1 1 1 0 0 0 1 2 1 0 0 0 1 0 0 0 0 0 2 0 0 0 1 0 1 0 1 0 1 0 1 0 1 1 0 0 0 0 1 0 1 1 1 1 0 0 0 0 0 0 1 0 0 1 1 0 1 0 0 1 0 0 1 1 2 0 1 0 0 0 1 1 0 1 1 1 0 1 1 1 0 0 0 0 0 0 1 1 1 1 1 0 0 0 0 1 0 2 0 0 0 1 1 0 1 0 2 0 1 0 0 1 1 0 1 1 1 0 1 1 1 1 0 1 1 0 1 2 0 0 1 2 1 1 1 0 1 0 0 0 0 0 0 0 2 1 0 0 0 0 0 0 1 1 1 0 0 2 0 1 1 0 0 1 0 0 0 1 2 2 1 2 0 0 0 0 0 0 1 0 0 1 0 1 0 0 0 0 0 0 1 0 0 0 0 0 0 1 0 0 0 2 0 0 0 1 0 0 0 2 1 1 1 0 0 0 0 1 0 1 0 1 1 0 0 1 0 2 1 1 2 0 0 0 1 0 0 0 0 1 0 0 1 0 0 0 1 0 2 0 0 1 0 2 0 1 1 1 1 0 0 0 0 0 0 1 0 1 0 1 1 1 2 0 0 0 2 1 0 0 0 1 0 0 0 0 0 0 0 0 0 1 0 0 0 1 0 0 0 0 0 0 0 1 1 0 0 1 1 0 0 0 0 1 1 0 1 1 0 0 0 0 1 0 1 0 0 0 1 0 0 1 0 1 0 0 1 0 0 0 0 1 0 0 1 0 1 0 0 0 1 0 1 0 0 1 0 0 0 0 2 1 0 0 0 1 0 0 0 1 0 0 0 1 0 1 0 0 0 0 0 2 0 0 0 1 0 2 0 0 0 0 0 0 0 0 0 0 0 0 1 0 1 0 0 0 0 1 0 1 0 0 1 0 2 2 0 0 0 0 1 0 0 0 1 1 0 0 0 0 0 0 0 0 0 0 1 0 1 0 0 0 0 0 1 0 0 1 0 0 1 0 0 0 1 0 0 0 0 0 1 0 1 0 1 0 0 0 0 1 1 0 2 1 0 1 1 0 0 2 0 1 0 0 0 2 0 1 2 0 1 0 0 0 0 0 0 1 0 0 0 0 0 0 1 0 0 1 0 1 0 0 1 1 0 0 0 0 2 1 2 0 0 0 1 0 1 1 0 1 0 1 0 0 0 0 0 2 1 0 1 0 2 1 0 0 0 0 0 0 0 0 1 0 0 0 2 0 2 1 0 1 0 1 0 0 0 0 0 0 1 0 0 0 1 0 0 0 0 0 0 1 1 0 0 2 1 1 0 0 0 0 0 1 0 0 1 1 1 0 0 0 1 0 1 1 0 2 0 0 0 0 0 2 1 0 0 1 0 1 0 0 2 1 0 0 1 0 0 0 0 0 0 1 2 1 0 0 0 0 1 1 1 1 0 0 0 0 0 2 0 1 0 0 0 0 0 1 0 2 0 0 0 0 0 1 0 0 0 1 1 1 0 1 2 1 0 1 0 0 0 0 0 0 2 0 1 0 1 0 0 0 1 2 1 0 0 1 1 0 0 0 0 2 0 0 0 1 1 0 1 1 0 0 1 1 0 0 1 0 1 0 0 2 0 0 1 0 0 1 1 1 0 0 0 2 0 1 0 1 1 0 1 0 0 1 0 2 1 1 0 1 0 1 0 1 1 2 1 1 0 2 0 0 1 1 1 1 0 0 1 0 1 0 1 1 0 0 0 0 0 0 1 0 0 1 0 0 0 1 0 0 0 0 0 0 0 1 2 0 0 1 1 1 0 1 2 2 1 0 1 1 1 0 1 0 0 0 0 0 1 1 0 0 0 0 1 0 0 1 0 1 1 0 0 0 0 0 0 1 0 0 0 0 0 1 0 0 1 0 1 0 1 0 0 1 0 0 0 1 0 0 0 1 1 1 0 0 0 0 1 0 0 2 1 0 0 1 0 0 0 1 0 2 0 1 0 1 0 0 0 0 0 0 0 0 1 1 1 1 1 1 0 0 0 0 0 0 0 0 1 0 0 1 0 0 1 0 2 0 0 1 0 2 1 0 0 0 0 0 0 1 0 0 1 1 0 0 0 2 0 0 0 1 0 0 0 0 0 0 0 0 0 0 0 2 0 1 0 0 0 1 1 1 1 2 0 0 0 0 2 0 0 0 1 0 0 0 0 0 1 0 1 0 1 0 0 0 1 2 1 0 0 0 0 0 0 0 0 0 0 0 0 1 0 0 0 0 1 0 0 1 0 0 0 0 2 0 0 0 0 0 0 0 0 0 0 0 2 1 0 1 0 0 0 1 1 0 1 0 1 0 0 0 2 0 1 2 1 0 0 0 0 0 0 0 1 1 0 1 1 0 0 1 0 1 1 2 1 0 0 2 0 0 2 1 0 0 0 0 1 1 0 1 0 0 0 0 1 0 0 0 1 0 2 0 1 0 2 0 0 0 0 0 1 2 0 1 0 1 1 0 0 1 1 0 1 0 0 2 2 0 1 0 0 0 1 0 1 1 0 2 0 0 0 1 1 1 0 1 0 0 0 1 0 0 0 0 0 1 0 1 0 1 0 0 1 1 1 0 1 1 1 0 1 0 0 1 0 1 0 1 1 0 0 0 0 0 0 0 0 1 0 0 0 1 0 0 2 1 1 1 0 0 0 1 0 1 2 2 0 1 0 0 0 0 0 1 1 0 1 0 0 0 0 2 1 0 1 0 0 0 1 1 0 0 0 1 0 0 0 1 0 0 0 0 0 0 1 1 0 1 1 2 1 0 0 0 0 0 0 0 0 1 0 2 0 0 0 0 0 0 2 2 0 0 0 0 0 1 1 0 1 0 0 0 0 1 0 1 0 1 0 1 1 0 0 0 0 0 0 0 0 0 1 0 1 0 1 0 1 1 0 0 1 0 0 0 0 0 0 1 0 0 1 0 2 1 0 0 1 0 2 0 0 1 0 1 0 1 1 1 2 1 0 0 2 0 1 0 0 0 0 0 0 2 0 0 0 0 0 0 2 1 1 1 0 0 0 0 1 0 0 0 0 0 0 0 0 0 0 0 0 1 0 0 0 0 1 0 2 0 0 0 0 0 1 0 0 0 0 1 0 0 0 1 0 2 0 0 1 0 1 0 0 1 1 0 0 0 0 0 0 1 1 0 0 1 0 1 1 0 0 0 1 0 0 0 0 0 0 0 0 0 1 0 1 1 0 0 0 1 1 0 0 0 0 0 1 0 0 0 1 0 0 0 0 1 0 1 2 1 1 2 0 1 1 0 2 0 0 0 0 0 0 0 0 0 0 0 0 1 2 0 1 0 0 1 0 0 0 0 0 0 0 1 0 1 0 0 0 0 0 1 0 0 0 0 0 0 1 0 0 0 0 0 0 1 1 0 0 1 0 0 0 1 0 0 0 0 0 NA 0 0 0 0 0 0 0 1 1 0 1 0 2 0 0 0 1 0 0 0 1 1 0 0 0 0 0 0 1 0 0 0 0 1 0 0 0 1 0 2 1 0 1 0 0 0 0 1 1 0 0 1 1 0 1 0 0 0 1 0 0 0 1 1 2 0 0 1 0 0 1 1 1 1 2 1 1 0 2 1 0 2 1 0 0 0 0 0 0 0 1 0 0 2 0 0 0 0 0 0 0 1 1 0 0 0 0 0 1 1 1 1 1 0 1 0 0 0 0 1 1 2 0 0 2 1 1 0 1 1 0 1 1 0 0 0 1 0 0 2 1 0 1 0 0 1 1 0 2 0 0 0 1 0 0 0 0 0 0 2 1 0 1 2 0 0 1 2 0 2 1 1 1 0 0 0 0 1 1 0 0 0 0 1 0 1 1 1 1 0 0 0 0 1 1 0 0 1 1 1 0 0 2 0 0 0 1 0 1 0 1 2 1 2 0 1 0 0 1 0 1 0 1 0 1 0 1 0 0 0 0 1 2 1 2 2 1 0 1 0 0 0 1 0 1 0 0 0 2 2 2 0 0 1 1 0 0 2 0 0 0 0 0 1 1 0 0 0 0 0 0 0 0 0 0 0 0 0 0 1 0 1 0 0 1 1 0 1 0 1 0 0 2 0 2 0 0 0 0 1 1 1 1 0 1 1 0 0 1 0 1 1 0 1 1 0 0 0 1 0 0 1 0 1 0 0 0 0 0 0 1 0 0 0 0 0 0 0 0 1 0 0 0 1 0 0 0 0 0 1 0 2 1 0 1 0 0 0 0 0 0 1 0 1 0 1 1 0 0 0 0 0 0 1 0 0 0 0 0 0 1 1 0 0 0 0 1 2 2 0 0 1 0 0 0 0 1 0 0 0 1 0 0 0 1 0 1 0 1 1 0 1 0 0 0 0 1 0 0 1 0 0 1 0 0 0 1 0 1 2 2 1 0 0 0 0 2 0 1 0 1 0 1 1 1 1 1 0 0 0 0 0 1 0 0 1 0 2 0 0 1 0 0 1 0 0 1 0 0 0 1 0 0 0 0 0 0 0 0 0 0 1 0 1 0 0 1 0 0 1 0 0 0 0 1 0 0 0 0 1 0 1 1 1 0 0 0 0 0 2 0 0 1 0 0 1 0 0 0 1 0 0 1 0 0 0 0 0 1 0 2 0 1 0 1 2 1 1 0 1 1 0 0 0 0 0 0 0 1 0 1 0 1 0 0 0 0 1 0 0 0 0 0 0 0 0 0 1 0 0 0 0 1 0 0 0 0 1 0 0 1 0 0 0 0 0 1 1 0 0 0 1 0 0 0 2 0 0 0 0 0 1 1 0 0 2 0 1 1 0 0 0 0 0 0 0 0 0 0 1 0 0 0 0 1 0 1 1 1 0 0 1 0 1 0 1 1 0 0 0 0 1 0 1 0 1 0 0 0 0 0 0 1 0 0 0 0 0 0 1 2 0 2 0 0 0 1 2 0 1 0 0 1 0 0 1 0 0 0 0 1 0 0 1 2 2 0 0 1 0 1 1 0 0 1 0 1 1 1 0 0 0 0 2 0 0 0 0 1 1 0 0 1 0 1 1 0 0 0 0 0 0 1 1 0 0 1 0 0 0 1 0 1 1 1 0 1 1 1 1 0 1 1 0 0 2 0 0 0 1 0 1 0 0 1 0 1 1 0 0 0 0 0 0 0 0 1 0 0 1 0 0 0 0 2 0 1 0 1 0 0 0 0 0 1 1 1 1 2 0 0 1 0 2 0 0 1 0 0 1 0 0 0 0 1 1 1 0 0 0 1 0 1 1 0 0 0 1 0 0 1 0 0 0 0 1 0 0 2 0 0 1 0 1 0 0 0 1 0 1 1 0 0 0 0 0 0 1 1 0 1 0 0 0 1 0 0 0 1 0 0 1 0 0 0 0 1 0 0 0 0 0 0 2 0 1 0 0 0 0 0 1 1 0 1 0 0 0 0 1 0 0 0 0 0 0 0 0 1 0 0 0 1 1 0 1 0 0 0 0 0 0 0 2 0 0 1 0 0 0 1 0 2 0 0 0 0 1 2 0 0 0 0 0 0 1 0 0 0 1 1 2 0 0 0 1 1 0 0 0 1 0 0 1 0 0 0 0 0 1 1 1 1 0 0 0 2 0 0 2 1 0 0 1 0 1 0 1 0 1 0 0 1 0 0 0 0 0 0 0 0 2 0 0 0 0 0 2 0 0 0 2 0 0 1 0 0 0 1 0 0 1 1 0 1 0 1 1 1 0 0 0 0 1 1 0 2 1 0 0 0 1 1 2 0 0 0 1 0 0 1 0 0 0 0 0 2 0 0 0 1 0 0 0 0 1 1 0 0 1 1 0 0 0 0 0 2 1 0 0 1 0 0 0 0 0 1 0 1 1 1 1 0 1 0 0 0 0 0 1 0 0 0 0 0 0 0 0 0 0 0 0 2 0 1 1 0 2 0 0 0 1 0 0 0 0 1 0 0 2 1 0 0 1 0 1 1 0 0 0 1 0 0 0 0 0 0 0 0 1 1 0 2 0 0 0 0 1 0 1 1 1 0 1 0 0 2 2 0 1 0 1 1 0 0 0 1 2 0 0 1 0 0 0 0 0 0 1 0 0 0 0 0 0 0 1 0 0 0 0 0 1 0 1 1 0 0 0 0 1 0 0 2 0 0 0 0 0 1 0 0 2 0 1 0 0 0 0 1 1 0 0 0 0 1 0 2 1 0 0 1 1 1 0 1 2 1 0 0 0 1 0 0 1 0 0 0 0 0 0 1 2 0 0 0 0 1 2 0 0 0 0 0 1 0 0 1 0 0 1 2 1 1 0 1 0 1 0 1 1 1 0 0 0 1 1 0 0 0 0 0 0 0 0 0 1 0 1 1 0 0 0 0 1 0 0 0 0 1 2 1 0 0 0 0 1 2 0 1 0 0 0 1 0 1 0 0 1 2 0 0 1 0 1 0 2 1 0 0 0 1 0 0 1 2 0 1 1 0 1 0 0 0 0 0 0 1 1 0 1 1 0 0 0 0 0 0 1 0 0 0 1 0 0 2 0 2 2 1 1 0 2 0 0 1 1 1 1 0 0 0 0 0 0 0 2 0 0 0 2 1 0 0 0 0 0 0 0 0 0 0 0 0 2 0 0 1 0 0 0 1 2 1 0 2 0 0 0 0 0 0 0 0 1 0 2 0 0 0 0 1 0 2 0 1 0 0 1 1 0 0 0 1 0 0 0 1 2 0 1 0 1 0 0 0 0 1 0 1 0 0 1 0 0 1 0 0 0 0 0 NA 0 2 0 0 1 0 NA 1 0 0 0 0 2 1 0 0 0 1 1 2 1 1 0 0 0 1 0 1 0 0 0 1 1 1 0 0 0 0 0 0 1 0 0 0 0 0 0 0 0 0 0 1 0 0 1 0 0 1 1 0 0 0 0 0 2 2 0 1 2 0 1 0 0 0 1 0 1 0 1 0 1 2 0 0 1 1 0 0 0 0 1 0 1 1 0 2 0 2 0 0 0 1 0 1 0 0 1 0 0 0 1 0 0 0 0 0 0 1 0 0 1 0 0 2 0 0 0 0 2 1 0 1 0 0 0 0 1 1 1 0 0 0 0 1 0 0 0 1 0 1 0 1 0 1 0 0 1 0 1 0 0 0 1 0 0 0 1 0 0 1 1 1 0 0 0 0 0 1 2 1 1 0 0 0 0 0 1 0 0 1 1 0 0 1 1 0 2 0 1 0 0 1 0 1 0 0 0 0 0 1 0 1 0 0 0 0 0 0 0 0 1 2 0 0 1 1 0 0 0 0 1 2 0 0 1 1 1 1 0 0 NA 0 1 1 0 0 0 0 0 0 0 1 0 0 0 0 0 1 0 1 1 0 0 0 0 0 1 1 1 0 0 1 0 0 0 0 1 1 0 1 1 0 0 1 0 0 1 0 1 1 0 0 0 0 0 1 0 0 2 0 0 0 0 0 2 0 1 0 1 0 1 0 0 0 1 0 0 0 1 1 1 1 0 0 0 1 1 0 0 0 0 0 0 1 0 1 0 0 1 0 0 0 1 0 0 1 0 0 0 0 0 0 0 1 0 0 0 1 0 0 0 1 0 1 0 0 2 1 0 1 1 1 1 1 0 0 2 0 0 0 1 1 0 1 1 1 0 0 1 0 1 0 0 1 0 0 0 0 0 0 0 0 0 1 0 0 0 2 0 0 0 0 0 1 0 0 0 1 0 0 0 1 0 0 0 1 0 0 0 0 0 0 0 0 0 0 0 0 0 0 0 1 0 1 0 0 1 0 1 0 0 1 0 0 1 2 0 0 1 0 0 1 0 0 0 1 1 0 1 0 1 2 1 0 0 1 0 0 0 0 1 0 0 1 1 0 1 0 1 0 0 1 1 0 0 0 0 0 1 0 0 0 0 2 1 0 0 0 1 2 0 1 0 0 0 0 0 0 0 1 0 0 0 1 2 1 0 1 1 0 0 0 0 0 0 0 0 1 0 0 0 1 1 2 0 2 1 1 2 0 0 0 0 1 1 1 0 2 0 0 0 2 1 1 0 1 1 2 0 2 0 1 0 2 1 0 1 0 0 0 0 0 1 1 0 0 0 1 0 0 0 0 0 0 0 0 0 0 0 1 1 0 0 0 0 0 1 0 0 0 2 1 0 0 0 0 0 0 0 1 1 0 1 0 0 1 2 2 0 1 1 0 0 2 0 0 1 1 0 0 0 0 2 0 1 0 1 0 1 0 1 0 0 1 1 0 1 0 1 0 0 2 0 0
DERD_D2_928_06 2 1 0 1 0 0 0 0 0 1 0 1 0 1 2 0 1 1 0 2 1 0 0 1 0 0 0 0 1 1 1 0 0 1 0 0 0 2 1 1 0 0 0 1 0 0 1 NA 1 0 1 1 1 0 1 1 0 0 0 0 0 0 0 1 0 0 0 1 0 0 2 1 1 1 2 0 0 0 1 1 1 1 0 1 0 2 1 0 1 0 0 1 2 1 0 1 0 1 1 0 0 0 0 0 1 1 1 0 0 0 0 1 2 0 0 2 0 1 0 0 0 1 1 0 0 0 0 0 0 1 2 1 0 1 1 0 0 0 0 0 0 0 1 0 0 1 1 2 0 1 0 2 0 0 0 1 0 0 0 1 0 0 0 2 0 1 0 0 0 0 2 0 0 1 0 1 0 0 1 1 0 1 0 2 1 0 1 0 0 0 2 0 1 0 1 1 0 0 1 1 1 0 0 1 0 0 0 1 0 0 1 0 1 0 1 1 0 0 1 1 0 1 0 0 0 1 0 0 1 1 1 0 1 0 0 1 1 1 0 0 0 0 1 0 0 1 0 1 1 0 1 1 0 1 2 0 1 0 0 2 0 0 0 1 2 0 2 1 1 0 0 0 0 0 1 1 2 1 0 2 0 0 0 0 1 0 0 1 1 1 0 0 0 0 0 0 0 1 1 1 0 0 2 0 0 1 1 1 1 0 1 1 0 1 0 0 2 1 1 1 1 0 0 1 0 1 0 1 0 0 0 0 1 0 0 0 1 1 0 0 0 0 2 0 0 0 0 2 1 0 0 1 0 1 1 1 1 0 2 0 1 1 0 0 1 0 0 0 0 1 0 1 2 0 0 0 0 1 2 0 0 0 0 0 0 0 0 0 0 0 1 1 1 1 0 1 1 0 2 2 1 0 0 0 0 0 0 1 1 0 0 0 0 0 1 0 0 0 1 0 1 1 0 1 0 0 2 1 0 0 0 0 0 1 0 1 2 0 1 0 0 0 0 0 0 2 1 0 1 0 0 0 0 NA 0 0 0 0 0 0 0 1 1 1 0 2 0 0 0 1 0 0 1 2 0 0 0 1 1 0 0 1 1 1 0 0 1 0 1 0 0 0 0 1 2 0 0 1 0 1 1 1 0 0 2 0 0 0 1 0 0 1 1 1 1 0 0 1 1 1 0 1 0 1 1 0 0 0 1 0 2 1 1 0 0 1 1 2 0 2 0 0 0 0 1 1 1 0 1 0 2 1 0 1 1 0 0 0 0 1 1 1 0 1 0 0 0 0 1 0 0 0 0 1 0 0 1 1 0 0 0 0 1 1 1 1 1 2 0 1 2 1 0 0 0 1 2 0 1 0 0 1 0 1 0 1 1 2 0 0 0 0 0 0 0 1 1 0 0 1 0 0 0 1 0 0 1 0 0 0 1 0 1 0 2 0 0 0 2 0 0 1 0 0 0 0 0 0 0 0 0 0 0 1 1 0 1 1 NA 0 0 2 0 0 0 0 0 0 2 1 2 0 1 1 1 2 0 0 1 0 0 0 1 0 0 1 0 1 0 0 0 0 2 2 0 1 0 0 1 0 1 0 0 0 1 1 0 0 0 0 2 0 0 0 1 0 0 0 1 0 1 0 0 2 0 0 2 0 0 2 0 1 0 1 0 0 0 0 0 0 2 0 1 1 0 0 0 0 1 1 0 0 0 0 0 0 0 0 1 0 0 0 1 0 0 0 1 0 0 1 0 1 0 0 1 1 0 0 1 2 0 0 0 0 0 1 0 0 1 0 0 0 0 1 1 1 0 1 0 0 0 1 0 0 0 0 0 0 1 0 0 1 0 0 0 1 1 0 1 1 0 1 0 1 0 1 1 1 0 0 1 2 1 0 1 1 0 1 0 0 2 1 0 0 0 0 1 0 0 1 1 0 0 0 0 0 0 1 1 1 0 0 2 1 1 0 0 0 0 1 0 0 0 0 1 0 0 0 1 0 0 0 0 2 0 1 0 0 1 1 0 1 0 0 1 0 1 0 0 0 1 0 0 0 0 0 0 2 0 2 0 1 0 0 0 1 0 1 2 1 0 1 0 0 0 0 1 0 0 1 0 1 0 0 0 1 1 1 1 0 0 0 1 0 0 1 0 0 2 0 1 0 0 1 0 0 2 0 0 1 1 1 0 0 0 0 1 1 0 0 0 0 0 1 0 1 0 0 0 0 1 0 0 1 0 0 0 0 0 1 1 0 1 0 0 1 0 1 1 0 0 1 0 1 0 0 0 0 0 0 1 1 1 0 0 0 0 0 1 0 0 0 0 0 0 0 1 0 1 0 0 1 1 0 0 0 0 1 0 0 1 0 0 0 1 0 0 0 0 0 0 0 1 1 0 0 0 0 1 0 0 0 0 0 0 1 0 0 0 0 0 0 0 1 1 0 0 0 1 0 0 0 0 0 0 1 0 0 1 0 1 0 0 1 2 1 2 0 0 1 1 1 1 0 0 0 0 0 0 0 0 0 1 1 1 0 0 1 0 2 1 0 2 1 0 0 0 1 1 0 1 2 0 0 0 0 0 0 0 0 0 0 0 1 0 2 0 2 0 0 0 0 0 0 2 0 1 0 0 0 0 0 0 0 1 0 0 0 0 0 1 0 1 0 0 0 0 0 0 2 0 0 0 0 0 0 0 0 1 1 1 0 0 0 1 0 1 1 0 0 1 0 1 0 0 0 0 0 0 0 0 1 1 0 1 0 1 0 1 1 0 0 1 0 2 0 1 0 0 1 1 0 1 0 0 1 0 0 0 0 1 0 0 0 0 0 0 0 1 0 0 0 0 2 1 0 2 1 0 0 1 0 1 1 1 1 0 0 1 0 0 2 1 0 0 0 0 0 2 0 0 1 0 0 0 1 0 0 0 0 0 1 0 0 0 1 0 1 0 0 1 1 1 2 0 0 1 0 0 0 2 0 1 1 0 1 0 0 0 1 0 1 0 0 1 0 0 0 0 0 0 0 0 0 1 0 0 0 0 0 0 0 1 2 0 1 0 0 0 1 0 0 0 0 1 2 1 0 0 0 1 0 0 2 0 1 0 0 1 0 1 1 1 0 1 0 0 0 0 0 0 0 0 1 0 0 1 0 0 0 0 0 2 1 0 1 2 1 0 1 0 0 0 0 0 0 1 0 0 0 0 2 0 1 2 0 1 0 1 1 0 2 0 1 1 0 1 0 1 0 0 0 0 1 0 0 1 0 0 0 0 2 0 0 0 1 0 0 0 1 0 0 1 0 0 2 0 0 0 1 1 1 0 0 1 0 2 0 0 1 0 0 2 0 0 0 1 1 0 0 0 0 0 0 0 0 1 0 0 0 1 1 0 1 0 0 0 0 0 0 2 0 0 0 0 0 1 0 0 1 1 1 0 0 1 1 0 0 0 1 0 1 0 1 0 0 2 1 2 0 2 0 1 1 1 0 0 0 0 0 0 0 1 0 1 2 1 0 0 0 1 1 1 1 0 0 0 0 0 0 0 0 0 0 0 0 1 1 0 2 1 0 1 0 0 0 0 0 2 0 1 0 0 1 0 0 0 1 1 1 1 1 0 1 0 0 0 0 0 0 1 0 1 0 0 0 0 0 1 0 1 1 0 1 1 1 0 1 1 0 1 0 1 0 1 1 0 0 1 2 1 0 1 0 0 1 2 0 0 1 1 0 1 0 0 0 1 0 0 0 0 0 1 0 2 1 0 0 0 0 1 0 0 0 1 0 1 0 1 0 1 0 0 0 2 0 0 1 1 1 0 1 0 0 0 0 1 0 1 1 0 0 0 0 1 1 0 0 0 2 0 0 0 1 0 1 0 0 0 0 0 0 0 1 1 2 0 2 1 1 0 0 1 0 0 0 0 0 1 0 0 0 0 2 2 1 0 1 1 0 0 0 1 1 0 1 0 0 0 0 1 1 1 0 0 1 0 0 0 0 0 0 NA 1 0 2 0 0 1 1 0 0 0 0 2 1 0 0 0 0 1 0 0 0 0 0 0 1 0 0 0 1 0 1 0 0 1 0 0 0 1 0 0 1 1 0 0 0 1 1 0 0 0 0 0 0 0 1 0 0 0 0 0 2 0 0 1 0 0 0 0 0 1 1 1 0 0 1 1 1 0 0 0 0 0 0 0 0 0 0 0 1 0 0 1 2 0 0 0 0 0 0 2 0 0 0 0 0 0 0 1 0 0 0 1 0 0 2 0 0 0 0 0 0 0 0 2 0 0 1 0 1 1 0 0 0 1 2 0 0 2 0 0 2 1 0 0 0 0 1 0 1 1 0 0 0 0 0 0 0 0 1 0 0 0 1 0 0 0 0 1 0 0 0 2 0 1 0 0 0 0 0 0 1 1 0 0 1 0 1 0 0 0 1 1 0 1 0 1 0 0 0 0 0 0 1 1 0 1 0 0 0 0 0 0 1 0 1 0 0 1 1 0 0 1 0 0 1 0 1 1 0 1 0 0 1 0 0 0 1 0 0 1 0 0 1 2 0 0 0 0 0 0 0 0 2 0 1 1 1 0 0 0 0 0 1 0 0 1 0 0 2 1 0 0 1 0 0 1 0 2 1 0 0 0 0 0 0 0 0 0 0 2 1 0 1 0 0 0 0 0 1 0 0 0 0 0 2 0 1 1 1 0 1 1 0 0 0 0 0 0 1 1 0 0 0 0 0 0 1 0 1 1 1 0 0 1 0 1 0 0 0 0 1 2 0 1 1 0 1 0 2 1 1 0 0 1 1 1 1 0 1 0 0 0 0 1 0 1 1 0 0 1 0 0 0 0 0 0 0 1 1 1 1 0 1 0 0 1 2 0 2 0 1 0 0 0 0 0 1 1 2 0 2 0 0 2 0 0 0 2 1 1 2 0 1 0 0 0 0 0 0 0 0 0 0 1 0 1 0 0 0 0 0 1 0 0 0 0 1 0 1 2 0 1 0 0 0 2 0 0 1 1 0 1 1 1 0 0 0 0 2 0 0 0 1 0 0 1 0 0 0 0 0 1 1 0 0 0 1 1 1 0 1 0 0 0 0 0 0 0 1 1 2 0 0 0 1 0 0 1 0 0 0 0 0 0 0 0 0 0 0 0 0 1 0 0 0 0 0 0 0 0 0 0 1 0 0 1 1 0 0 0 0 0 0 0 0 0 0 1 0 2 2 1 0 0 0 1 0 0 0 1 0 1 0 2 1 0 0 2 0 0 0 0 0 0 0 0 0 0 0 0 1 1 0 0 0 0 0 0 0 0 1 0 1 0 0 0 1 1 0 0 0 1 0 0 1 0 0 0 0 0 NA 1 0 0 0 0 0 0 0 0 0 0 1 2 1 0 1 0 0 1 0 1 0 1 0 0 1 1 1 0 1 0 1 0 0 0 1 0 0 0 0 0 1 1 1 1 0 1 0 1 0 2 1 0 1 0 1 0 1 0 0 0 0 0 0 0 1 1 0 0 0 1 0 0 0 1 1 0 1 0 2 0 1 0 1 0 1 0 0 1 1 1 0 0 1 0 1 1 0 0 1 0 0 1 1 0 0 0 0 0 0 0 0 0 0 0 1 0 0 0 0 1 0 0 0 1 2 0 2 0 0 0 0 0 2 0 0 0 1 1 0 0 1 0 0 0 0 0 0 1 0 0 0 1 0 0 0 0 0 1 0 0 1 0 0 0 0 0 0 0 0 0 1 0 1 0 1 0 0 0 1 0 0 0 0 0 1 0 0 0 2 0 1 0 1 1 2 1 1 0 0 0 0 1 0 0 0 2 0 0 0 1 0 1 2 1 0 1 0 0 1 0 0 2 0 1 0 0 0 0 0 0 0 0 1 0 2 1 0 0 0 1 0 2 0 2 0 1 1 1 0 1 2 0 0 1 0 0 1 1 0 1 1 0 1 0 0 0 2 0 1 0 0 1 2 1 1 0 1 0 1 0 0 1 1 0 1 1 1 0 0 0 0 0 0 0 0 0 0 1 0 2 1 1 1 1 0 0 0 0 1 0 1 0 2 1 0 1 1 1 1 0 0 1 0 1 1 0 0 0 2 1 1 0 1 1 0 1 1 0 0 0 0 0 0 0 0 0 1 1 0 0 0 0 1 0 0 0 0 0 0 0 1 1 0 0 0 0 1 2 0 0 2 0 1 0 0 0 1 0 0 0 0 1 1 1 0 1 0 2 0 0 0 0 1 0 2 0 0 2 0 0 0 0 0 0 1 0 1 0 0 1 0 0 0 0 0 0 1 1 0 0 1 1 0 0 0 0 0 0 1 0 0 1 0 0 2 0 0 0 0 1 0 0 2 0 1 0 1 1 1 0 0 0 1 1 1 1 2 0 2 0 0 1 0 1 0 1 0 1 0 1 2 0 0 0 0 0 0 0 0 0 0 0 1 0 2 1 0 1 1 0 0 1 2 0 0 1 1 0 0 1 0 0 0 1 2 0 1 0 1 0 0 0 1 1 1 1 0 0 0 1 0 0 1 0 0 0 1 1 1 1 1 0 1 0 0 0 2 0 0 0 0 0 0 0 0 2 0 0 1 0 1 0 1 0 0 1 1 0 1 0 1 2 0 0 1 1 2 0 0 0 0 1 0 0 1 0 1 0 1 1 0 0 0 2 0 0 0 1 0 0 0 0 1 1 0 0 0 1 1 0 0 1 0 0 1 0 0 2 1 1 0 1 0 1 0 0 0 1 0 0 0 0 0 0 0 0 0 1 0 1 0 1 1 0 0 2 0 0 0 0 1 2 1 0 1 0 1 1 0 0 0 1 0 1 2 0 1 1 0 0 0 2 0 1 1 0 1 1 0 1 1 0 1 1 0 2 0 0 0 0 0 1 0 0 1 0 1 1 0 0 0 0 0 0 1 0 1 0 1 0 1 2 0 0 1 1 0 0 1 1 1 0 2 0 0 0 0 0 0 2 0 1 0 0 0 1 0 2 1 1 0 0 0 0 0 0 1 0 0 1 1 0 1 1 1 1 0 1 0 0 0 1 0 0 0 1 0 1 0 1 0 0 0 0 0 1 0 1 0 1 1 1 1 0 0 0 0 0 0 2 1 0 1 0 0 0 0 0 1 1 1 1 0 0 0 2 0 0 0 1 0 0 0 0 0 0 0 1 0 1 2 1 1 0 0 0 0 0 2 1 0 0 0 0 0 0 1 0 0 1 0 2 0 0 0 1 0 0 0 1 2 1 0 0 0 0 1 1 0 0 0 1 0 0 0 0 0 1 0 0 0 0 0 0 0 0 0 0 0 0 1 0 0 1 0 0 0 0 1 0 1 1 0 1 0 1 1 0 0 0 1 0 0 0 1 1 0 0 0 0 0 0 0 0 2 0 1 1 0 1 0 0 0 1 0 0 2 0 0 0 0 0 1 2 0 0 0 1 2 1 1 0 0 0 0 0 1 0 1 0 0 1 0 1 1 0 0 0 1 0 0 0 0 0 2 0 0 0 0 1 0 1 1 0 0 0 1 0 0 1 0 0 0 1 0 1 0 0 0 0 1 1 0 0 0 0 1 1 1 1 0 0 0 0 1 0 0 1 0 1 1 0 0 0 2 1 0 1 0 0 1 2 1 1 0 1 0 0 0 0 0 0 1 0 0 1 0 1 0 1 0 1 1 0 2 0 1 2 0 0 0 0 0 1 0 0 0 0 0 0 1 0 2 0 0 1 0 1 1 2 0 0 2 0 0 1 0 0 1 0 0 0 2 0 0 0 0 0 0 0 0 0 0 0 0 0 1 2 2 0 0 0 0 1 0 0 1 1 0 0 0 0 0 1 0 1 0 1 1 1 0 1 0 1 0 1 2 0 1 0 1 0 1 1 1 2 1 1 0 1 1 1 0 0 0 1 0 0 1 1 1 0 0 0 2 0 0 1 1 0 0 1 0 1 0 0 2 0 1 0 0 0 0 0 0 1 2 0 0 0 1 0 1 0 0 1 0 0 0 0 0 0 0 0 0 1 2 1 1 1 0 1 0 0 0 1 0 1 0 1 0 0 0 1 0 0 0 1 0 1 0 0 0 0 1 0 0 1 0 1 0 1 0 0 0 0 0 0 0 0 1 1 0 0 0 0 0 0 0 0 2 0 0 0 1 0 0 1 1 0 0 0 0 2 0 0 2 0 2 1 0 0 0 0 0 0 1 1 0 0 1 0 0 0 1 2 1 2 0 0 0 1 0 0 2 0 1 0 0 1 0 0 0 0 0 1 0 0 0 0 0 0 0 0 0 0 1 0 0 0 0 0 1 2 0 2 0 1 1 0 1 1 0 0 1 0 0 0 0 0 1 1 0 0 1 0 0 1 1 1 0 0 1 0 0 0 1 0 1 0 2 0 1 2 0 0 0 0 0 0 0 0 0 0 0 0 1 0 1 2 1 0 1 0 1 1 0 0 0 1 0 0 0 0 0 0 0 2 0 0 1 0 0 1 0 0 0 1 0 2 1 0 0 0 0 0 0 0 1 0 0 0 0 0 0 2 2 0 1 0 0 0 0 0 0 1 0 0 0 0 0 0 0 0 0 0 2 2 1 0 1 0 0 0 0 0 0 0 1 0 0 0 1 1 0 0 1 1 1 0 0 0 0 0 0 0 1 0 2 0 0 0 0 0 0 0 1 1 0 0 1 0 2 0 0 0 1 0 2 0 2 1 1 1 0 2 0 0 0 1 1 0 1 1 0 0 0 1 0 0 0 1 1 0 1 0 0 0 1 0 0 0 0 1 1 0 0 0 0 0 2 0 0 1 2 0 0 1 2 0 1 1 0 2 0 1 0 0 1 0 0 1 1 0 0 0 2 1 0 0 0 0 1 1 0 0 0 2 2 0 2 1 0 0 1 1 0 0 0 0 0 0 0 0 0 0 1 0 0 0 0 2 0 1 1 0 2 0 0 0 0 0 1 0 0 0 1 2 0 0 0 2 1 0 0 0 0 0 0 0 0 0 0 0 1 1 0 1 0 0 0 1 0 1 1 0 0 0 0 0 0 0 0 1 0 0 1 0 1 0 0 1 0 0 0 0 0 0 0 1 1 0 1 0 0 0 1 0 0 1 0 1 0 0 1 0 1 0 1 0 0 1 2 2 1 1 0 0 0 0 1 0 0 0 0 0 0 0 0 0 0 0 0 0 0 0 0 0 0 0 0 0 0 1 0 0 0 0 0 1 0 0 0 0 0 2 0 0 2 1 1 1 0 0 0 0 0 0 2 0 0 0 0 0 2 0 1 0 0 2 0 0 1 1 0 1 0 1 2 0 0 0 0 0 1 1 0 0 1 1 0 0 0 0 0 2 0 1 0 0 1 1 0
DERD_D2_928_07 1 2 0 2 0 0 0 0 0 1 0 1 0 1 1 1 1 0 0 2 1 0 1 1 0 0 1 2 0 2 1 0 0 0 0 0 0 2 0 1 1 1 0 1 0 0 1 2 0 0 2 2 0 0 1 0 0 0 0 0 0 0 0 0 0 0 0 0 0 0 2 0 1 1 2 0 0 0 1 1 1 0 1 1 0 2 1 0 0 2 0 1 1 1 0 1 0 1 0 0 0 0 1 0 1 1 1 0 0 0 0 1 1 0 0 1 0 1 0 0 0 1 0 0 0 0 0 0 0 2 2 1 0 0 1 0 0 0 0 0 0 0 1 0 0 1 1 2 0 0 1 2 2 1 0 1 0 0 0 1 0 0 0 1 1 1 0 0 1 1 2 0 1 1 0 1 0 0 1 2 0 0 0 1 1 0 1 0 1 1 1 0 1 1 1 1 0 1 0 1 0 1 0 1 1 0 0 1 0 0 0 0 1 0 2 1 1 0 1 0 0 1 0 0 0 2 0 0 1 1 0 0 1 0 0 1 1 2 0 0 0 1 1 0 0 1 0 0 1 0 1 1 0 1 2 0 0 1 1 2 0 0 0 1 1 1 1 1 1 0 0 0 0 0 1 0 2 1 0 1 0 0 0 0 0 1 1 0 1 1 0 0 0 0 1 0 0 0 0 1 0 0 2 1 0 0 1 1 1 0 0 1 0 1 0 0 2 1 1 1 0 0 0 1 0 1 0 0 1 0 0 0 0 1 0 1 1 1 0 0 0 0 1 0 0 0 1 2 0 0 0 0 0 1 1 1 2 0 1 2 1 0 0 0 1 1 1 0 0 1 0 1 2 0 0 0 0 1 2 1 1 1 0 0 0 0 0 0 0 0 1 1 2 1 1 1 0 0 2 1 0 0 0 1 0 1 0 1 1 0 0 0 0 0 2 0 0 1 1 0 0 1 0 1 0 0 0 0 0 0 2 0 0 1 1 1 2 0 0 0 0 0 0 0 0 2 1 1 0 0 0 0 0 0 0 0 0 0 0 1 0 1 0 1 0 1 0 1 0 1 0 1 0 2 0 0 0 1 1 0 0 2 1 1 0 0 1 0 1 0 0 0 0 1 1 0 0 2 0 0 0 1 2 0 1 0 0 0 0 0 0 0 0 1 2 0 1 0 1 1 2 1 0 2 1 0 0 0 1 0 2 1 0 0 0 1 1 1 0 1 0 1 0 0 1 1 1 0 1 0 1 0 1 0 1 0 0 0 0 1 2 2 0 1 0 0 0 0 0 0 0 0 0 1 0 0 1 2 0 0 0 0 0 1 1 1 1 2 0 2 1 1 0 1 0 0 1 0 1 0 0 0 1 1 0 1 1 1 0 0 0 0 0 0 0 1 1 0 1 1 0 0 0 1 0 0 0 0 1 0 1 0 0 0 1 0 0 0 2 0 0 1 0 0 0 0 0 0 0 0 0 0 1 1 1 0 1 1 NA 1 0 1 0 0 0 0 0 0 1 1 2 0 2 0 1 1 0 0 0 0 2 0 1 0 0 0 0 1 0 0 0 0 1 1 0 1 1 0 1 0 1 1 0 0 0 0 1 0 0 0 2 0 0 0 1 0 1 1 1 1 1 0 1 0 1 0 1 1 0 2 1 1 0 2 0 0 0 1 0 0 2 1 0 1 0 0 1 0 1 1 0 0 0 0 0 0 1 0 1 2 0 0 2 1 0 0 1 0 0 0 0 1 0 0 1 0 0 0 1 2 0 0 0 0 0 1 0 1 1 0 0 0 0 1 1 1 0 1 0 0 0 2 0 0 0 0 0 0 0 0 0 1 0 0 0 2 1 0 1 1 0 1 0 2 0 1 1 1 0 0 1 2 1 0 1 1 0 0 0 0 2 1 0 0 1 0 1 0 0 1 0 0 0 1 0 0 1 0 1 0 0 0 1 0 1 0 0 0 0 0 1 0 0 0 1 0 0 0 1 1 0 0 0 1 0 2 1 1 1 1 0 1 0 0 0 0 1 0 0 0 0 0 0 0 0 0 0 2 0 1 0 0 0 0 0 1 0 2 1 1 0 1 0 0 0 0 1 0 0 0 0 1 0 0 0 1 1 2 1 0 0 0 0 0 1 1 0 0 1 0 1 0 0 0 0 0 2 0 0 1 0 1 0 0 0 0 1 1 0 1 0 0 0 1 0 0 0 0 0 0 0 0 0 1 0 0 0 0 1 1 0 0 0 0 0 0 0 2 1 0 1 0 0 1 0 0 0 0 0 0 1 0 1 0 0 0 0 0 0 0 0 0 0 0 0 0 0 0 1 0 0 1 1 0 0 0 0 0 0 0 0 1 1 0 1 0 0 0 0 0 0 0 1 1 0 0 0 0 1 0 0 0 0 0 0 0 0 0 0 0 0 0 0 1 1 0 0 0 1 1 0 0 0 0 1 1 0 0 1 0 1 0 0 2 1 1 0 0 0 1 0 1 1 0 0 0 0 0 0 0 0 0 1 2 0 0 0 0 0 2 1 0 2 1 0 0 0 1 1 0 1 1 0 0 0 0 0 0 0 0 0 1 1 1 1 2 1 1 0 1 0 0 0 0 1 0 1 0 0 0 0 0 1 0 1 0 0 0 0 1 0 0 2 0 0 0 0 0 0 2 0 0 0 0 1 0 0 0 1 1 1 0 0 0 2 2 1 0 0 1 1 0 1 0 0 0 0 0 0 0 0 0 1 0 1 0 1 0 1 1 0 0 2 0 1 0 2 0 0 0 1 1 0 0 0 1 0 0 0 0 1 0 0 0 0 0 0 0 1 0 0 0 0 0 0 0 1 1 0 0 0 0 1 1 1 1 0 0 2 0 0 1 1 0 1 0 1 1 2 0 0 1 0 0 0 0 2 0 0 0 1 1 0 0 0 1 0 1 0 0 1 1 0 2 0 0 1 0 0 0 1 0 1 1 1 0 0 0 0 1 0 1 0 0 1 0 1 0 0 1 0 0 0 0 1 0 0 0 0 0 0 0 1 2 0 1 1 0 0 1 0 0 0 0 1 0 1 0 0 0 0 0 1 0 0 1 0 0 1 0 1 0 1 0 1 0 0 0 0 0 0 0 1 1 0 0 1 0 0 0 0 0 2 1 2 1 0 0 0 0 1 0 0 0 0 0 2 0 0 0 0 1 0 0 0 0 1 0 0 1 0 2 0 1 2 1 2 0 1 0 0 0 0 1 0 0 0 1 0 0 0 2 0 0 1 2 0 0 0 0 0 0 0 0 0 1 0 0 1 1 1 1 1 0 1 1 2 0 1 0 0 0 2 0 1 0 1 1 0 0 0 0 0 0 0 0 1 0 0 0 1 1 0 0 0 0 0 0 0 0 1 0 0 0 1 1 1 0 0 2 0 1 0 0 0 1 0 0 1 1 0 0 1 0 0 0 2 1 2 0 1 2 1 1 1 0 1 1 1 0 0 0 0 0 1 1 0 0 0 0 2 1 1 1 0 0 1 0 0 0 0 0 0 1 0 0 1 2 0 0 0 1 1 1 0 0 0 1 1 0 1 0 0 1 0 0 0 1 0 0 1 0 0 0 0 0 0 0 0 0 2 0 1 0 0 0 0 0 1 0 1 1 0 1 1 0 0 1 0 0 1 0 1 0 1 1 1 1 1 2 1 0 1 1 0 1 2 0 0 1 0 0 2 0 0 0 1 2 0 0 0 0 1 0 2 2 1 0 0 0 1 0 0 0 1 1 1 0 1 0 2 0 0 0 2 1 0 1 2 2 0 1 0 0 1 0 1 1 1 0 0 0 1 1 1 1 1 0 0 1 0 0 0 1 0 2 0 1 0 0 0 0 0 1 1 1 0 0 1 1 0 0 0 0 0 0 1 0 1 0 0 0 0 2 1 1 0 1 2 0 0 0 1 2 0 1 0 0 0 0 1 0 0 0 0 1 1 0 0 0 0 0 NA 0 0 2 0 0 2 2 0 0 0 0 1 0 0 0 0 0 1 0 0 0 0 1 0 0 0 0 0 1 0 2 1 0 0 0 0 0 1 0 1 1 0 0 0 0 0 1 0 0 1 0 0 0 0 0 0 0 0 0 0 0 0 1 0 0 1 0 0 0 0 1 0 0 0 0 1 0 0 0 1 0 0 0 0 0 0 0 0 0 0 0 1 2 0 0 1 0 0 0 2 0 0 0 0 0 1 0 1 1 0 0 2 0 0 2 0 0 0 0 0 0 1 0 0 0 0 1 0 1 1 0 0 1 1 2 0 0 2 0 0 1 0 0 0 0 0 1 0 1 1 0 0 0 0 0 0 1 0 1 0 0 0 1 0 1 1 0 1 0 0 0 1 0 1 2 1 0 0 0 0 1 1 1 0 2 0 0 0 0 0 2 1 0 1 0 1 0 0 0 0 0 0 1 0 0 1 0 0 0 0 0 1 1 0 1 0 0 0 0 0 1 0 0 0 0 0 1 0 0 1 0 0 1 0 0 0 1 0 0 1 0 0 1 2 0 0 0 0 0 0 1 0 2 0 1 0 1 0 0 0 0 0 1 1 0 0 0 1 2 1 0 0 2 0 0 1 0 2 0 0 0 0 0 0 0 0 0 0 1 2 1 0 1 0 0 0 0 0 0 0 0 0 0 1 1 0 1 0 1 0 1 0 1 0 0 0 0 0 1 1 0 0 0 0 0 1 1 0 1 1 1 0 0 1 0 1 0 0 0 0 1 1 0 1 1 0 1 0 1 1 1 0 0 1 1 0 0 0 1 0 1 0 0 0 1 1 1 0 1 0 0 1 0 1 0 0 1 1 0 1 1 0 1 0 0 1 1 1 2 0 0 1 0 0 0 0 0 1 1 0 2 0 0 2 0 1 0 1 1 1 2 0 1 0 0 0 0 1 0 0 0 0 0 0 0 2 0 0 0 0 0 1 0 0 0 0 2 1 1 1 0 0 0 0 0 0 0 0 1 1 0 0 0 0 0 1 0 1 2 0 0 0 1 0 0 1 0 1 0 1 0 0 1 0 0 1 1 1 1 0 0 0 0 0 0 0 0 0 1 1 1 0 0 0 1 0 0 1 0 0 0 0 0 0 0 0 0 0 0 0 0 2 0 1 0 0 1 0 0 0 0 0 0 0 0 0 1 0 0 0 0 0 0 0 0 0 0 1 0 2 2 1 1 0 0 0 1 0 0 2 0 1 0 1 1 0 0 2 0 0 0 0 0 0 0 0 0 0 0 0 0 1 0 0 0 0 0 0 0 0 1 0 1 0 0 0 1 1 0 1 0 1 0 0 1 0 0 0 0 0 0 0 1 0 0 0 0 0 0 0 0 0 1 2 1 0 1 0 0 1 0 1 0 1 0 0 1 1 0 0 2 0 1 0 0 0 1 0 0 0 0 0 1 1 1 1 0 1 0 1 1 2 1 0 1 0 0 0 1 0 0 1 0 0 0 0 2 1 0 0 1 0 0 0 0 1 1 0 1 0 1 0 1 0 1 0 0 0 0 1 1 1 0 0 0 0 1 1 0 0 0 0 0 1 1 0 0 1 0 0 1 0 0 0 0 1 1 0 0 0 0 1 0 0 0 1 2 0 2 0 0 0 0 0 1 0 0 0 1 1 0 0 2 0 0 0 0 0 0 1 0 0 0 1 0 0 0 1 0 1 0 0 1 0 0 1 0 0 0 0 0 0 1 0 0 0 1 0 0 0 2 0 0 1 0 0 0 0 0 0 1 0 0 0 1 1 2 1 1 0 0 0 0 1 0 0 0 1 0 0 0 1 1 1 2 0 0 1 0 0 1 0 0 1 0 1 0 2 0 0 0 0 0 0 0 0 1 1 0 0 0 0 0 2 0 2 0 1 2 0 0 1 1 0 0 1 1 0 1 1 0 1 1 0 0 0 0 1 2 0 0 0 0 0 0 1 1 0 1 0 0 1 0 1 0 0 0 1 0 0 0 0 1 0 1 0 0 0 0 1 0 0 1 1 1 1 0 1 1 0 0 0 1 0 1 1 0 1 1 1 1 0 0 1 0 0 1 0 1 0 2 1 1 0 1 1 0 1 1 1 0 0 0 0 0 0 0 0 0 2 0 1 1 0 1 0 0 0 0 0 0 0 0 1 0 0 0 1 1 2 0 1 1 1 1 0 0 0 1 1 0 0 1 2 1 0 0 1 0 1 1 1 1 0 1 0 2 0 0 2 0 0 0 1 0 0 1 0 0 0 0 1 0 0 0 0 0 0 0 1 0 0 1 1 0 1 0 0 0 0 0 0 0 0 0 0 2 0 0 0 0 1 1 0 2 1 1 0 0 1 1 0 0 0 0 1 0 0 2 0 2 0 0 1 0 1 1 1 0 1 0 1 1 1 0 0 0 0 1 0 0 0 1 0 0 0 1 1 1 2 1 0 0 0 2 0 0 1 0 0 0 1 1 0 0 0 1 0 0 0 1 0 0 0 1 1 0 1 1 0 0 1 1 0 1 0 0 0 1 1 1 0 0 1 0 0 1 0 0 0 0 1 0 0 0 0 0 2 1 0 1 1 1 1 1 0 0 1 2 0 1 0 1 2 0 0 0 0 2 0 0 0 0 2 0 0 1 0 0 0 1 1 0 0 0 1 0 0 0 1 0 0 0 0 1 1 0 1 0 0 1 0 0 1 1 0 1 0 0 1 0 1 0 1 0 0 0 0 0 1 1 0 0 0 0 0 0 0 0 1 0 1 1 1 1 0 0 2 0 0 0 1 0 2 1 0 1 0 0 1 0 0 0 1 0 0 2 0 1 1 0 1 1 1 0 1 1 0 1 0 0 1 1 0 1 1 0 1 1 0 0 0 0 1 0 0 1 0 0 1 0 0 0 0 0 0 2 0 1 0 1 0 0 2 0 0 0 1 0 0 0 1 0 0 2 1 0 0 0 0 0 2 0 1 0 0 0 0 0 0 1 1 0 0 0 0 0 1 0 0 0 1 1 0 1 1 1 1 0 1 0 0 1 1 0 0 0 0 0 2 0 2 0 0 1 0 0 2 0 0 0 0 1 1 1 0 1 1 0 0 1 1 0 0 0 1 0 0 0 0 1 1 0 1 0 0 0 1 0 0 1 2 0 0 0 0 0 0 1 0 0 0 2 1 1 0 0 0 0 0 2 1 0 0 0 1 0 0 1 0 0 0 0 1 0 0 1 1 0 0 0 0 2 1 1 0 0 0 2 1 0 0 0 1 0 0 0 0 0 2 1 0 0 0 0 0 0 1 0 0 0 0 1 0 1 1 0 0 0 0 1 0 1 1 0 1 0 1 0 0 0 2 1 0 0 0 1 1 0 0 0 0 0 0 0 0 1 0 1 2 1 1 0 0 0 1 1 0 2 0 0 0 0 1 1 1 0 0 0 1 1 1 1 0 0 0 0 0 0 0 0 0 0 1 1 1 1 0 0 0 1 0 0 0 0 0 1 0 0 1 0 0 0 1 0 0 0 0 1 0 0 1 0 0 0 0 1 1 0 0 0 0 1 0 0 0 0 0 1 1 1 0 0 0 0 0 0 1 0 0 0 0 0 0 0 0 2 1 0 1 0 0 0 2 1 1 0 2 0 0 0 0 1 0 1 0 0 0 0 0 0 1 0 2 1 0 2 0 1 1 0 0 1 0 0 2 0 0 0 0 0 0 1 2 0 0 0 1 0 1 1 2 0 0 1 0 0 1 0 0 1 0 0 0 1 2 0 0 0 0 0 1 0 0 0 1 0 0 0 2 2 1 0 0 0 2 0 0 1 1 0 0 0 0 0 1 0 NA 0 1 1 1 0 1 0 1 0 1 1 0 1 0 0 0 1 0 1 2 1 1 1 0 1 1 0 0 0 0 0 0 1 1 1 1 0 1 2 0 0 0 1 0 0 1 0 0 0 0 1 1 1 0 1 0 0 0 0 1 2 0 0 0 1 0 0 0 0 0 0 0 0 0 0 0 0 0 0 1 2 1 1 1 0 2 1 0 0 1 0 0 0 1 0 1 0 1 0 0 0 1 0 0 0 0 0 0 1 0 0 0 0 0 0 0 0 0 2 0 0 0 0 0 2 1 0 0 0 0 0 0 0 0 1 0 1 0 0 0 0 1 1 0 0 0 0 2 0 0 2 0 0 0 0 0 0 0 0 1 2 0 1 0 2 0 0 0 1 2 1 2 0 1 0 1 0 0 2 0 0 0 0 0 0 0 0 1 0 1 0 0 0 0 0 0 0 0 0 1 0 0 1 1 0 0 0 2 0 2 0 1 1 0 2 0 0 0 1 0 0 0 0 0 1 1 0 0 1 0 0 0 1 1 1 0 1 0 0 0 0 0 1 0 2 0 1 1 0 1 0 0 0 1 0 1 0 0 0 1 2 0 1 2 1 0 1 0 1 0 1 0 0 1 0 0 0 0 0 1 0 2 1 0 1 0 0 0 0 1 1 0 0 2 1 0 0 0 0 1 0 0 1 0 0 0 0 0 0 2 2 0 1 0 0 0 0 0 0 1 0 0 0 1 0 0 0 0 0 0 2 2 0 1 1 0 0 0 1 0 0 0 1 0 0 0 1 0 0 0 1 1 0 0 0 0 0 0 0 0 1 0 2 0 0 0 0 0 0 0 0 1 0 0 1 0 2 0 0 0 1 1 2 0 2 1 0 1 0 2 0 0 0 1 1 0 1 0 0 0 0 1 0 0 0 0 0 0 1 0 1 0 0 0 0 0 0 0 1 0 0 0 0 0 1 0 0 1 1 0 0 0 2 0 1 0 0 2 1 2 0 0 0 0 0 0 1 0 0 0 2 2 0 0 0 0 1 1 0 0 0 2 1 0 2 0 0 1 1 1 0 0 1 0 0 0 0 0 0 0 0 0 0 0 0 2 0 2 1 0 2 1 0 2 0 1 0 0 0 0 1 2 0 0 1 2 1 0 0 1 0 0 0 0 0 0 2 0 0 0 0 2 1 0 0 1 1 1 0 0 0 0 0 0 0 0 0 1 0 0 2 0 0 0 0 1 0 0 0 0 0 0 0 0 1 0 1 0 0 0 1 0 0 0 0 1 0 0 1 0 1 0 1 0 0 0 2 1 0 2 0 0 0 0 0 0 0 0 0 0 0 0 1 0 0 0 0 0 0 0 0 0 0 0 1 1 0 1 0 0 0 0 0 1 0 1 0 1 0 2 0 0 2 1 1 1 0 0 0 0 0 0 0 0 0 1 0 0 1 1 1 0 0 1 0 0 0 1 0 1 0 0 2 0 0 0 0 0 0 1 0 0 1 1 0 0 0 0 0 1 0 0 1 1 2 1 0
DERD_D2_928_08 1 0 1 0 0 0 0 0 1 0 0 1 0 2 2 1 0 1 NA 1 1 0 1 1 0 0 0 1 1 0 1 0 0 1 0 1 0 1 1 1 0 0 0 1 0 0 1 1 1 0 2 1 1 0 0 1 0 0 0 0 0 0 0 1 0 0 0 1 0 0 2 1 1 1 1 0 0 0 1 1 0 0 0 2 0 1 1 0 1 0 0 1 2 1 0 0 1 1 1 0 0 0 1 0 1 0 1 0 0 1 0 0 1 0 0 1 0 1 0 0 0 0 1 0 1 0 0 0 1 1 2 1 0 0 1 0 0 1 0 0 0 1 0 0 0 1 1 1 0 1 1 1 1 1 0 1 0 0 0 1 0 0 0 2 2 0 1 0 0 1 2 0 0 1 0 0 0 0 1 1 0 0 0 0 1 0 0 0 1 0 2 0 1 0 2 1 0 1 2 0 0 0 0 1 0 0 0 1 0 0 0 0 1 0 2 1 0 0 1 0 0 1 1 0 0 1 0 0 1 2 0 0 1 0 0 1 1 2 0 0 0 0 0 0 0 2 0 0 1 0 1 1 1 1 2 0 1 0 0 2 0 0 0 0 1 1 2 2 1 1 0 0 1 0 1 1 2 0 0 1 0 0 0 0 0 1 2 1 0 1 0 0 0 0 1 2 0 1 1 1 0 0 2 0 0 0 1 1 1 0 0 1 0 0 0 0 1 1 0 1 1 0 0 0 0 1 0 1 1 1 1 0 0 1 0 0 1 1 0 0 0 0 1 0 0 0 0 1 1 0 0 0 0 1 1 0 1 0 1 0 0 1 0 0 2 0 2 0 0 0 1 1 1 0 0 1 0 1 2 1 0 1 0 0 0 0 0 0 0 0 0 1 1 1 1 1 0 0 2 2 1 0 0 0 0 2 0 0 0 0 0 0 0 0 1 0 0 2 2 0 1 1 0 1 0 0 1 1 0 0 0 1 0 0 1 1 2 0 1 0 0 0 0 0 0 2 1 1 0 1 0 0 0 0 0 0 0 0 0 0 0 1 0 1 0 0 0 2 0 1 0 0 0 2 0 0 0 0 1 0 0 1 1 1 0 0 1 0 1 1 0 0 0 1 1 0 0 2 0 1 0 1 0 0 1 0 0 1 1 0 0 0 0 2 2 0 1 0 1 1 1 1 0 1 0 1 0 0 1 0 2 2 1 0 0 1 1 1 0 2 0 0 0 0 1 1 1 0 0 0 1 1 1 1 0 0 0 0 0 0 2 2 0 0 0 0 0 0 1 0 0 0 0 1 0 1 2 2 0 0 0 0 0 2 1 1 2 2 0 1 2 1 0 0 0 1 0 0 1 0 0 1 0 0 0 0 1 2 0 1 1 0 1 0 0 1 0 0 0 1 0 0 0 0 0 0 0 0 0 0 1 0 2 0 2 0 0 0 1 0 1 1 0 0 0 0 0 0 0 0 0 0 0 1 0 0 1 0 0 0 0 2 0 0 0 1 0 0 2 1 1 0 1 1 0 2 0 0 1 0 1 1 1 0 0 1 0 0 0 1 0 0 0 1 0 1 0 0 0 1 1 0 0 0 0 1 0 0 0 0 2 0 0 0 0 0 1 1 0 0 0 0 0 1 0 0 1 1 0 0 0 1 0 1 0 0 0 0 0 0 2 1 1 1 0 0 0 0 1 0 0 0 0 0 0 0 1 0 0 0 0 0 2 1 0 0 1 0 0 0 0 1 0 0 0 1 0 0 2 1 1 0 0 0 0 1 0 0 1 0 0 0 1 0 1 1 0 1 0 0 0 2 0 0 0 0 0 0 0 0 0 0 0 0 0 1 0 2 1 0 0 1 0 1 0 1 1 1 0 0 1 2 1 0 1 0 1 0 0 0 2 0 0 0 0 0 2 0 0 1 1 0 0 0 0 0 0 0 2 0 0 0 1 0 1 0 1 0 0 1 1 0 0 0 1 0 0 0 0 0 0 0 0 1 0 2 0 0 1 1 0 1 0 0 1 0 1 0 0 0 0 0 0 0 0 0 0 2 0 0 0 0 0 1 0 0 0 1 2 1 0 1 0 0 0 0 0 0 0 1 0 1 0 0 0 1 1 0 1 1 0 0 1 0 1 1 0 0 1 0 1 0 0 1 2 0 2 0 0 1 0 1 0 0 0 0 1 1 0 0 1 0 0 0 0 1 0 0 0 1 1 0 0 0 1 0 0 0 0 1 1 0 1 0 0 2 0 0 2 0 1 1 0 0 0 0 0 0 0 0 2 1 0 0 0 0 0 0 1 0 0 0 0 0 0 0 0 0 1 1 0 0 0 0 0 0 0 0 0 0 0 0 1 0 1 0 0 0 0 0 1 0 0 1 0 0 0 0 1 0 0 0 0 0 0 1 0 0 0 1 0 0 0 1 0 0 0 0 2 0 0 0 1 0 0 1 0 0 1 0 0 0 0 2 0 1 1 0 0 1 0 0 1 0 0 0 0 0 0 0 0 0 1 1 0 0 0 1 0 2 0 0 1 0 0 1 0 0 1 1 1 1 0 0 0 0 0 0 0 0 0 0 1 1 0 2 1 1 0 0 0 0 0 0 1 0 1 0 0 0 0 0 0 0 1 1 0 0 0 1 1 0 1 0 0 0 0 0 0 2 0 0 0 0 1 0 1 0 1 1 1 0 0 0 1 1 2 1 0 1 1 0 1 0 0 1 0 0 0 0 0 0 0 1 0 1 1 0 0 0 0 1 1 0 1 0 1 0 0 0 0 0 1 0 0 1 0 0 0 0 1 0 0 0 0 0 0 0 0 0 0 0 0 2 0 0 2 0 1 1 1 0 1 0 0 0 0 0 1 0 0 1 1 0 0 0 1 1 2 0 0 1 1 0 0 1 0 0 0 1 0 1 0 0 0 0 0 1 0 0 0 1 0 2 0 0 1 0 0 1 2 0 2 1 1 1 0 0 0 1 0 1 0 0 0 0 1 0 0 1 1 0 0 0 2 0 0 0 0 0 0 0 1 2 0 1 0 0 0 0 0 0 0 1 1 1 1 0 0 0 0 0 0 1 0 1 0 1 1 0 1 1 0 0 1 0 0 0 1 0 0 0 0 1 0 0 1 0 0 0 0 0 0 1 1 1 1 1 0 1 0 0 0 0 0 0 2 0 0 0 0 1 0 1 2 0 1 0 0 0 0 2 0 0 1 0 1 0 1 0 0 0 0 2 0 0 0 1 0 0 0 1 0 0 0 1 0 0 0 0 0 0 0 0 0 1 0 0 1 1 0 1 0 0 1 0 2 0 1 1 0 0 2 1 0 1 1 0 0 0 0 0 0 0 0 0 1 0 0 0 1 1 0 0 0 0 0 0 0 0 0 0 0 0 0 0 2 0 0 0 0 1 0 0 0 1 0 0 2 1 0 0 0 1 0 0 2 0 1 0 2 1 1 1 1 0 1 0 1 1 0 0 0 0 1 1 1 0 0 0 2 0 1 1 0 0 1 0 0 0 0 0 0 1 0 0 1 1 0 1 0 1 1 0 0 1 0 0 1 0 0 0 0 0 0 0 0 1 1 1 1 0 0 1 0 0 0 0 0 0 2 0 1 1 1 0 1 0 2 1 1 2 0 1 1 1 0 0 1 0 0 0 0 0 1 1 1 0 0 1 1 0 1 2 0 1 2 0 0 0 1 1 1 0 0 0 1 0 0 0 0 0 0 0 0 1 1 0 0 0 0 1 0 0 1 1 1 0 1 1 1 0 1 0 2 1 0 0 1 2 0 2 0 0 0 1 1 0 0 0 0 0 0 1 1 0 0 0 2 2 0 0 0 1 0 1 0 0 0 0 0 0 0 1 1 1 0 1 1 1 0 0 0 0 0 2 1 0 0 0 0 0 0 2 0 0 1 1 1 0 0 0 1 1 0 0 0 0 0 0 1 0 1 0 0 1 0 0 0 0 0 0 0 0 0 2 0 0 0 1 0 0 0 0 2 2 0 0 0 0 1 0 0 0 0 0 0 0 1 0 0 1 0 2 0 0 1 0 0 0 1 0 1 1 1 0 0 0 0 0 1 0 1 0 0 0 0 1 0 1 0 0 0 1 1 0 1 0 1 0 0 0 2 0 1 0 0 1 1 0 0 0 0 0 1 0 0 0 0 0 0 0 0 0 0 1 1 0 0 0 0 0 1 0 0 1 1 0 1 0 0 0 0 0 2 0 0 1 0 0 1 0 0 0 0 0 2 0 0 1 0 2 1 0 0 1 2 1 0 0 2 0 0 2 0 0 0 0 1 1 0 1 1 0 NA 0 0 0 0 0 0 1 0 0 1 1 0 0 1 0 1 0 0 0 1 0 0 2 0 0 0 0 0 1 1 1 0 1 0 1 0 0 0 1 0 2 1 0 1 0 0 0 0 0 0 2 1 0 0 1 1 0 1 0 1 1 0 1 0 0 0 0 0 1 0 0 0 1 0 1 1 0 1 0 0 1 0 0 0 1 0 0 0 0 0 0 2 0 0 0 0 0 0 1 0 2 0 1 0 1 0 0 0 0 1 0 0 0 1 0 1 2 1 0 0 1 0 0 1 0 1 1 0 1 1 0 0 0 0 0 0 1 2 1 0 1 0 0 0 0 0 0 0 0 0 0 1 2 0 0 0 0 0 1 1 0 0 0 0 0 0 1 1 0 0 0 0 0 0 1 1 1 1 2 2 0 1 1 1 0 0 0 0 1 1 0 1 0 0 1 0 2 1 0 0 0 0 0 1 1 0 1 0 0 0 0 0 1 1 0 0 0 0 0 0 0 0 0 0 0 1 1 2 1 0 1 0 0 1 1 2 2 0 1 1 0 0 0 0 1 0 2 0 1 0 1 2 0 0 0 2 1 0 2 0 1 0 0 0 0 1 0 0 0 0 0 1 1 2 1 0 0 0 0 0 0 0 1 0 1 0 0 1 0 1 0 0 0 1 0 0 1 0 0 0 1 0 0 0 0 1 2 0 0 0 0 0 0 1 0 0 0 1 0 0 1 0 0 0 1 1 1 0 1 0 0 0 0 0 0 0 1 2 1 0 0 0 0 0 0 1 0 1 0 0 0 0 0 0 0 0 0 0 0 1 0 1 0 0 1 1 0 0 0 0 0 0 0 1 1 1 0 0 0 0 0 0 0 0 0 1 0 2 0 2 1 0 0 0 1 0 0 2 0 0 0 1 1 0 0 2 0 0 0 0 0 0 1 0 0 0 0 0 1 1 0 0 0 0 1 0 0 0 0 0 1 0 0 0 1 1 0 1 1 1 0 0 0 0 0 0 0 0 NA 1 0 0 0 0 0 0 0 0 0 0 0 1 0 0 1 0 0 2 0 1 0 0 0 0 2 0 1 0 2 0 2 0 0 0 1 1 0 0 0 1 1 0 1 0 1 1 0 0 1 1 0 0 0 0 0 0 2 0 0 0 0 0 0 0 2 1 0 0 1 2 0 0 0 0 1 0 1 0 2 0 1 0 1 0 1 0 0 1 0 0 0 0 0 0 1 1 0 0 0 0 0 1 1 0 0 0 0 0 1 0 1 0 0 0 0 0 0 0 0 1 0 0 0 0 1 0 1 1 0 0 0 0 1 0 0 0 1 2 0 0 1 0 0 0 0 0 0 1 0 0 0 0 0 1 0 0 0 1 0 0 1 0 0 1 0 0 0 0 0 0 1 0 0 0 1 0 0 1 1 0 1 0 0 0 1 0 0 0 1 0 1 0 1 0 2 1 1 0 0 0 0 1 0 0 0 2 0 0 0 0 1 2 1 1 0 1 0 0 0 0 0 2 0 1 0 1 0 0 1 0 0 0 0 0 1 1 0 1 0 0 1 1 0 2 0 1 1 0 0 0 1 0 0 0 1 0 1 1 0 1 0 0 0 2 0 1 2 0 0 0 0 1 2 1 1 0 1 0 1 1 0 1 1 0 0 1 0 0 0 1 0 0 0 0 0 0 0 1 0 1 1 0 1 1 1 0 0 0 1 0 1 0 1 1 0 1 1 1 1 0 1 1 0 1 1 0 0 0 2 0 1 0 1 1 0 0 0 0 0 0 1 0 0 0 0 0 1 1 0 1 0 0 1 0 0 0 0 0 0 0 2 2 0 0 0 0 1 2 0 0 1 0 1 0 0 0 0 0 0 1 0 1 1 1 0 1 0 0 1 0 0 0 0 1 2 0 0 2 0 0 0 1 0 0 1 0 1 0 0 0 0 0 0 0 1 0 0 1 0 0 1 1 0 1 0 0 0 0 0 0 0 0 0 0 1 0 0 1 0 0 0 0 2 1 1 1 0 1 0 0 0 0 0 0 0 0 1 0 2 0 0 1 0 2 0 0 0 2 0 1 2 1 0 0 0 0 0 1 1 0 1 0 1 0 2 1 1 1 1 0 1 1 1 0 0 1 2 0 0 1 1 0 0 1 1 0 0 0 1 0 0 0 0 1 1 0 0 0 1 1 0 0 2 0 0 0 1 0 1 1 1 0 0 0 1 1 1 0 0 0 1 0 0 0 0 1 0 0 1 1 1 0 1 0 0 1 2 0 1 0 1 1 0 0 0 1 1 0 0 0 0 2 0 0 1 0 2 0 0 1 0 0 0 1 0 0 0 1 0 0 0 0 1 1 0 1 0 1 1 1 0 1 0 1 1 0 0 1 1 1 0 1 0 1 0 0 0 1 1 0 0 0 0 0 0 0 0 1 0 1 1 1 1 0 0 2 0 1 0 0 1 2 1 0 1 0 1 0 0 0 0 1 0 1 2 0 2 0 0 0 1 1 0 0 0 0 1 0 0 1 1 0 1 0 0 2 0 1 0 0 0 1 0 0 1 0 0 1 0 0 0 0 0 0 1 2 1 0 0 0 1 2 0 0 1 2 0 0 0 1 0 0 2 0 0 0 0 0 0 2 0 0 1 0 0 1 0 2 1 1 0 0 0 1 0 0 0 0 0 1 1 0 1 0 1 1 0 1 0 1 1 1 0 0 0 1 0 1 0 0 0 0 1 0 0 2 0 0 0 1 1 1 1 1 1 1 0 0 0 2 1 0 0 0 NA 0 0 0 1 1 0 1 0 0 2 2 0 0 0 1 0 0 0 0 0 0 0 0 0 1 1 0 1 0 0 0 0 0 1 0 0 0 0 1 0 0 0 0 0 1 0 1 0 0 0 1 0 0 0 1 2 1 1 0 0 0 1 1 0 0 1 1 0 0 0 0 0 0 1 0 0 0 0 0 0 1 0 0 1 0 0 0 0 0 0 0 1 0 1 0 0 0 0 1 1 0 1 0 0 0 1 1 0 0 1 1 0 0 0 0 0 0 0 0 1 0 1 1 0 0 0 0 0 1 0 0 2 0 0 0 0 0 1 0 1 0 0 2 1 1 1 0 0 0 1 1 1 0 1 0 0 0 0 1 0 0 1 0 1 0 1 0 0 0 1 0 0 1 0 0 0 1 1 0 0 0 1 0 0 1 0 0 0 1 0 0 0 0 0 0 1 0 1 0 0 0 1 1 1 1 0 1 1 0 1 0 0 1 1 2 1 0 0 0 2 0 0 1 0 0 1 1 1 2 0 2 0 0 0 0 0 0 2 0 0 1 0 0 0 2 0 2 0 0 2 0 0 1 0 0 1 0 0 2 0 0 0 0 0 0 1 0 1 0 0 0 0 1 0 2 0 1 1 0 0 2 0 0 1 0 0 0 1 2 0 0 0 0 0 1 0 0 1 1 0 0 0 1 1 1 0 0 0 1 0 0 1 1 0 0 0 0 0 1 1 0 0 0 0 1 0 1 0 0 0 1 2 0 1 0 1 0 1 1 1 NA 2 0 0 1 1 1 0 0 1 0 0 0 1 1 1 0 0 1 2 0 0 0 0 0 1 1 0 2 0 1 2 0 0 0 1 0 0 0 0 1 2 0 0 0 0 0 1 0 0 1 0 0 0 0 1 0 0 0 0 1 2 1 2 0 0 2 1 0 0 1 0 0 0 1 0 0 0 1 0 0 1 0 0 0 0 0 0 0 1 0 0 1 0 1 0 0 1 0 2 0 0 0 0 0 2 1 0 0 0 0 0 0 0 0 1 0 1 0 1 0 0 1 0 0 0 0 0 1 0 0 2 0 1 0 0 0 0 0 0 0 2 1 1 1 0 0 0 0 0 2 0 1 0 0 0 1 0 0 2 1 1 0 0 1 0 0 0 0 0 1 0 0 0 0 0 0 0 0 2 0 0 0 1 0 0 1 1 2 0 1 0 1 1 1 1 1 0 0 1 0 0 0 0 0 0 1 0 2 0 0 0 1 1 0 1 0 1 0 0 0 1 0 2 0 2 0 1 2 0 0 0 0 0 0 0 0 0 0 0 1 0 0 1 2 1 0 1 0 1 1 0 0 0 0 0 0 0 1 0 1 0 1 0 0 1 0 0 0 0 0 0 1 0 1 1 0 0 0 0 0 0 0 1 0 0 0 0 0 0 1 1 0 0 0 0 0 0 0 0 0 0 0 0 0 0 0 0 0 0 0 2 2 0 0 1 0 0 0 2 0 0 0 1 0 0 0 1 0 0 1 1 0 2 0 0 0 0 1 0 0 1 0 1 0 0 0 0 0 0 0 2 1 1 0 0 0 1 0 0 0 1 0 1 0 1 1 1 1 0 0 0 0 0 2 1 0 1 1 0 0 0 1 0 0 0 1 0 0 1 0 1 0 0 0 0 0 0 0 1 0 0 0 0 0 2 0 0 0 1 0 1 1 2 0 1 1 0 1 0 0 0 0 1 0 0 1 1 0 0 0 1 2 0 1 1 1 0 0 0 0 0 2 1 0 1 1 0 1 0 1 0 0 1 0 0 0 0 0 0 0 1 0 0 0 0 1 1 1 0 0 2 0 0 1 0 0 0 0 0 0 0 1 0 0 0 1 1 0 0 0 0 0 0 1 1 0 0 0 0 0 1 0 1 1 0 1 1 0 1 0 0 0 0 0 0 0 0 1 0 0 1 0 0 0 0 1 0 0 0 0 1 0 0 0 1 0 1 0 0 0 1 2 0 0 0 1 0 0 1 0 0 0 NA 0 0 0 2 2 0 1 0 0 0 0 1 0 0 0 1 0 0 0 1 0 0 0 0 0 0 0 0 0 0 0 0 0 0 0 0 0 0 0 0 1 0 0 0 1 0 2 0 0 0 2 1 2 0 0 0 0 0 0 2 1 0 2 0 0 2 1 1 0 1 2 0 0 0 1 0 1 0 0 0 0 0 0 1 0 0 1 0 0 0 1 1 0 1 0 0 2 0 1 NA 1 1 1 NA
DERD_D2_928_09 1 1 1 1 0 0 0 0 0 0 0 2 0 2 2 1 1 0 1 1 1 0 1 1 0 0 1 0 0 1 1 0 0 0 0 0 0 1 1 1 1 0 1 1 0 0 1 NA 1 0 1 2 1 0 1 0 1 0 0 0 0 0 0 1 0 0 0 0 0 0 2 0 1 2 2 0 0 0 1 1 1 1 1 2 0 1 1 0 0 2 0 2 1 0 0 0 1 1 0 0 1 0 1 0 1 1 1 0 0 1 0 1 0 0 0 0 0 1 0 0 0 0 0 0 1 0 1 0 0 1 2 0 0 1 1 0 0 0 0 0 0 0 1 0 0 1 1 1 0 1 0 2 1 0 0 0 0 0 0 1 0 0 0 2 1 1 0 0 0 1 2 0 0 1 0 2 0 0 1 1 0 0 0 1 0 0 0 0 0 0 2 0 1 0 1 1 0 1 1 0 1 1 0 1 0 0 0 1 0 0 1 0 1 0 1 0 0 0 1 1 0 0 0 0 0 2 0 0 1 1 1 0 1 0 0 1 0 1 0 0 0 0 2 0 0 1 0 0 1 0 1 1 1 1 2 0 0 0 0 2 0 0 0 1 1 0 1 2 1 0 0 0 1 1 0 1 1 0 0 0 0 0 0 0 0 0 2 1 1 1 0 0 1 0 0 2 0 1 0 1 0 0 2 0 0 0 1 1 1 0 1 0 0 0 0 0 2 0 0 1 0 0 1 0 0 1 0 1 1 1 1 0 1 0 0 1 1 1 0 0 0 0 1 0 0 0 0 1 1 0 0 0 0 0 1 1 1 0 0 2 0 1 0 0 1 1 2 0 0 0 0 1 2 0 0 0 0 1 2 0 1 1 0 0 1 0 0 0 0 0 1 1 1 1 0 1 1 0 2 2 1 0 0 0 0 1 0 1 0 0 0 0 0 0 2 0 0 1 1 0 0 1 0 1 0 0 1 0 0 0 1 0 0 1 1 1 2 0 1 0 0 0 0 0 0 2 0 0 1 0 0 0 0 0 0 0 0 0 0 0 0 0 0 1 0 1 0 1 0 1 0 0 1 1 0 0 0 1 1 0 0 1 1 1 0 0 1 0 1 0 0 0 0 2 2 0 0 1 0 1 1 1 1 0 2 0 0 1 0 0 0 1 1 2 2 0 1 0 1 2 0 1 0 1 0 1 0 0 1 0 1 2 1 0 0 1 0 0 0 2 0 0 0 0 0 1 1 0 0 0 1 0 1 0 1 0 0 0 0 0 0 0 0 0 0 0 0 0 1 0 0 0 0 1 0 0 1 1 0 0 0 0 0 1 1 1 2 1 0 1 2 0 0 1 0 1 2 0 0 0 0 1 1 1 0 1 1 2 0 1 0 0 1 0 0 1 1 0 0 2 0 0 0 0 0 0 1 0 1 0 1 1 1 0 2 0 0 0 2 0 1 1 0 0 1 0 0 0 0 0 0 1 0 0 1 0 0 0 0 1 0 2 0 0 0 0 0 0 1 1 1 0 1 1 0 1 0 0 1 0 0 0 1 0 0 1 0 1 0 0 0 0 2 1 0 1 0 0 0 1 1 1 0 0 1 1 0 0 0 0 2 0 0 0 1 1 1 1 1 1 1 0 1 1 1 0 1 1 0 1 0 0 0 1 0 0 0 0 0 0 2 0 1 1 0 0 1 1 1 1 0 0 0 0 0 0 1 0 1 1 0 0 2 0 0 0 0 0 1 0 0 1 0 0 1 1 0 0 1 2 1 0 0 0 0 1 0 1 1 0 0 0 0 0 0 1 0 1 0 0 0 1 0 0 0 0 0 0 1 0 0 1 2 0 0 1 0 1 1 1 0 2 0 2 0 1 1 1 1 1 1 1 1 0 1 0 0 1 0 0 0 1 0 0 0 0 2 0 0 1 0 0 0 1 0 0 0 0 1 1 0 0 2 0 1 0 1 0 0 1 0 0 0 0 1 0 0 0 1 0 0 0 0 1 0 2 1 1 0 1 0 1 0 0 0 1 1 0 1 0 1 0 0 0 0 0 0 2 0 2 0 2 0 2 0 1 0 1 1 1 0 1 0 0 0 0 0 0 0 1 0 1 0 0 0 1 1 1 1 1 0 0 0 0 1 0 0 0 1 0 1 0 1 0 1 0 2 0 0 0 0 1 0 0 0 0 1 1 0 0 0 0 0 0 0 1 0 0 0 0 2 0 0 1 1 0 0 0 0 1 0 0 1 0 0 1 1 1 1 0 1 1 0 1 0 0 2 0 0 0 1 1 0 0 0 0 0 0 0 0 0 0 0 0 0 0 1 1 0 0 0 0 1 0 0 0 0 0 0 2 1 0 0 0 1 0 0 0 0 0 1 0 1 1 0 0 0 0 1 0 0 0 0 0 0 1 0 0 0 1 0 0 0 1 0 0 0 0 2 1 0 0 1 0 0 1 0 0 1 1 0 0 0 2 2 1 2 0 0 1 0 0 1 0 0 0 0 0 0 0 0 0 1 1 1 0 0 1 0 1 0 0 1 0 0 1 0 1 1 1 1 1 0 0 0 0 0 0 0 0 0 0 0 1 1 1 0 2 0 1 0 0 0 0 1 0 0 0 0 0 0 0 0 0 1 1 0 0 0 0 1 0 1 0 0 0 0 0 0 1 0 0 0 1 1 0 1 0 0 1 1 0 0 0 1 1 1 0 1 0 1 0 1 0 0 1 0 0 0 0 0 0 0 1 0 1 1 0 1 1 0 1 1 0 1 0 1 0 0 0 0 0 0 0 0 1 1 0 0 0 0 1 0 0 0 0 0 0 1 0 0 0 0 0 1 0 1 1 0 1 0 0 1 1 1 1 0 0 1 0 0 2 1 0 0 0 2 0 2 0 0 1 0 1 0 0 0 0 0 0 1 1 0 0 1 0 0 0 0 0 0 0 1 2 0 0 0 0 0 0 1 0 1 0 1 0 0 0 0 1 0 2 0 0 0 0 0 0 0 0 0 0 0 0 1 0 0 0 0 0 0 0 0 1 0 1 0 1 0 1 0 0 0 1 2 2 1 0 0 0 0 0 0 2 0 1 0 1 0 0 1 1 0 0 0 0 0 0 1 0 0 0 0 1 0 0 1 0 0 0 0 1 1 1 1 0 1 0 0 0 1 0 0 0 0 0 2 0 0 0 0 2 0 1 2 0 1 0 1 0 0 2 0 0 1 0 1 0 0 0 0 0 1 2 0 0 1 1 0 0 0 2 0 0 0 1 0 0 0 1 0 0 1 0 0 2 0 0 1 1 0 1 0 0 1 1 2 0 1 1 0 0 1 0 0 1 1 0 0 1 0 0 0 0 0 0 1 0 0 0 1 1 0 1 0 0 0 0 0 1 0 0 0 0 0 1 1 0 0 1 1 1 0 1 0 1 0 0 1 1 0 1 0 0 0 0 2 0 1 0 1 1 1 1 1 0 0 0 1 0 0 0 1 0 1 2 0 0 0 0 1 1 1 1 0 0 0 0 0 0 1 0 0 0 0 0 1 2 0 2 0 1 1 0 0 1 0 0 2 0 1 1 0 1 0 0 0 1 0 1 1 0 0 0 1 0 0 0 0 0 1 0 1 0 0 0 0 0 1 1 1 2 0 1 1 0 0 0 1 0 0 0 0 0 1 1 0 0 1 1 1 1 1 1 0 1 2 0 0 1 0 2 2 0 1 0 1 1 0 0 0 0 1 0 1 1 0 0 0 0 1 1 1 0 1 0 1 0 1 0 1 0 1 0 2 1 0 0 2 1 0 2 0 0 0 0 1 1 1 0 0 0 1 1 1 1 1 0 1 2 0 0 0 0 0 2 0 1 0 0 0 0 0 1 1 0 0 1 0 0 0 0 1 0 0 1 0 0 0 0 0 0 0 1 1 1 0 1 2 0 0 0 1 2 0 1 0 0 0 0 1 0 1 0 0 1 1 0 0 0 0 0 0 2 0 2 0 0 1 2 0 0 0 0 2 1 0 0 0 0 2 0 0 0 0 0 0 1 1 0 0 1 1 1 0 0 1 0 0 0 1 0 0 1 1 0 1 0 1 1 1 0 1 0 1 0 0 0 0 1 0 0 0 2 0 1 1 0 0 0 0 0 1 1 0 0 0 0 0 1 0 0 1 0 0 0 0 0 0 0 0 1 0 0 0 2 1 0 0 0 0 0 2 0 0 1 1 0 0 0 0 1 0 0 1 0 0 1 0 0 0 1 0 0 0 0 1 0 0 1 0 1 1 0 0 1 1 2 0 0 2 0 0 2 1 0 0 0 0 0 0 0 1 0 0 0 0 0 0 1 0 1 0 1 0 0 0 0 0 0 0 0 0 0 1 0 1 2 1 0 0 0 0 0 0 0 0 1 0 0 0 0 0 1 0 1 1 0 1 0 0 0 0 0 0 1 1 0 0 1 1 0 0 0 0 1 0 0 0 0 0 0 0 0 0 0 0 0 0 1 0 0 1 0 0 1 1 0 0 1 0 0 0 0 0 0 2 0 0 0 0 0 0 0 0 2 0 1 1 0 0 0 0 0 0 1 0 0 1 0 1 1 1 0 0 1 0 0 1 0 1 0 0 1 1 0 0 0 0 0 0 0 2 1 0 1 0 0 0 0 0 0 0 0 0 0 2 2 0 1 1 1 0 1 1 1 1 2 0 0 0 1 1 0 0 0 0 0 0 1 0 1 1 1 1 0 0 1 1 0 0 0 0 1 1 0 0 0 0 1 1 1 1 1 0 0 1 1 1 1 0 2 0 1 0 0 1 0 1 0 0 1 0 0 0 0 0 0 0 2 0 1 1 2 0 1 0 0 1 0 1 2 0 0 1 0 0 0 0 1 0 1 0 2 0 1 1 0 2 0 2 1 1 2 0 1 0 0 0 0 1 0 0 0 0 0 0 0 1 0 0 0 0 0 1 0 0 0 0 2 0 0 1 0 0 1 0 0 2 0 0 1 1 0 1 1 1 0 1 0 0 2 0 0 0 0 0 0 1 0 0 0 1 0 1 1 0 0 1 1 0 2 0 0 0 0 0 0 0 0 0 1 2 1 0 0 0 1 0 0 1 0 1 0 0 0 0 0 0 0 0 0 0 0 2 0 1 0 0 1 0 0 0 0 0 0 0 0 2 1 0 0 0 0 0 0 0 0 0 0 0 0 2 1 2 0 0 0 0 0 0 0 2 0 1 0 2 1 0 0 1 0 0 0 0 0 0 1 0 0 0 0 0 1 1 0 0 0 0 0 0 0 0 2 0 1 0 0 0 1 1 0 1 0 1 0 0 0 0 0 0 0 0 0 1 0 0 0 0 0 0 0 0 0 0 0 2 0 0 0 0 0 1 0 1 0 0 0 0 1 0 1 0 0 0 2 0 0 0 1 1 0 0 0 0 1 0 1 1 1 1 0 1 0 2 1 0 1 0 0 0 1 0 0 1 0 0 0 0 1 1 0 0 0 0 0 0 0 0 1 0 1 0 1 0 1 0 1 0 1 0 0 0 1 0 0 0 1 1 1 1 0 0 0 0 0 1 2 0 0 0 0 0 0 0 0 0 0 0 0 0 0 0 0 0 0 0 0 0 2 0 2 0 0 0 0 0 2 0 0 0 2 1 0 0 1 0 0 0 0 0 0 1 1 0 0 1 1 1 0 1 0 1 0 0 2 0 0 1 0 0 1 0 0 0 2 0 0 0 1 0 0 0 1 0 1 1 0 1 0 0 0 1 1 0 0 0 1 1 2 0 0 0 0 0 0 1 0 0 0 1 0 0 0 0 0 1 1 1 0 1 0 0 0 0 0 0 0 0 0 1 0 0 0 1 0 0 1 0 2 1 0 2 0 0 1 1 0 2 0 1 1 0 0 0 2 0 0 1 1 0 1 1 0 0 0 0 1 1 0 1 0 0 0 0 0 1 1 1 1 0 1 0 0 1 0 1 1 0 1 0 1 0 0 0 1 0 0 0 0 1 0 1 1 1 1 0 1 1 1 0 0 2 1 0 1 0 0 1 0 1 1 1 1 0 0 1 0 0 1 0 0 0 2 1 1 0 2 1 0 1 1 1 0 0 0 0 0 0 0 0 0 1 0 0 0 0 1 0 0 0 0 0 0 0 1 1 0 0 0 1 1 2 1 0 2 1 1 0 0 0 0 1 0 0 0 1 1 1 0 1 0 1 0 0 0 0 0 0 2 0 0 0 0 0 0 0 1 0 0 0 1 0 0 1 0 0 0 0 1 0 0 1 0 0 1 0 0 0 0 0 0 0 1 0 0 1 0 0 1 0 0 1 0 1 0 0 1 1 1 1 0 1 1 0 0 0 1 0 0 1 2 0 2 0 0 1 0 2 0 0 1 1 0 1 2 1 0 0 0 0 0 0 0 0 0 0 1 0 1 1 0 1 1 0 1 1 2 0 0 1 1 0 0 2 1 0 0 1 1 0 0 0 0 0 0 0 1 0 1 1 1 0 1 0 1 0 1 0 0 0 0 0 0 1 0 0 0 0 1 1 2 0 0 0 1 0 0 1 0 1 1 0 0 0 1 1 1 0 0 1 1 0 1 0 1 2 0 0 1 0 1 0 0 0 0 2 0 0 1 0 1 0 0 1 0 0 0 2 0 0 0 0 0 0 0 0 2 1 0 1 0 1 1 0 0 1 1 1 1 0 0 0 0 2 0 0 0 0 0 0 0 1 0 0 0 1 0 0 0 0 0 1 0 1 0 1 1 0 0 1 0 0 0 0 0 2 0 0 0 0 0 0 0 0 0 1 0 0 2 0 2 1 0 0 0 2 0 0 0 0 1 0 0 1 1 1 1 1 0 2 0 1 0 0 0 2 0 0 1 0 0 1 0 0 0 0 0 0 1 1 1 1 1 0 1 1 0 0 0 2 0 0 1 1 0 0 2 0 0 1 1 1 0 2 0 1 0 0 0 1 0 1 1 1 0 0 0 1 0 0 1 0 0 0 0 0 1 0 1 1 0 1 0 1 0 1 0 0 0 1 0 2 1 1 0 0 1 0 0 1 0 1 0 1 1 0 0 1 0 0 0 0 1 1 0 0 1 0 NA 0 0 0 1 2 1 0 0 0 0 1 0 0 1 2 0 0 0 0 0 1 0 1 0 0 2 0 1 0 1 0 0 0 1 0 0 0 0 0 0 0 0 0 0 1 0 1 0 0 1 2 0 1 0 1 2 1 0 0 0 0 2 0 0 0 1 1 0 0 0 0 0 1 0 0 0 0 0 0 0 0 0 0 1 0 0 0 0 0 0 0 0 0 1 0 0 0 0 1 0 0 0 0 0 2 1 1 0 0 1 1 0 0 0 0 0 0 0 0 2 0 0 1 1 0 0 0 0 1 0 0 2 0 0 0 0 0 1 1 1 0 0 1 2 1 1 0 0 0 0 0 1 0 0 0 0 0 0 1 0 1 1 0 1 0 0 0 0 0 0 0 0 0 0 1 0 0 0 0 0 0 1 0 0 0 0 0 0 1 1 0 0 0 0 0 1 0 1 0 0 0 1 2 1 0 0 1 1 0 0 0 0 0 1 0 0 0 0 0 2 1 0 1 0 2 0 0 1 1 0 1 0 0 0 0 0 0 2 0 0 1 0 0 0 1 0 1 1 0 2 0 1 2 0 0 1 0 0 1 0 0 0 0 0 0 1 1 1 0 0 1 0 0 0 2 0 1 1 0 0 1 0 0 1 0 0 0 1 2 0 0 0 0 0 1 0 0 0 1 0 0 0 0 1 1 0 0 0 2 0 0 1 1 0 0 0 0 0 0 1 0 0 1 1 1 0 0 0 1 0 1 2 0 1 0 0 0 1 1 1 2 2 0 0 0 1 1 0 0 0 0 0 0 1 1 0 0 0 0 2 0 0 0 0 0 0 1 0 1 0 0 1 0 1 1 0 0 1 0 0 1 2 0 0 0 1 0 1 0 0 1 0 0 0 0 0 0 0 0 0 1 2 0 2 1 0 2 1 0 0 1 0 0 0 1 0 1 0 1 0 0 1 0 0 0 0 0 0 0 0 0 0 1 0 0 0 0 1 0 1 0 0 0 1 1 2 0 0 0 0 0 0 0 1 0 1 0 1 1 1 2 0 1 0 0 0 0 0 1 0 0 0 0 1 1 0 0 0 0 0 1 1 0 1 0 0 0 0 0 0 2 0 2 0 1 0 1 0 0 2 1 0 0 0 0 0 0 0 0 0 0 0 0 0 0 0 0 0 0 0 1 1 0 2 0 0 0 0 2 0 1 0 0 1 0 1 0 0 0 1 0 0 0 0 0 0 0 0 1 1 0 0 0 0 1 1 0 1 0 0 0 0 0 1 0 2 0 1 1 0 0 0 0 0 0 0 0 0 0 0 0 1 0 0 2 1 0 1 0 0 0 1 0 0 0 0 0 0 1 0 1 0 1 0 0 0 0 0 0 0 1 1 0 0 1 1 0 0 0 0 1 0 0 1 0 0 0 0 0 0 2 2 0 1 0 0 0 0 1 0 0 0 0 0 0 1 0 0 0 0 0 2 2 0 0 1 0 0 0 1 0 0 0 2 0 0 0 2 1 0 1 1 1 1 0 0 0 0 0 0 0 2 0 1 0 0 0 0 0 0 0 1 1 1 0 1 0 1 0 0 0 1 0 1 0 1 1 1 1 0 1 0 0 0 2 1 0 1 0 0 0 0 1 0 0 0 0 1 0 1 0 1 0 1 0 0 0 0 1 0 0 0 0 0 0 1 1 0 1 2 0 0 1 2 0 1 1 0 2 0 1 0 0 0 0 0 0 0 0 0 0 1 2 0 0 0 1 1 1 0 0 0 2 2 0 1 0 0 1 0 2 0 0 1 0 0 0 0 NA 0 0 1 0 0 0 0 2 0 1 1 0 2 1 0 0 0 0 1 0 0 0 1 1 0 0 0 1 1 0 0 1 0 0 0 0 0 0 2 0 0 1 1 1 1 1 0 1 1 0 0 0 0 0 0 1 0 0 0 1 0 0 2 0 1 0 0 1 0 0 0 0 0 0 1 1 1 0 0 0 0 0 1 1 0 0 0 1 0 0 1 0 0 0 1 0 0 0 2 1 1 1 0 1 0 0 1 0 0 0 0 0 0 0 0 0 0 0 0 0 0 0 0 0 0 0 0 0 0 0 0 0 0 0 0 1 0 1 0 0 0 2 0 0 2 1 2 1 0 0 0 0 0 0 1 0 0 0 0 0 1 2 1 0 1 2 0 0 0 1 0 1 0 1 1 0 0 0 0 0 1 0 0 1 1 1 0 0 0 0 0 2 0 1 0 0 2 1 NA
DERD_D2_928_10 1 2 0 2 0 0 0 0 1 1 0 1 0 1 2 1 1 0 2 1 1 0 2 1 0 0 2 2 1 1 1 0 0 0 0 0 0 1 0 1 1 1 1 1 0 0 1 2 0 0 1 2 0 0 1 0 1 0 0 0 0 0 0 0 0 0 0 1 0 1 2 0 1 1 2 0 0 0 1 1 2 1 1 1 0 1 0 0 0 2 0 1 1 1 0 0 1 1 0 0 0 0 1 0 1 1 2 0 0 1 0 1 0 0 0 1 0 1 0 0 0 1 1 0 0 0 0 0 0 1 2 1 0 1 1 0 0 1 0 0 1 1 1 0 0 1 0 1 0 0 1 1 1 0 0 1 0 0 0 1 0 0 0 1 1 1 0 0 1 1 2 0 0 1 0 2 0 0 1 2 0 0 0 1 1 0 1 1 1 0 1 0 1 1 2 0 0 0 1 1 0 0 0 1 1 0 0 1 0 0 0 0 1 0 2 1 1 0 2 0 0 0 0 0 0 0 0 0 0 1 0 0 1 0 0 1 1 2 0 0 0 1 1 0 0 2 1 1 1 0 1 1 2 2 1 0 0 1 2 2 0 1 0 1 1 1 1 1 1 1 0 0 1 1 1 1 1 1 0 1 0 0 0 0 0 1 1 2 0 0 0 0 1 0 1 1 0 1 1 1 0 0 1 1 0 0 1 0 1 0 1 1 0 0 0 0 2 1 0 1 0 0 1 1 0 1 0 0 1 1 1 0 0 1 0 1 1 1 0 0 0 0 2 0 0 0 1 1 0 0 0 0 0 0 1 0 2 0 1 2 1 0 0 0 1 1 1 0 0 0 0 2 1 0 0 1 0 1 2 0 0 1 0 0 0 0 0 0 1 0 0 1 0 1 0 1 0 0 2 1 0 0 1 1 0 1 0 1 0 0 0 0 0 0 2 0 0 2 1 0 0 1 0 0 0 0 1 0 0 0 1 0 0 1 0 1 2 0 1 0 0 0 0 1 0 1 1 0 0 0 0 0 0 0 0 0 0 0 0 0 1 1 1 1 0 2 0 2 0 1 0 1 0 1 0 0 0 1 1 0 0 2 1 1 0 0 1 0 1 0 0 0 0 2 1 0 0 1 0 0 0 1 1 0 0 0 0 1 1 0 0 0 0 2 2 0 0 1 1 1 2 1 0 2 1 1 0 0 1 0 1 1 1 0 0 1 0 0 0 1 0 0 0 0 1 1 1 0 1 0 1 0 0 0 0 0 0 0 0 0 0 0 0 0 0 0 0 0 0 0 0 0 0 1 0 0 1 1 1 0 0 0 1 1 2 1 0 2 0 2 1 0 0 1 0 0 1 0 1 0 0 1 1 0 0 1 1 1 0 0 1 0 2 0 0 0 1 0 1 1 0 0 0 0 0 0 1 0 1 0 1 0 1 0 1 0 0 1 2 1 0 1 1 0 1 0 0 0 0 0 0 1 0 2 0 0 1 1 0 1 0 1 0 0 0 0 0 0 1 1 0 0 1 0 0 2 0 0 0 0 2 1 1 1 0 1 0 1 0 0 0 0 1 2 1 1 1 0 2 1 1 0 0 0 0 1 1 0 0 0 1 0 0 0 1 1 0 1 0 0 1 0 0 0 1 0 1 0 0 2 1 0 0 0 0 0 0 1 0 0 1 1 0 1 0 0 0 0 0 0 0 0 0 0 0 0 1 0 0 1 0 0 1 0 0 0 0 0 0 0 0 1 0 0 1 0 0 0 1 2 0 0 0 0 0 1 0 1 1 0 0 0 0 1 0 1 0 1 0 0 0 1 0 0 0 0 0 0 0 0 0 0 0 0 0 2 0 0 1 1 0 1 0 1 0 1 1 1 1 1 0 2 1 0 1 0 0 1 0 0 1 1 0 0 1 0 1 0 0 1 0 0 0 0 0 0 1 0 2 0 0 0 2 0 1 0 0 0 0 0 0 0 0 0 1 0 0 0 0 1 0 0 0 2 0 2 1 1 1 1 0 1 0 0 1 0 1 0 0 0 0 0 0 0 0 0 0 2 0 1 0 1 0 1 0 1 0 2 1 1 0 1 0 0 0 0 1 0 0 0 0 1 0 0 0 1 0 2 1 0 1 0 0 0 1 1 0 1 2 0 1 0 1 0 1 0 2 0 0 0 1 1 0 0 0 0 1 1 0 1 0 0 1 1 0 0 1 0 0 0 1 0 0 1 1 0 0 0 0 0 0 0 0 0 0 1 0 2 1 0 0 1 0 1 0 0 1 0 1 0 2 0 0 0 0 0 0 0 0 0 0 0 0 0 0 0 0 0 1 1 0 1 1 0 0 0 0 1 0 1 0 1 0 0 1 0 0 0 0 0 0 0 1 1 0 0 0 0 1 0 0 0 0 0 0 1 0 0 1 0 0 0 0 1 0 0 0 0 2 1 0 0 0 0 1 1 0 0 1 1 1 0 0 2 1 1 0 0 0 0 1 1 1 0 0 0 0 0 0 0 0 0 1 2 0 0 0 0 0 0 1 0 1 1 0 1 0 0 1 1 1 1 0 0 0 0 0 0 0 0 0 1 1 1 1 1 2 0 0 1 0 0 0 0 1 0 1 0 0 0 0 0 0 0 1 0 0 0 1 1 0 0 2 0 0 0 0 0 0 2 0 0 1 1 1 0 0 0 1 0 2 0 0 0 0 2 1 0 0 0 1 0 1 0 0 1 0 0 0 0 0 0 1 0 0 1 1 0 1 1 0 1 2 0 1 0 0 0 0 1 0 0 0 0 0 1 1 0 0 0 1 1 0 0 0 0 0 0 1 0 0 0 0 1 1 0 1 0 0 1 0 0 1 0 1 1 0 0 1 0 0 1 1 0 0 0 1 0 2 0 0 1 1 1 0 0 1 0 0 1 1 1 0 0 1 1 0 1 0 0 1 0 0 2 0 0 0 0 0 1 2 0 1 1 0 0 0 0 0 1 0 2 0 0 0 0 1 0 0 1 0 0 0 0 1 0 0 0 0 0 0 0 0 2 0 1 1 0 0 1 0 0 0 1 1 0 0 0 0 1 0 0 1 0 0 1 0 1 1 0 1 0 0 0 1 0 0 0 1 0 0 0 1 1 0 0 1 0 0 0 0 0 2 1 1 1 2 1 0 0 1 0 0 0 0 0 1 0 0 0 0 1 0 0 1 0 1 0 0 1 0 1 0 1 2 1 1 0 0 0 0 0 1 1 0 0 0 0 0 0 0 1 0 0 2 2 0 0 0 1 0 0 1 0 0 0 0 0 1 1 2 1 0 0 1 1 2 0 1 0 0 0 1 0 1 1 1 0 0 0 0 1 0 0 0 0 1 0 0 0 1 1 0 0 0 0 0 0 0 1 2 0 0 0 1 1 1 0 0 2 0 1 0 0 0 1 0 0 1 0 0 0 1 0 0 0 2 0 2 0 0 1 1 1 1 0 2 0 1 0 0 0 1 0 1 1 0 0 0 0 1 0 1 1 0 0 0 0 0 0 1 0 0 1 0 0 1 1 0 0 0 0 1 1 0 0 0 2 1 0 0 1 0 0 0 0 0 1 0 1 1 0 0 1 0 0 0 0 0 0 2 0 1 1 1 0 1 0 0 1 0 1 0 1 1 0 0 0 1 0 0 0 1 0 1 0 1 1 1 2 1 1 1 1 0 1 2 0 0 1 1 0 2 0 0 0 1 2 0 0 0 0 0 0 2 0 1 0 0 0 1 1 0 0 1 1 1 0 2 0 2 0 0 0 2 1 0 1 2 2 0 1 0 0 1 0 2 1 1 1 0 0 1 1 0 1 0 0 1 1 0 0 0 1 1 1 0 1 0 0 0 0 0 0 0 1 0 1 0 1 0 0 0 0 0 1 1 0 1 0 0 0 0 1 2 1 0 1 2 0 0 0 1 2 0 0 0 0 0 0 1 0 2 0 0 1 1 0 1 0 0 0 0 2 0 2 0 0 2 2 0 0 0 0 1 2 0 0 1 0 1 0 0 0 0 0 0 0 1 0 0 1 1 1 1 0 2 0 0 0 0 0 1 1 0 0 1 0 0 1 0 0 2 0 0 0 0 0 0 0 0 0 0 0 0 0 0 0 1 0 0 0 0 1 0 0 0 0 0 0 0 0 2 0 0 0 1 0 0 0 0 0 0 0 1 2 1 0 0 0 0 0 2 0 0 1 0 0 2 0 0 1 0 0 2 0 0 1 0 0 0 1 0 0 1 0 0 0 0 1 0 1 1 0 0 0 1 1 0 0 2 0 0 1 0 0 0 0 0 0 0 1 1 0 0 0 0 0 0 1 0 1 0 1 0 0 0 1 1 0 0 1 0 0 1 0 1 2 1 1 0 0 0 0 1 2 0 2 0 0 0 0 0 2 0 0 0 0 1 0 0 0 0 0 0 1 0 0 0 1 0 0 1 0 1 1 0 1 0 0 0 1 0 2 1 0 0 0 0 1 0 0 0 0 0 1 0 0 0 1 0 0 0 0 0 0 2 0 0 0 0 0 0 0 0 2 0 0 0 1 0 0 0 0 1 0 0 0 0 0 0 2 1 0 0 2 0 0 1 0 0 0 0 1 0 0 0 0 0 0 0 1 2 1 0 1 0 0 0 0 0 1 0 0 0 0 1 1 0 1 1 0 0 1 0 1 0 1 0 0 0 1 1 0 0 0 0 0 1 1 0 1 1 2 0 0 0 1 2 0 0 0 0 1 1 0 1 1 0 1 0 1 1 1 0 0 1 0 0 1 0 2 0 0 0 0 0 1 0 0 0 0 1 0 0 0 1 0 0 1 0 0 2 1 1 0 0 0 1 1 2 2 0 0 0 0 0 0 0 0 0 1 0 2 0 1 0 0 1 0 1 0 1 2 0 2 0 0 0 0 1 0 0 0 0 0 0 0 2 0 0 0 0 0 1 0 0 0 0 2 1 1 2 0 0 2 0 0 0 0 0 1 2 0 1 1 0 0 0 0 1 2 0 0 0 1 0 0 2 0 1 0 1 0 0 1 0 0 1 0 0 1 0 1 0 0 0 0 0 0 0 1 1 1 0 0 0 0 0 0 0 0 1 0 0 0 0 0 0 0 0 0 0 0 2 0 1 0 0 1 0 0 0 0 0 0 0 0 1 1 0 0 0 0 0 0 0 1 0 0 1 0 2 2 1 0 0 0 0 0 0 1 2 0 0 0 0 1 0 0 2 0 0 0 0 0 0 0 0 0 0 0 0 0 1 0 0 0 0 0 0 0 0 1 0 1 0 0 0 1 1 0 2 0 1 0 0 0 0 0 0 0 0 0 2 1 0 0 0 0 0 0 0 0 0 0 1 0 0 1 0 0 1 0 1 0 1 0 0 0 0 0 0 0 0 1 0 0 0 1 1 0 0 0 1 1 1 1 1 0 1 0 1 1 1 1 0 1 0 0 0 0 0 0 1 0 0 0 0 2 2 0 0 1 0 0 0 0 0 1 0 1 0 0 0 1 0 0 0 0 0 0 0 1 0 0 0 0 0 1 1 0 0 1 0 0 1 0 0 0 1 0 0 1 0 0 0 0 1 0 1 0 0 0 0 0 0 0 0 2 0 2 1 0 0 0 0 1 0 0 0 1 1 0 0 1 0 0 0 0 0 0 1 1 0 0 1 0 1 0 1 0 1 0 0 1 0 0 1 0 0 1 0 0 0 2 0 0 0 1 0 0 0 2 0 0 0 0 0 1 0 0 1 1 0 0 0 1 1 2 0 1 0 0 0 0 2 0 0 0 1 0 0 0 0 0 2 1 0 0 1 0 0 1 0 0 1 1 0 0 1 0 0 1 1 1 0 0 1 1 1 0 2 0 0 0 2 0 2 0 1 1 0 0 1 1 0 0 1 0 0 1 1 0 0 1 0 0 0 0 1 0 0 0 0 0 0 0 1 0 0 0 0 0 1 0 0 0 0 0 1 0 0 0 0 1 0 1 0 0 0 0 2 0 0 1 1 1 2 1 0 1 2 0 0 1 0 1 1 0 1 1 0 1 0 0 0 0 1 0 0 1 0 2 1 1 0 1 1 0 1 1 1 0 0 2 0 0 0 0 0 0 1 0 1 1 0 1 0 0 0 0 0 0 0 1 2 0 0 0 0 0 2 0 1 0 1 1 0 0 0 1 1 0 1 1 2 1 1 0 1 0 1 1 1 1 0 1 0 1 0 0 2 0 0 0 1 0 0 0 0 1 0 0 1 0 0 0 0 0 0 1 0 0 0 1 0 0 0 0 0 0 0 0 0 0 0 0 0 1 0 1 0 0 0 1 0 2 1 1 0 0 1 1 0 0 0 0 0 1 0 1 0 1 0 0 1 0 2 1 0 1 1 0 1 1 1 0 0 0 0 1 1 1 0 1 0 0 0 2 1 0 2 1 0 1 1 2 0 0 1 1 0 0 1 1 0 0 0 1 0 0 0 1 0 0 0 1 0 0 1 1 0 0 0 1 0 1 0 0 0 1 0 1 0 0 1 0 0 0 0 NA 0 0 0 0 0 0 0 0 0 1 0 0 1 1 1 1 0 0 0 0 0 1 0 1 2 0 0 0 0 2 0 0 0 0 1 0 0 1 0 0 0 1 1 0 0 0 0 0 0 0 0 0 0 0 0 1 1 0 0 0 0 1 0 0 1 0 0 2 0 0 1 0 1 1 0 0 1 0 0 0 1 1 0 0 0 0 0 0 0 0 1 0 0 1 0 1 0 0 1 0 0 0 1 1 2 0 0 1 0 0 1 0 0 0 0 0 0 2 0 2 1 0 1 1 1 0 1 1 0 1 0 0 1 1 0 0 0 0 1 1 1 0 0 0 0 0 0 1 0 0 1 0 0 0 0 0 0 0 0 1 1 0 0 1 2 0 0 0 1 0 0 0 0 0 0 2 0 0 1 1 0 0 2 0 1 1 0 0 0 0 0 1 1 0 0 0 1 0 0 0 0 0 0 1 0 1 1 0 0 0 1 0 1 1 1 0 0 0 2 0 2 1 2 0 0 0 0 1 2 0 1 0 1 0 1 1 0 1 2 0 0 1 2 0 0 0 1 NA 0 0 0 1 2 0 1 0 0 0 2 0 0 1 2 0 0 0 0 0 1 0 0 0 1 1 1 0 0 0 1 0 0 2 0 0 1 0 1 0 0 0 0 0 0 0 1 0 0 0 2 0 1 0 1 2 1 0 0 0 0 2 0 0 0 0 1 0 0 0 0 0 2 0 0 0 0 0 0 0 1 0 0 1 0 1 0 0 0 0 0 0 0 1 0 0 0 0 0 0 0 2 0 0 2 1 0 0 0 2 1 0 0 0 0 0 0 0 0 0 0 1 2 0 0 0 0 0 2 1 0 2 0 0 0 0 0 1 0 0 0 0 1 0 1 1 0 0 0 0 0 1 0 1 0 0 1 1 0 0 1 0 0 1 0 1 0 0 0 1 0 0 2 0 0 0 0 0 0 0 0 1 0 0 0 0 0 0 0 1 1 1 0 0 0 0 1 1 0 0 0 1 1 1 1 0 1 1 0 1 1 0 1 1 1 0 0 0 0 2 0 0 1 0 0 0 0 1 1 1 2 0 0 0 0 0 0 1 0 0 0 0 0 0 1 0 2 1 0 1 0 1 2 0 0 1 0 0 2 0 0 0 0 0 0 1 1 1 0 0 1 0 1 1 2 0 0 2 0 0 1 0 0 0 0 0 0 1 2 0 0 0 0 0 1 0 0 1 1 0 0 1 1 1 2 0 1 0 2 0 0 1 1 0 0 0 0 0 0 1 0 0 1 0 0 0 1 0 0 0 1 1 0 1 0 0 0 1 0 1 2 1 0 1 1 1 1 0 0 1 1 0 0 1 1 0 1 0 1 2 0 0 1 0 0 1 1 0 0 0 0 0 1 1 0 0 0 2 0 0 1 2 0 0 0 1 0 0 0 0 1 0 0 0 0 1 0 0 0 0 1 2 0 2 0 0 2 1 0 0 1 0 0 0 0 0 1 0 1 0 1 0 0 0 0 0 0 0 0 0 0 0 2 0 0 0 0 0 0 2 0 0 0 1 0 1 1 0 0 0 0 0 0 1 0 2 0 1 0 0 0 0 1 1 0 0 0 0 1 0 0 1 0 0 1 0 0 0 0 0 1 2 2 1 1 1 0 0 0 1 1 1 2 0 1 0 0 0 0 2 1 1 0 0 0 0 0 0 1 0 0 0 0 0 0 0 0 0 0 0 1 1 0 1 1 0 0 0 2 0 1 0 0 1 0 2 0 0 0 1 0 0 0 1 0 0 1 0 0 1 0 0 0 1 1 1 0 1 0 0 0 1 0 1 0 2 0 1 1 0 0 0 0 0 1 0 2 0 0 0 0 2 0 0 2 0 0 0 0 1 0 0 0 0 1 0 0 0 1 0 1 0 1 1 0 0 0 0 1 0 1 1 0 0 1 1 0 0 0 0 1 0 0 2 0 0 0 0 0 0 2 2 0 1 0 0 0 0 0 0 0 0 0 0 1 1 0 1 0 0 0 1 2 1 1 1 0 0 0 1 1 0 0 1 1 0 0 1 1 0 0 1 1 1 0 0 0 0 1 0 0 0 0 0 0 0 0 0 0 0 0 1 0 1 0 1 0 1 0 0 0 1 1 2 0 1 1 1 1 0 2 0 0 0 1 1 0 0 1 0 0 0 1 0 0 0 1 1 0 0 0 1 0 0 0 0 0 0 1 0 0 1 0 1 0 1 1 0 1 1 0 1 1 1 0 1 0 0 2 1 2 0 0 1 0 0 0 0 0 0 0 2 2 0 0 1 1 1 1 0 0 0 2 1 0 1 1 0 1 0 2 0 0 1 1 0 0 0 0 0 0 0 1 0 0 0 2 0 2 1 0 2 1 0 2 0 1 0 0 0 0 1 0 0 0 1 0 1 0 0 1 0 0 0 0 1 0 2 0 1 0 0 2 1 1 0 1 0 0 0 0 0 0 0 0 0 0 0 0 0 0 2 0 0 0 0 0 0 0 0 0 0 0 0 0 1 0 0 0 0 0 1 2 0 0 1 1 0 0 1 0 0 0 1 0 0 1 2 1 0 2 0 0 1 0 0 0 0 0 1 0 0 0 1 0 0 0 0 0 0 0 0 0 0 0 1 1 0 1 0 0 0 0 0 1 0 1 0 0 0 1 0 0 2 1 2 1 0 0 0 0 0 0 0 1 0 2 0 0 1 1 0 0 0 0 0 0 0 0 0 2 0 0 0 0 0 0 1 0 0 1 0 1 1 1 0 0 0 0 0 1 0 0 1 1 1 0 NA
DERD_D2_936_01 0 0 0 1 0 2 0 0 0 0 0 2 0 0 1 0 0 1 2 1 0 0 0 1 0 0 0 1 0 1 1 1 0 0 1 0 0 0 1 1 0 0 0 0 0 0 0 2 0 1 0 1 1 0 2 0 0 0 0 1 0 0 0 1 0 0 1 1 0 0 0 1 1 2 0 0 0 0 0 0 0 1 1 1 2 1 0 0 1 0 0 0 1 NA 0 0 0 1 1 0 0 1 1 0 1 0 0 0 1 0 1 0 0 1 0 0 1 0 1 0 1 0 0 0 1 0 1 0 1 2 0 1 0 1 2 1 0 1 2 2 2 1 1 0 1 1 0 1 1 1 0 0 1 0 1 0 0 0 1 0 0 0 0 1 1 1 0 0 0 1 1 0 0 0 0 0 1 1 0 0 0 1 0 0 1 1 1 1 1 0 1 0 1 1 0 2 0 0 0 1 1 0 0 0 0 0 1 0 0 0 1 1 1 0 0 1 1 0 0 0 0 1 0 1 0 2 2 0 1 0 0 0 0 0 0 0 0 0 1 0 0 2 1 0 2 1 0 2 0 0 0 0 0 1 1 0 1 0 0 1 0 0 2 2 0 0 0 1 1 2 0 1 0 0 1 1 2 0 0 1 0 2 0 0 0 0 0 0 1 0 0 1 1 0 1 0 1 1 2 0 0 0 1 1 0 0 0 0 0 1 1 0 0 0 0 1 1 0 2 0 0 0 1 1 0 2 0 1 1 0 0 0 2 1 0 0 0 0 1 0 1 1 1 1 1 0 1 0 0 1 2 1 0 0 0 1 1 0 0 1 0 0 0 2 2 0 0 1 0 0 1 1 1 1 0 1 0 1 1 1 0 1 0 0 2 1 0 0 1 0 0 0 0 1 0 1 1 0 1 0 1 1 0 1 0 2 1 1 0 0 0 1 1 1 1 0 0 1 0 0 0 1 0 0 0 1 1 1 1 0 2 1 1 0 0 1 1 0 1 1 0 1 0 2 1 0 0 0 1 1 1 1 0 0 1 0 0 0 0 1 0 0 0 0 0 1 0 2 0 1 0 0 1 1 0 0 0 1 1 0 1 1 1 0 0 1 0 0 0 1 0 0 0 0 1 1 0 0 0 1 1 0 0 1 0 0 0 0 1 0 0 1 0 1 1 0 0 0 0 1 2 1 0 0 0 0 1 1 1 0 1 1 1 0 1 0 1 1 1 0 0 1 2 0 0 0 0 0 0 1 1 0 0 0 0 0 0 2 0 2 0 0 0 0 0 0 2 0 1 0 0 0 1 0 1 1 0 1 1 2 0 0 1 1 0 1 0 1 0 0 0 0 0 0 0 2 1 1 0 0 2 0 1 0 0 0 0 1 0 NA 1 0 1 0 1 1 0 0 1 0 1 0 1 1 1 1 0 0 0 0 0 2 1 1 1 0 0 0 0 1 1 0 1 0 1 1 0 0 0 0 0 1 2 2 0 1 1 0 0 0 0 1 0 0 0 0 1 1 1 1 0 1 0 1 0 1 0 0 1 0 1 1 2 1 0 0 1 1 0 0 1 1 0 0 1 0 0 0 1 1 0 0 0 0 1 0 1 0 0 1 0 1 0 0 0 0 0 1 2 0 0 0 1 2 0 0 0 1 0 2 0 0 1 0 2 0 0 0 1 0 1 0 0 0 1 0 0 1 1 2 0 0 0 0 0 1 1 0 0 1 0 0 1 1 0 0 0 0 0 0 0 0 0 0 0 0 0 0 1 1 1 0 0 2 0 1 1 1 0 0 0 0 0 0 0 2 0 0 0 1 0 0 1 0 1 0 0 0 0 0 0 1 1 0 0 0 0 0 1 0 0 0 0 2 0 1 0 0 0 0 0 0 2 0 0 0 1 0 0 0 0 0 0 0 1 1 1 0 0 1 0 0 1 0 0 0 0 0 1 0 0 0 1 0 2 0 0 0 0 0 0 2 1 0 0 0 1 0 0 1 1 0 0 0 1 1 0 0 0 1 0 0 0 0 1 0 2 0 0 0 2 0 0 0 1 0 1 0 1 0 1 0 0 0 0 1 0 0 0 0 0 0 0 0 0 0 0 0 0 0 0 0 0 1 0 0 0 1 1 0 0 1 1 0 0 0 0 0 1 1 1 0 0 1 0 0 0 1 0 0 1 0 1 1 0 1 0 1 1 0 0 0 0 0 0 1 0 0 1 1 1 1 1 0 0 0 0 0 0 2 2 1 1 0 0 1 0 1 0 1 0 1 0 0 0 0 0 0 1 0 2 2 0 0 1 0 0 0 0 1 0 1 0 1 0 0 0 0 1 1 1 1 2 1 0 0 0 1 0 0 0 1 1 0 0 0 1 0 0 0 0 0 1 1 0 0 1 2 0 0 0 0 1 0 1 0 0 0 1 0 1 0 0 1 1 0 0 0 0 0 1 0 0 0 0 1 0 0 1 0 0 0 0 1 0 1 0 0 0 2 0 0 0 0 0 1 1 0 2 0 0 1 0 1 1 0 0 0 1 0 2 0 0 1 0 0 1 1 0 0 0 0 0 0 0 0 0 0 0 1 0 0 1 0 1 1 1 1 0 0 1 0 0 0 1 0 0 0 0 0 0 0 0 0 0 0 0 1 1 1 0 0 0 0 0 0 0 0 1 1 0 0 0 0 0 1 0 1 0 0 1 0 0 0 1 0 2 0 0 0 0 0 1 0 0 1 0 0 1 0 2 1 0 0 0 0 0 1 0 0 0 0 0 0 0 1 0 0 0 0 0 0 0 1 0 2 1 1 0 0 1 1 0 0 0 1 0 0 0 1 0 0 1 1 0 0 0 0 1 1 1 0 0 1 1 0 0 0 1 0 0 1 0 2 0 0 1 2 0 0 1 0 1 0 0 1 NA 1 0 1 0 2 0 0 1 1 0 0 0 0 1 0 1 0 0 0 1 0 0 1 1 0 1 0 0 0 0 2 0 0 0 1 0 1 0 0 0 0 0 1 0 1 0 0 1 0 2 0 0 1 0 1 0 1 1 1 0 0 1 0 0 0 2 0 2 0 0 2 0 0 0 0 0 0 1 1 0 0 2 1 1 0 1 0 0 1 0 0 2 0 0 0 1 1 1 0 0 0 0 1 0 0 1 0 0 0 0 1 0 2 0 0 0 0 0 0 0 1 0 0 0 0 0 0 0 0 0 0 0 0 0 0 0 0 1 0 0 0 1 0 0 0 2 2 0 0 0 2 0 1 0 0 0 1 1 0 0 0 0 0 0 0 1 0 0 0 0 0 0 0 1 1 1 0 0 0 1 0 0 0 0 0 1 1 1 0 1 0 0 2 0 1 0 0 0 1 1 1 0 1 0 2 0 2 0 0 0 1 0 1 0 1 1 0 0 0 2 0 0 0 0 1 0 0 0 2 0 1 0 0 0 0 0 0 0 0 1 1 0 0 1 1 1 1 0 0 1 1 0 0 0 1 0 0 0 2 0 0 1 0 1 1 0 1 1 0 1 0 0 0 0 1 0 1 1 0 0 0 0 1 0 0 1 0 1 1 0 1 1 0 0 0 0 1 0 0 0 0 2 1 0 0 0 0 0 0 0 0 0 0 0 0 1 0 0 0 1 0 2 0 0 1 0 1 1 0 0 0 0 0 0 0 0 0 0 0 0 0 0 0 2 0 2 0 0 0 1 0 1 0 2 0 0 1 0 0 0 0 0 0 1 0 0 0 2 0 0 0 0 0 2 2 0 0 0 2 0 0 0 2 1 1 0 0 2 0 0 0 1 0 0 1 0 0 1 0 2 0 0 0 0 0 1 0 0 0 0 0 1 1 1 0 0 0 0 1 1 1 0 0 1 2 1 1 0 1 0 0 0 0 0 1 1 0 0 0 1 0 1 0 0 0 0 1 0 0 1 0 1 0 0 0 0 2 0 1 0 0 0 0 1 0 0 0 2 2 0 1 0 0 0 0 1 1 0 2 0 1 0 2 1 0 1 0 2 1 0 0 0 0 0 0 0 0 0 0 1 1 0 0 0 0 0 1 1 0 0 0 0 0 1 1 1 2 0 2 0 0 1 1 0 0 1 1 0 0 0 0 0 1 0 0 0 1 0 0 0 0 0 0 0 0 0 1 0 0 0 0 0 0 0 0 0 0 2 0 0 1 0 1 1 0 0 0 0 1 0 0 0 0 0 0 0 0 0 0 1 1 2 0 2 1 0 0 0 0 0 1 0 0 0 0 0 1 1 0 0 0 0 1 0 1 1 0 0 0 1 0 0 0 1 0 0 1 2 1 0 0 2 0 0 1 0 0 0 0 2 1 0 0 0 2 0 0 1 1 1 0 0 0 0 1 0 0 1 0 1 1 0 1 0 0 0 1 0 0 0 0 0 1 0 1 0 0 1 0 0 1 0 0 0 1 2 1 1 1 0 1 0 0 0 0 1 0 1 0 0 0 0 0 0 1 0 0 0 1 0 0 0 1 0 0 1 1 0 1 1 0 0 0 0 1 1 1 0 0 2 0 0 0 0 1 0 0 0 1 0 1 0 2 0 1 0 0 1 0 2 1 0 1 1 1 2 0 2 2 0 0 0 0 0 0 1 0 1 0 0 0 1 1 1 2 1 1 0 1 1 0 0 0 0 0 0 0 0 0 0 0 0 1 0 1 0 0 1 1 0 0 0 0 1 0 1 0 0 0 0 0 0 0 0 1 0 1 1 0 0 0 0 0 0 0 0 0 0 2 0 0 0 0 1 1 2 1 2 0 0 0 1 0 0 0 0 0 0 1 0 1 0 1 0 1 0 0 0 0 0 0 0 0 1 0 2 1 1 0 1 1 1 2 1 1 0 2 0 0 0 0 1 0 1 1 0 2 1 0 1 0 0 0 1 0 0 2 0 1 0 0 0 0 2 1 0 0 1 0 2 0 2 0 0 1 1 0 0 0 0 1 0 0 0 0 0 1 2 0 0 0 0 1 0 1 0 2 0 0 1 0 0 0 0 1 0 0 0 1 0 1 1 0 0 1 1 0 2 1 0 1 1 1 0 1 1 0 0 0 0 1 0 1 1 1 0 0 0 0 2 1 0 0 2 0 1 0 0 0 0 0 0 0 1 0 0 0 0 0 0 0 0 1 0 1 0 0 0 0 0 0 0 1 0 0 1 0 0 0 1 1 0 0 0 0 1 2 2 0 2 1 0 1 1 1 0 0 0 1 0 2 1 0 1 0 0 1 0 2 0 0 0 0 0 0 0 0 2 0 0 0 1 0 0 0 1 0 0 1 0 0 0 0 0 0 0 1 0 0 1 0 0 0 0 0 0 0 1 0 0 0 0 1 2 0 0 0 0 0 1 0 0 0 0 1 0 0 1 0 0 0 0 2 0 1 2 1 0 1 0 0 1 0 0 0 0 0 0 1 0 2 0 0 0 0 0 0 2 1 0 0 2 1 2 0 0 0 0 0 0 0 0 0 0 0 1 0 1 0 1 1 1 0 1 1 0 2 0 0 0 0 0 1 0 0 0 1 1 1 1 0 2 1 0 0 0 0 0 0 0 2 0 0 0 0 0 1 2 0 0 0 1 1 1 0 0 0 1 1 0 1 0 0 0 0 0 0 0 0 0 2 0 1 0 0 0 0 0 0 0 0 0 0 0 0 1 0 0 1 0 0 0 0 0 0 1 0 0 1 0 0 0 1 0 1 0 0 1 0 0 1 0 0 0 0 0 0 0 0 1 1 1 0 1 0 1 1 0 0 1 1 1 1 1 1 0 0 0 1 1 1 0 0 1 0 0 1 1 0 0 0 0 0 0 0 0 0 0 1 0 0 0 0 0 1 0 1 0 0 0 0 1 1 0 0 1 0 0 0 2 1 1 1 1 1 0 0 0 1 0 0 1 0 1 0 0 0 0 0 0 0 0 1 0 1 0 1 2 0 0 1 1 2 1 1 1 0 1 1 2 0 2 0 1 0 0 0 0 1 0 0 0 0 1 1 1 0 0 0 0 2 2 1 1 0 0 0 0 2 0 1 1 0 1 0 0 0 1 0 0 1 1 0 0 0 0 0 1 0 0 1 2 0 1 0 0 0 1 0 0 0 0 0 0 0 0 0 0 1 0 1 1 0 1 0 0 0 0 1 2 0 0 0 0 1 0 1 0 0 0 0 1 0 0 2 0 0 0 1 1 0 2 1 0 0 0 2 1 1 0 1 0 1 0 1 0 0 1 0 0 0 2 2 1 2 0 2 0 0 0 0 0 0 0 1 2 0 0 1 0 0 1 0 0 0 0 0 0 0 1 0 0 2 2 0 1 0 0 2 0 1 2 1 0 0 0 1 0 1 2 0 1 0 0 0 0 1 1 1 1 0 0 0 0 1 1 0 0 1 0 0 0 0 1 0 0 0 0 0 1 0 0 1 1 0 1 0 0 0 0 1 0 0 1 1 0 0 1 0 0 0 0 1 0 0 0 1 0 0 0 0 1 1 0 0 0 0 1 0 0 0 0 0 1 0 2 0 0 1 1 2 1 1 0 1 0 0 0 1 0 0 0 0 0 0 1 0 0 1 0 1 0 1 2 0 1 1 1 0 0 0 0 0 0 0 0 0 0 0 0 0 0 1 0 0 1 2 2 0 1 0 1 0 0 0 0 0 0 0 0 1 0 0 0 0 0 0 0 0 0 0 1 0 2 0 1 0 0 0 1 1 0 0 0 0 1 0 0 1 1 0 1 0 0 1 0 0 2 1 0 0 0 0 1 0 2 0 0 1 2 0 0 0 1 0 0 0 2 1 1 1 0 1 1 0 0 0 0 0 1 1 1 2 1 1 0 0 0 0 1 0 1 0 0 1 0 1 0 0 1 0 0 0 1 0 0 0 1 1 0 0 0 0 1 1 0 1 0 0 1 0 0 0 1 0 0 0 0 1 0 2 0 0 0 0 0 2 1 0 1 2 0 0 2 0 1 1 1 0 0 0 0 0 0 0 2 1 0 1 0 1 0 1 0 0 1 0 1 0 0 0 0 0 0 0 0 0 0 0 0 1 1 2 0 0 0 0 1 0 0 0 0 1 0 0 1 0 2 1 0 0 0 0 1 0 0 1 0 0 0 0 0 0 1 0 0 0 0 0 0 1 0 2 0 1 0 0 0 0 0 0 0 0 2 0 0 2 1 0 1 0 0 0 0 0 1 1 0 1 0 0 0 0 1 0 1 0 1 0 0 0 1 0 0 0 1 0 0 0 1 0 0 0 0 0 1 0 0 0 0 0 1 0 2 0 0 0 0 0 1 0 1 0 0 1 1 0 0 0 0 0 0 1 0 0 2 0 0 1 1 0 0 0 0 0 1 1 0 0 0 1 1 0 1 0 1 1 0 0 0 0 1 1 0 1 0 1 0 0 0 1 0 0 0 2 0 1 0 0 0 0 0 1 0 0 0 0 0 0 0 0 0 0 1 1 0 1 1 0 1 0 2 0 0 0 0 0 0 0 0 1 0 1 0 1 1 0 0 1 1 1 1 0 0 0 1 1 0 0 0 0 0 1 1 0 1 1 1 0 0 0 0 0 0 0 0 0 0 0 0 0 0 1 1 1 1 0 0 0 0 2 0 0 0 1 0 0 2 1 0 1 0 0 1 0 0 0 1 0 0 0 0 1 0 0 1 1 1 0 1 0 1 0 0 0 0 0 0 1 1 0 0 1 1 1 1 0 1 0 0 1 0 0 0 0 0 1 0 0 1 0 0 0 0 0 0 2 0 1 0 1 1 0 1 0 0 1 1 0 1 1 0 0 0 0 0 1 0 1 0 0 2 0 1 0 0 0 2 0 0 1 0 0 0 0 0 0 0 0 1 0 0 1 0 1 0 1 0 1 1 0 0 1 1 0 0 0 1 0 0 1 1 0 0 0 1 1 0 1 2 0 0 0 0 0 1 0 1 0 0 0 0 0 0 0 0 0 0 0 0 0 NA 0 0 2 0 1 0 1 0 1 2 2 1 1 1 0 0 0 0 0 0 1 0 0 1 0 1 1 0 0 1 0 0 1 0 0 1 1 1 2 0 2 0 1 0 0 1 1 0 0 0 0 0 0 0 1 0 0 0 1 0 0 0 0 0 0 1 0 0 0 1 1 1 0 2 1 0 0 0 0 1 0 0 0 0 1 0 0 0 0 1 0 0 0 2 1 0 1 0 0 1 0 1 0 2 1 0 2 1 0 1 1 0 2 1 0 0 0 0 0 1 0 0 0 1 0 0 1 0 0 0 0 1 0 0 2 0 0 1 0 0 0 1 1 0 0 0 0 0 0 0 0 0 0 1 1 0 0 1 1 1 0 0 0 0 0 2 0 1 2 1 1 0 0 0 2 0 1 0 2 0 0 0 1 0 0 1 1 1 0 0 0 1 0 0 1 1 0 0 0 1 0 1 0 0 0 1 0 0 0 1 0 1 0 1 1 1 0 0 0 0 0 1 1 0 0 1 1 0 2 0 0 1 0 0 1 0 0 0 0 0 1 1 1 0 0 0 0 1 0 1 0 0 0 1 1 1 2 0 0 1 1 1 2 1 0 1 1 0 0 0 1 2 0 0 1 0 0 0 2 0 1 0 0 0 0 0 1 1 0 0 0 0 0 2 0 0 0 1 0 0 0 0 1 0 1 0 0 0 1 1 0 0 0 0 1 0 1 1 1 0 0 2 0 0 0 0 1 1 1 1 0 0 0 1 0 1 2 0 1 0 0 0 0 1 1 1 1 0 0 0 1 0 0 1 0 0 1 0 1 0 1 2 0 0 1 0 0 0 0 1 1 1 0 1 1 0 0 0 0 0 0 0 0 1 0 0 0 1 0 1 0 1 0 1 2 0 1 1 0 2 1 0 0 0 0 0 1 0 1 1 1 0 0 2 0 0 0 2 0 2 0 0 0 0 0 0 0 0 0 0 0 0 0 0 0 2 1 1 0 0 0 0 0 0 0 0 0 0 2 1 1 2 1 0 1 0 1 0 0 0 1 0 0 0 0 0 0 0 0 1 0 0 1 0 1 1 0 0 1 1 0 0 0 1 0 0 1 0 0 1 1 0 0 2 0 0 0 0 0 1 1 0 0 0 0 1 1 0 0 0 0 1 1 0 0 0 1 0 0 0 2 0 0 0 1 0 0 0 0 0 0 1 0 0 0 0 0 0 2 0 0 0 0 0 0 0 2 0 0 0 0 0 0 0 0 1 1 0 0 0 1 0 1 0 1 0 0 0 0 1 0 1 0 0 1 0 0 0 1 0 0 0 0 0 1 0 2 1 0 1 0 2 2 0 0 1 0 0 1 0 1 0 0 0 2 0 1 1 0
DERD_D2_936_02 0 0 0 1 0 2 0 0 0 0 0 1 1 0 1 0 1 1 2 0 1 0 0 0 0 0 0 1 0 1 1 0 0 0 0 1 0 0 0 1 0 0 0 0 0 0 0 1 1 1 0 1 1 0 2 1 0 1 1 0 0 0 0 2 0 0 0 1 1 0 0 1 0 1 0 0 0 1 0 1 1 1 1 0 1 1 0 0 1 0 0 0 1 NA 0 1 0 1 1 0 0 1 1 0 1 0 0 1 0 0 0 0 0 1 1 0 0 1 1 0 0 2 0 1 2 0 0 0 1 2 0 2 1 1 2 1 0 0 1 2 1 0 0 0 1 2 1 1 1 0 0 0 1 0 0 0 0 0 1 0 0 0 0 1 1 1 0 0 0 1 1 0 1 0 0 0 1 0 0 0 1 1 0 0 1 1 0 1 1 1 1 1 1 1 0 2 1 0 0 1 1 0 0 1 0 0 2 0 0 0 0 1 1 0 0 0 0 0 0 0 0 0 1 1 0 2 1 0 0 0 1 0 0 0 1 0 0 0 1 0 0 0 1 0 2 0 1 1 0 0 1 0 0 1 2 0 1 0 0 1 1 0 1 1 0 0 1 1 1 2 0 0 0 0 1 1 2 1 0 0 0 1 0 0 0 0 0 0 0 0 0 0 0 0 0 0 1 1 1 1 0 1 1 1 0 0 1 1 0 1 1 1 0 1 0 0 1 0 2 1 0 0 1 2 1 1 0 1 1 1 1 0 1 1 0 0 0 1 1 0 0 1 1 1 1 0 1 0 0 1 1 1 0 0 0 2 1 1 0 1 0 0 0 2 2 0 1 1 0 0 0 0 2 1 0 0 0 1 0 0 0 1 0 0 2 1 0 0 1 0 0 1 1 0 0 1 1 0 2 0 1 0 1 1 0 2 1 1 0 0 0 0 0 1 1 0 0 0 0 0 0 2 1 0 0 1 1 1 1 0 2 1 1 0 0 1 0 0 1 1 0 1 0 1 1 1 0 0 1 1 1 1 0 0 0 0 0 0 0 1 0 0 0 0 0 2 0 1 0 2 0 0 1 1 0 0 0 1 0 0 0 0 1 0 0 1 0 0 0 2 0 0 0 0 1 1 1 0 0 0 1 1 2 0 0 0 0 0 1 0 0 0 0 2 0 0 0 0 2 1 2 2 0 0 0 0 1 1 1 1 1 2 1 0 1 0 1 1 2 0 0 1 1 0 0 1 0 0 0 1 1 0 1 0 0 0 0 1 0 1 0 0 0 0 0 0 1 0 0 0 0 0 0 0 1 1 0 1 1 1 0 0 0 0 1 0 0 1 0 0 0 0 1 0 0 2 1 1 0 0 1 0 1 1 0 0 0 0 0 NA 2 0 0 0 1 1 0 0 1 0 1 0 0 1 1 1 0 0 1 0 1 2 1 0 1 0 1 0 1 1 1 0 1 0 0 1 0 1 1 0 1 1 2 1 0 1 0 0 0 1 0 1 0 0 0 0 0 1 1 1 0 1 0 1 0 2 0 0 1 0 1 1 1 2 0 0 1 1 0 1 1 0 0 1 1 0 0 1 2 1 0 1 0 0 1 1 0 0 0 0 0 1 1 0 0 0 0 1 1 0 0 1 1 2 0 0 0 1 0 2 0 0 1 0 2 0 0 0 1 0 2 0 0 0 1 0 0 2 0 2 1 0 0 0 0 1 1 0 0 1 0 1 0 2 0 0 0 0 0 0 0 0 0 0 0 0 0 0 0 0 1 0 0 1 1 0 1 1 0 0 0 0 0 0 0 2 0 0 0 1 0 1 1 0 1 0 0 0 0 0 1 1 1 0 0 0 2 0 1 0 0 1 1 1 0 0 0 0 0 0 0 0 0 0 0 0 1 0 0 0 0 0 0 0 1 0 1 0 0 1 1 0 1 0 0 0 0 0 2 0 0 0 1 0 2 0 0 0 0 0 0 2 1 0 0 0 0 0 0 1 1 0 0 0 0 1 0 0 1 1 0 0 0 0 1 0 2 0 0 0 2 0 0 0 1 0 1 0 1 0 0 0 0 0 0 0 0 0 0 0 0 0 0 0 0 1 0 0 0 0 0 0 0 0 0 0 0 1 1 0 0 0 1 1 0 0 0 1 0 1 1 0 0 0 1 0 1 1 0 0 0 0 0 1 0 1 0 1 1 0 0 0 0 0 0 1 0 0 1 0 2 2 0 0 0 0 0 0 0 1 1 1 0 0 0 0 1 2 0 0 1 1 1 0 0 1 0 0 0 0 2 1 1 0 1 0 0 0 1 0 0 0 0 1 0 0 0 1 1 0 1 1 2 0 0 1 0 0 0 0 1 1 1 0 1 0 1 0 0 0 0 0 0 0 0 0 1 2 0 0 0 0 1 0 1 0 0 0 0 0 1 0 0 0 0 0 0 0 1 0 1 0 0 0 0 0 0 0 1 0 0 1 0 1 0 1 0 0 0 1 0 0 0 1 1 0 1 0 1 0 0 0 0 1 1 0 0 0 0 0 1 0 1 0 0 0 1 1 0 0 0 1 1 0 0 0 1 0 0 0 0 0 0 0 1 1 1 1 0 0 1 0 0 0 0 0 0 0 0 0 0 0 0 0 0 0 0 0 0 1 0 0 0 0 0 0 0 0 1 1 0 0 1 1 0 1 1 1 0 0 0 0 0 0 0 0 2 0 0 0 0 0 0 0 0 1 0 0 1 0 2 0 0 0 0 0 0 0 0 0 0 0 1 0 1 1 0 0 0 1 0 0 0 0 0 2 2 1 0 0 1 0 0 0 0 2 0 0 0 0 0 0 1 1 1 0 0 1 1 1 0 0 1 2 1 0 0 0 1 0 0 1 0 1 0 0 1 2 0 0 0 2 0 0 0 1 1 1 0 1 0 1 0 0 1 1 0 0 0 0 1 0 0 2 0 0 1 0 0 1 1 0 2 0 0 0 2 0 0 0 0 1 0 1 0 0 0 0 1 1 1 0 1 0 1 0 0 0 0 1 0 0 0 1 1 2 0 1 1 0 1 0 2 0 1 0 0 1 0 0 1 0 0 0 1 1 0 0 1 0 1 0 1 0 0 0 0 0 2 0 0 0 1 1 1 0 0 0 1 1 0 1 2 0 0 0 0 0 1 2 0 2 0 0 0 0 0 1 0 0 0 0 0 0 0 0 0 0 0 0 0 0 0 1 1 0 0 0 0 0 0 0 1 0 0 1 0 2 0 0 0 0 0 1 1 1 0 0 0 0 0 0 1 0 0 0 0 0 0 0 1 2 1 0 0 0 1 0 0 0 0 0 0 0 1 1 1 0 0 2 0 1 0 0 0 1 1 1 0 1 0 1 0 2 0 0 0 0 0 0 0 0 0 0 0 1 0 0 0 0 0 0 0 0 0 1 0 0 0 0 0 0 1 0 0 1 1 0 0 0 1 1 2 0 0 0 0 1 1 0 1 1 0 0 0 1 1 0 1 0 1 0 0 1 1 0 1 0 0 0 0 1 0 1 1 0 2 0 0 1 1 0 0 0 1 0 0 2 1 1 0 0 0 0 0 0 0 0 2 0 1 0 0 0 0 0 0 1 0 0 1 1 0 1 0 0 0 0 2 0 0 1 0 0 2 0 0 1 0 0 0 0 1 2 0 0 0 0 0 0 2 0 2 0 1 0 2 0 1 0 2 0 1 0 0 0 0 0 0 0 1 0 0 0 1 0 1 0 0 0 1 1 0 0 0 1 1 0 1 2 0 1 0 0 1 0 0 0 1 1 0 0 0 0 0 0 2 0 1 0 0 0 1 0 1 0 0 0 2 1 1 0 0 0 1 1 1 1 0 0 1 2 1 1 0 1 0 0 0 0 0 0 0 0 0 0 1 0 1 0 0 0 0 2 1 1 1 0 1 1 0 0 1 1 0 0 0 0 0 0 1 0 0 0 1 2 0 1 0 0 0 0 1 1 0 1 0 0 0 2 1 2 1 1 2 0 1 0 0 0 0 0 0 0 0 0 0 1 1 1 0 0 0 1 2 0 0 0 0 0 0 1 1 0 0 2 0 1 1 2 0 0 2 1 0 1 0 1 0 0 0 0 0 1 0 0 0 0 1 0 0 0 1 0 1 1 0 0 1 0 0 0 0 0 2 0 0 1 0 1 0 0 0 0 1 1 0 0 0 0 0 0 1 0 0 0 1 1 2 0 1 2 0 1 1 0 0 0 0 0 0 1 0 0 1 1 0 0 0 1 0 1 1 0 0 0 1 0 0 0 1 0 0 1 1 1 0 0 1 0 0 0 1 1 0 0 2 0 1 0 0 2 0 1 1 0 0 0 0 0 1 2 0 1 1 0 2 0 0 1 1 0 1 1 0 0 0 0 0 1 0 0 0 0 1 1 0 1 0 0 0 0 1 1 0 0 0 0 0 1 0 0 1 0 1 0 0 0 0 0 0 1 1 0 0 1 0 0 1 2 0 0 1 0 0 0 1 0 0 1 0 0 0 1 0 0 1 0 0 0 0 1 0 0 0 0 0 0 0 1 0 1 1 0 0 0 2 0 0 0 1 1 1 1 1 2 0 0 0 0 0 0 1 0 0 0 0 0 0 1 1 2 0 1 1 1 0 0 0 0 0 0 0 0 0 0 1 0 0 1 0 2 0 0 0 1 0 0 0 0 1 0 1 0 0 1 0 0 0 0 0 1 0 1 2 1 0 0 0 0 0 0 1 0 0 2 0 0 0 0 1 1 0 0 2 0 0 0 1 0 0 0 0 0 0 1 1 1 0 0 0 1 0 1 0 0 2 0 0 0 1 0 1 1 1 0 0 1 1 1 1 1 0 1 0 0 0 0 1 0 1 1 0 2 1 0 0 0 0 0 1 0 1 1 0 2 1 0 0 0 0 1 0 0 1 0 1 0 0 1 1 1 0 0 0 0 0 2 0 0 0 0 1 1 1 0 0 0 0 0 0 1 0 1 0 0 2 0 0 0 0 1 0 0 0 1 0 0 0 0 0 0 1 1 2 1 0 1 1 0 0 1 1 0 0 0 0 0 0 1 2 0 1 0 1 1 1 2 0 0 1 0 1 0 0 0 1 0 1 0 0 1 0 0 0 1 0 0 0 1 0 0 1 1 0 0 0 0 0 0 0 0 0 0 0 0 1 1 0 0 0 0 0 2 2 0 2 1 0 1 1 0 0 0 0 0 1 1 1 0 0 0 0 1 0 1 0 0 0 0 0 0 1 0 1 0 0 0 1 0 0 0 0 0 0 1 0 0 0 0 0 0 1 0 0 1 1 0 0 0 0 0 0 0 1 0 1 0 0 1 1 0 0 0 0 1 1 1 0 0 0 0 0 0 2 0 0 0 0 0 0 0 2 1 0 1 0 0 1 0 0 0 0 0 0 1 0 2 0 0 0 0 0 0 1 1 0 0 2 2 2 1 0 0 0 1 0 1 0 1 0 0 1 0 0 0 0 1 0 0 1 1 0 2 0 1 0 0 1 1 0 0 0 0 1 1 0 0 2 1 1 0 0 2 0 1 0 1 0 0 0 0 0 1 2 0 0 0 1 1 1 0 0 0 1 1 1 1 0 0 1 0 0 1 0 0 0 2 0 1 0 0 0 0 0 0 0 0 0 1 0 0 1 0 0 1 0 0 0 0 0 0 2 0 0 1 0 0 0 1 1 1 0 0 1 0 0 1 0 0 0 0 0 0 0 0 2 1 1 0 1 0 0 1 0 0 1 1 0 1 2 1 0 0 1 1 1 0 0 0 2 0 0 1 2 0 1 0 0 0 0 0 0 0 0 1 1 1 1 0 0 0 0 1 0 0 0 0 1 1 0 0 0 0 1 0 2 0 1 1 1 1 0 0 0 1 0 0 1 0 1 0 2 0 0 0 0 0 1 1 1 1 0 0 2 0 0 0 1 2 1 1 1 0 0 1 2 0 1 0 1 0 0 0 0 1 1 0 1 0 1 0 0 0 0 1 0 1 1 1 2 0 0 0 0 2 0 0 1 0 1 0 0 1 2 0 1 1 1 0 0 0 0 1 0 1 0 1 0 0 1 0 1 0 1 1 0 0 0 0 0 0 0 0 0 0 0 0 1 0 1 0 0 1 0 0 1 1 0 0 0 2 0 2 0 0 0 1 1 0 0 2 0 0 0 1 0 2 2 1 1 0 0 1 1 0 0 0 0 1 0 0 0 0 0 0 0 0 1 2 2 1 0 2 0 0 0 1 0 0 0 1 0 0 0 1 0 0 1 0 0 0 0 0 0 0 1 0 0 0 1 0 1 0 0 1 1 0 2 0 1 0 0 0 0 1 1 0 0 0 0 0 0 1 0 1 1 0 1 0 0 1 1 0 0 1 0 0 0 1 1 0 0 0 0 0 0 0 0 0 1 0 1 1 0 0 0 1 1 1 1 0 0 0 1 0 0 0 0 0 0 0 1 1 0 0 1 0 1 0 0 0 0 0 0 0 1 0 0 0 1 0 2 2 0 2 1 1 1 0 0 2 0 0 0 1 0 0 0 0 1 0 0 0 0 1 0 0 0 0 0 1 0 2 2 0 1 0 0 0 0 0 0 0 0 0 0 0 2 0 0 0 1 2 2 0 0 0 0 0 0 0 0 0 0 0 0 0 0 0 0 0 0 0 0 0 0 0 1 2 0 0 2 0 0 1 1 1 1 0 0 1 2 2 0 0 0 0 1 0 0 1 1 0 0 1 0 0 0 0 2 0 1 0 0 0 1 0 0 0 1 0 0 0 1 0 1 2 0 1 1 0 0 0 0 0 1 1 1 1 1 1 0 0 0 0 2 0 2 0 0 0 0 0 0 1 1 0 1 0 1 0 0 0 1 0 0 0 0 0 0 1 1 0 0 0 0 0 0 0 1 1 0 1 0 1 1 1 1 0 0 0 1 1 1 0 1 2 1 1 2 0 1 1 1 0 0 0 1 0 0 0 2 1 0 0 0 0 1 2 0 0 1 0 1 0 1 0 0 0 0 0 0 1 1 0 0 0 1 2 0 0 0 0 1 1 0 0 1 0 0 0 0 0 1 1 0 0 0 0 0 0 1 0 0 0 0 0 0 0 1 1 0 1 1 0 0 1 0 2 0 1 0 0 0 1 1 0 0 0 2 0 0 1 0 0 0 0 0 0 0 0 0 0 0 2 0 0 0 0 1 0 1 0 0 0 0 1 1 0 0 0 0 2 0 0 1 0 0 0 0 0 1 0 1 1 0 0 1 0 1 0 0 0 0 0 0 0 2 0 0 1 0 1 0 0 1 0 0 0 0 1 0 0 0 0 0 1 0 0 0 0 1 0 0 0 0 2 0 1 2 0 1 2 0 0 0 0 0 1 0 1 0 1 0 0 0 0 0 0 0 0 1 1 1 1 0 0 0 1 0 0 0 0 0 1 0 0 1 1 0 0 0 0 1 0 1 0 1 0 0 0 0 1 0 0 0 1 0 1 0 1 1 0 0 1 1 1 1 1 0 1 1 1 0 0 1 0 0 1 1 0 1 0 1 0 1 0 0 0 0 0 1 0 1 0 0 0 0 1 1 0 0 1 1 0 1 1 0 1 0 0 0 0 0 1 0 2 0 0 1 0 0 0 0 0 1 0 0 1 0 0 2 2 1 0 1 0 1 0 0 0 0 0 0 2 2 0 0 1 1 1 1 0 2 0 0 0 0 0 0 0 0 0 0 1 1 0 0 0 0 0 0 2 1 1 0 1 1 0 1 0 2 0 2 0 1 1 0 1 0 0 0 0 0 1 0 0 1 1 0 0 0 0 1 0 0 1 1 0 0 0 0 1 0 1 2 1 0 1 0 0 0 1 0 1 1 0 0 1 1 0 0 0 1 0 0 1 0 1 0 0 1 1 1 1 2 0 0 0 0 0 0 0 0 0 0 0 0 0 1 0 0 0 0 0 0 0 NA 0 0 1 0 1 0 1 0 1 0 2 1 2 0 1 0 0 0 0 0 0 1 0 0 0 1 1 0 0 0 0 0 1 0 0 1 1 1 1 0 1 0 0 1 0 1 1 0 0 0 1 0 0 0 2 1 0 0 0 0 0 0 0 0 0 1 0 0 0 1 0 1 0 0 0 0 0 0 0 1 0 1 0 0 1 0 0 0 0 0 0 0 1 2 2 0 1 0 0 0 1 1 0 2 2 0 1 0 0 1 1 0 2 1 0 0 0 0 0 1 0 0 1 1 0 1 1 0 0 0 2 2 0 1 1 0 0 1 0 2 0 2 0 0 1 0 0 0 0 0 0 0 0 2 1 0 1 1 0 0 0 0 1 0 1 2 1 1 2 1 1 0 0 0 1 1 1 0 2 0 0 0 1 1 0 0 1 1 0 0 1 1 1 0 1 1 0 0 0 0 1 2 0 0 0 1 1 0 0 1 0 0 0 1 1 1 0 0 0 0 0 1 1 1 0 1 1 0 2 0 0 0 0 0 0 0 0 0 0 0 1 1 0 0 1 0 0 0 1 1 0 0 0 1 0 1 2 1 0 2 1 1 0 2 0 1 2 0 0 0 1 1 0 0 1 0 0 0 1 0 1 0 0 0 0 0 1 1 0 0 0 0 1 2 1 0 0 0 0 0 0 0 1 0 0 0 0 0 1 1 0 0 0 0 1 0 1 2 1 1 0 2 0 0 0 0 0 1 0 2 0 0 0 1 0 2 2 0 0 0 0 0 0 0 1 1 1 0 0 0 0 0 1 0 0 0 1 0 1 0 0 1 0 0 1 0 0 0 0 1 1 1 0 0 0 0 0 0 1 0 0 0 1 1 0 0 0 0 0 1 0 1 0 2 2 0 1 1 0 2 1 1 0 0 0 0 0 0 1 1 0 0 0 1 0 0 0 2 0 2 0 0 1 0 0 0 0 0 0 1 1 0 0 0 0 1 1 1 0 1 1 0 0 0 0 0 0 0 2 1 2 1 1 0 0 1 0 1 0 0 1 0 0 0 0 0 0 1 0 1 2 0 1 0 1 1 1 1 0 0 0 0 0 1 0 0 1 0 0 2 1 0 0 2 0 0 0 0 0 1 1 0 0 0 0 1 2 0 0 0 1 1 2 0 1 0 1 0 0 0 1 0 0 0 1 0 0 0 0 0 0 1 0 0 0 0 0 0 1 0 0 0 0 0 0 1 0 0 0 0 0 0 1 0 2 0 1 0 0 0 1 0 0 0 1 0 0 0 0 0 0 1 1 0 0 0 0 0 0 0 0 1 0 0 0 0 2 1 0 1 0 2 1 0 0 0 1 0 0 0 0 0 0 0 2 0 1 1 0
DERD_D2_936_03 0 0 0 1 0 1 0 0 0 0 0 1 1 0 1 2 1 1 1 1 0 0 0 1 0 0 0 1 0 1 2 1 0 0 0 1 0 1 0 1 0 0 0 0 0 1 1 2 0 1 0 0 0 0 2 1 0 0 0 1 0 0 0 1 0 0 0 2 1 0 1 1 0 1 0 0 0 2 0 1 0 1 0 0 1 1 0 0 1 0 0 0 1 0 0 0 0 0 1 0 1 0 2 0 1 0 0 0 0 0 1 0 0 0 2 0 0 2 0 0 1 1 0 0 0 0 0 0 0 1 0 1 2 1 0 0 1 0 2 2 1 0 0 0 0 1 0 0 1 0 0 0 2 0 0 0 0 0 0 0 0 0 0 2 0 0 0 0 0 1 1 0 0 0 0 0 1 1 1 1 0 1 0 0 1 0 1 1 2 0 1 0 1 0 0 1 1 0 0 1 1 0 0 1 0 0 2 0 0 0 1 0 1 0 0 0 2 0 0 0 0 0 1 1 0 2 0 0 1 0 0 1 1 0 1 0 0 0 1 0 0 2 1 0 2 0 0 1 0 1 1 0 0 0 2 0 1 1 0 0 0 0 1 0 0 0 1 2 1 1 0 0 0 0 1 0 1 0 0 1 0 2 0 0 0 0 0 1 1 0 0 1 0 0 2 0 0 0 2 1 0 1 1 1 0 1 1 0 0 0 0 1 0 1 0 1 0 0 2 0 0 0 1 0 1 1 0 1 2 1 0 0 1 0 0 0 0 1 0 0 1 1 2 1 1 1 1 0 1 1 2 1 0 0 0 2 0 1 0 0 0 0 0 1 1 1 1 1 0 0 0 0 2 0 0 0 0 1 1 1 0 2 0 0 1 1 0 0 1 0 0 0 0 1 0 2 1 0 1 0 0 1 0 2 0 1 0 1 1 0 0 1 0 0 1 0 0 0 2 0 0 2 2 0 0 1 2 1 1 0 1 1 1 1 0 1 1 0 2 0 0 1 0 1 1 1 0 0 0 1 1 1 0 0 1 0 0 0 0 0 0 0 0 0 0 2 0 1 0 1 0 0 1 1 0 0 1 0 0 0 0 1 1 1 0 0 0 0 0 2 0 0 0 0 0 0 1 0 0 1 2 1 1 0 1 0 0 0 1 0 0 0 1 1 0 0 0 0 1 1 2 1 0 0 0 2 1 1 2 1 1 1 2 0 2 0 1 1 0 0 0 2 1 0 0 1 0 0 0 1 1 0 0 2 0 0 0 1 0 1 0 0 0 1 0 0 1 0 0 0 0 0 0 0 0 0 2 1 1 1 0 0 2 0 0 0 0 2 0 0 1 0 1 0 0 1 1 1 0 0 0 1 1 0 0 1 0 0 0 NA 2 0 1 0 0 0 0 0 2 0 2 0 1 1 0 1 0 0 1 0 1 2 1 1 1 1 1 0 1 1 0 0 1 0 0 0 0 0 2 0 0 0 1 1 0 1 0 0 0 1 1 1 0 1 0 0 0 1 1 1 0 0 1 1 0 1 0 0 1 0 1 1 1 2 0 0 1 1 0 0 1 1 0 1 0 0 0 0 1 0 0 1 0 0 1 1 0 0 1 1 0 1 1 0 0 0 0 1 1 0 1 0 1 1 0 0 0 1 1 2 0 0 0 0 2 0 0 0 1 0 2 0 0 0 1 0 1 2 0 2 1 0 0 0 0 0 1 0 0 1 0 1 2 2 0 0 0 0 0 0 0 0 0 0 0 1 0 0 0 0 1 0 0 0 0 0 1 0 0 0 0 0 0 0 0 2 0 0 0 0 0 1 0 0 2 0 0 1 0 0 0 1 1 0 0 0 0 0 2 2 0 1 0 1 0 1 0 0 0 0 0 1 2 1 0 0 1 0 1 0 1 0 0 0 1 0 1 0 0 1 1 0 0 0 0 0 0 0 1 1 1 0 0 0 2 0 0 0 1 0 0 2 1 0 0 0 1 0 0 1 0 0 1 0 0 1 1 0 1 1 0 0 0 0 1 0 2 0 0 0 2 0 0 0 0 0 1 0 0 0 0 0 0 0 0 0 0 1 0 0 0 0 0 0 1 0 0 0 0 1 1 0 0 1 0 1 0 1 1 0 0 2 2 1 0 0 0 1 1 1 1 0 0 0 0 0 0 0 0 1 1 2 0 0 0 0 0 1 1 0 0 0 0 0 0 1 0 0 1 0 2 1 1 0 0 0 0 1 0 1 1 1 0 0 0 0 0 1 0 0 2 1 1 0 0 1 1 0 1 0 2 0 0 1 1 0 0 0 0 0 0 0 0 1 0 0 0 1 1 0 1 1 2 1 0 2 0 1 0 1 0 1 0 0 1 0 1 0 0 0 0 0 1 0 0 0 1 2 0 0 0 0 0 0 1 0 0 0 0 0 1 0 0 1 1 0 0 0 2 0 1 0 0 0 0 1 0 0 2 0 0 0 0 2 1 2 1 0 0 2 0 0 0 1 0 2 1 0 0 0 0 0 1 1 0 0 0 0 0 0 0 0 1 0 0 1 1 0 0 0 0 1 2 1 0 0 1 0 0 0 0 0 1 2 1 1 1 0 0 0 0 0 0 0 0 0 0 0 0 0 0 0 0 0 2 1 0 0 1 1 0 1 1 0 0 0 0 0 1 1 0 0 0 0 0 1 1 1 0 0 1 0 0 0 1 0 1 0 0 0 0 0 1 0 0 0 1 0 1 0 0 0 0 1 0 0 0 0 1 0 0 0 1 0 1 0 0 0 0 0 0 0 0 0 0 2 2 1 1 0 0 0 0 0 0 2 0 0 0 0 0 0 1 1 0 0 0 0 1 0 1 0 1 0 0 0 0 0 1 0 0 0 0 0 0 0 1 1 0 1 0 1 1 0 0 1 0 0 0 0 0 1 0 0 1 1 0 0 0 0 1 0 0 1 0 0 0 0 0 1 0 0 2 0 0 0 2 1 0 0 0 2 0 2 0 0 0 0 0 1 1 2 0 0 1 0 1 0 0 1 0 1 0 1 1 1 0 0 1 0 0 0 1 0 2 0 0 1 0 0 1 0 0 0 1 0 0 0 1 1 1 0 1 0 0 1 0 0 2 0 0 0 1 1 0 0 0 0 1 1 0 1 2 0 0 0 0 0 1 1 0 1 0 0 0 1 0 1 0 0 0 1 0 0 0 1 2 0 0 0 0 0 0 1 2 0 1 NA 0 0 0 0 1 1 0 1 1 1 0 0 0 0 0 0 1 0 0 1 0 0 0 0 1 0 0 0 0 0 0 0 1 0 1 1 0 0 1 0 0 0 1 0 1 1 1 1 1 0 0 2 0 2 1 0 0 0 0 1 0 0 0 1 2 1 0 0 0 0 0 0 0 1 1 0 0 1 2 0 0 0 1 1 0 0 0 1 0 0 0 0 0 0 1 0 0 0 0 0 0 0 1 1 1 1 0 0 0 2 0 0 1 1 0 0 0 1 0 0 0 0 1 1 0 1 1 0 2 0 0 0 0 0 0 0 0 0 1 1 1 1 1 0 0 0 1 0 1 2 1 1 0 0 0 0 0 0 0 0 1 1 1 0 0 0 0 0 0 1 0 0 2 0 1 1 0 0 1 0 2 0 1 2 0 1 0 1 0 1 1 0 0 0 0 0 0 1 0 0 0 0 1 0 2 0 1 1 1 0 1 0 2 0 1 1 0 0 0 0 0 0 1 0 0 0 1 0 0 0 0 1 1 2 0 0 0 0 0 0 0 0 0 0 0 0 1 0 0 0 1 1 0 1 0 0 1 0 2 0 0 0 0 0 1 0 0 0 0 0 0 1 1 0 0 0 1 1 1 1 0 0 1 0 1 0 0 1 0 0 0 0 0 0 0 0 0 0 1 0 1 0 0 0 0 2 1 1 0 0 0 1 0 0 0 1 0 0 0 0 0 0 0 0 0 0 1 2 0 1 0 0 0 0 0 1 0 1 0 0 0 2 1 2 1 0 2 0 0 0 0 0 0 0 0 0 0 0 0 1 0 1 0 0 0 1 2 0 0 0 0 0 0 1 1 2 0 2 0 1 0 2 0 0 2 1 0 1 0 1 0 0 0 0 1 1 0 0 0 0 0 1 0 0 0 0 1 0 0 0 1 0 0 1 0 0 1 0 0 1 0 1 0 0 0 0 0 1 0 0 0 1 0 0 1 0 0 0 1 1 2 0 1 1 0 1 0 0 1 0 0 0 1 0 0 0 1 1 0 0 0 2 0 1 1 0 0 1 0 0 0 0 1 0 0 2 2 1 0 0 0 0 0 1 0 1 0 0 1 0 0 0 0 2 0 0 0 0 0 0 0 0 1 1 0 1 1 0 2 0 0 1 1 0 0 0 0 0 0 0 0 1 0 1 0 1 1 1 0 1 0 0 0 0 1 1 1 2 0 0 0 1 0 0 1 0 0 0 0 0 0 0 0 1 1 0 0 0 0 0 1 0 0 0 0 1 0 1 0 1 0 1 0 1 0 0 0 0 2 0 0 0 1 1 0 0 0 1 1 1 0 0 1 0 0 1 1 0 2 1 0 0 0 1 1 1 0 2 0 0 1 0 0 1 1 0 1 0 1 0 0 0 1 1 1 1 1 0 1 1 0 0 0 0 0 0 1 0 1 0 0 0 0 2 0 1 0 1 0 0 0 0 0 1 0 0 0 1 0 0 0 0 0 0 0 1 0 0 1 0 1 0 0 1 1 0 0 2 0 0 1 0 0 2 1 0 1 0 0 0 1 0 0 1 0 0 0 0 0 0 0 1 0 1 0 1 0 0 1 0 0 0 1 1 0 1 1 0 0 1 0 2 1 0 0 1 0 0 0 0 1 0 0 1 0 1 1 0 1 0 0 0 2 0 0 2 0 1 1 0 0 0 2 1 0 0 1 0 1 0 1 0 0 0 0 0 1 0 0 1 0 0 0 1 0 0 1 0 0 0 0 1 0 0 0 1 0 0 2 0 0 0 1 1 0 0 0 0 0 0 0 0 0 0 1 1 1 1 1 1 1 0 0 1 1 0 0 0 0 0 0 2 2 0 0 0 0 1 2 2 0 0 2 1 1 0 0 0 1 0 1 0 0 0 1 0 0 0 0 0 0 0 0 0 0 0 0 0 0 0 0 1 0 0 1 0 0 0 1 1 0 0 1 0 1 2 2 0 0 1 0 1 0 0 1 0 1 0 0 2 0 0 0 0 0 0 0 1 0 0 0 0 0 0 0 0 1 0 0 0 1 0 0 0 1 0 0 0 1 0 1 1 0 0 1 1 0 0 0 1 0 0 0 0 0 0 1 1 0 0 0 1 1 0 0 0 0 0 0 0 0 0 0 1 0 0 1 0 1 0 0 1 1 0 2 1 0 2 0 0 1 1 0 0 0 0 0 1 0 1 0 0 0 0 0 1 2 1 0 0 2 1 1 1 0 0 0 1 0 0 0 0 0 0 1 1 0 0 1 1 1 0 1 1 0 2 0 1 0 0 0 1 0 0 0 1 0 1 0 0 2 1 1 0 0 0 0 1 0 0 0 1 0 0 0 0 2 0 0 0 1 0 0 0 0 0 0 0 0 1 0 0 1 0 0 1 0 0 0 2 0 0 0 0 0 0 0 0 0 0 0 0 0 0 1 1 0 0 0 1 0 0 0 0 2 0 0 1 0 0 1 1 1 0 0 0 2 1 0 2 1 1 0 0 0 0 0 0 2 2 0 0 1 0 0 1 1 1 2 1 0 1 2 1 0 0 1 1 0 0 0 0 2 0 0 0 1 0 1 0 0 0 0 0 0 0 0 0 1 1 1 0 0 1 0 1 0 0 1 1 1 1 1 0 1 0 1 0 1 1 0 1 1 1 0 0 0 1 0 0 0 0 0 0 1 0 0 1 0 0 0 0 0 0 0 1 2 0 1 0 0 2 0 1 1 0 1 1 2 0 0 0 1 0 0 0 0 1 1 0 0 0 0 0 1 0 0 0 0 1 0 0 1 0 0 0 1 0 0 0 1 0 1 0 0 0 2 0 1 0 1 0 0 0 0 1 1 1 0 1 1 0 2 0 0 0 1 0 0 0 0 0 0 0 0 0 0 1 0 0 0 0 0 0 0 1 0 1 2 0 1 0 0 1 1 1 0 0 0 2 1 1 0 2 0 0 0 1 1 1 2 1 1 0 1 1 0 1 0 0 0 0 0 0 0 0 1 0 0 0 1 2 2 2 0 2 0 0 0 1 0 0 0 1 1 0 0 1 0 0 1 0 0 0 0 0 0 0 1 0 0 2 2 0 0 0 0 2 0 0 0 0 1 1 0 0 0 0 2 0 0 0 0 0 0 1 1 0 0 0 0 0 0 1 2 0 1 0 0 0 0 1 0 0 0 0 0 0 1 0 0 1 0 0 1 1 0 0 0 1 0 1 1 1 0 0 0 0 1 0 0 0 0 0 1 1 0 0 1 0 1 0 0 0 0 0 1 0 0 0 0 0 0 0 2 2 0 2 0 1 1 1 0 1 0 0 0 1 0 0 0 2 2 0 0 0 2 1 0 1 0 0 1 0 1 0 2 0 1 0 0 0 0 0 0 0 0 1 0 0 1 1 0 0 1 1 2 0 1 0 0 0 0 0 0 0 0 0 0 1 0 0 0 0 0 0 0 0 0 0 1 1 1 0 1 0 0 0 0 1 0 0 0 0 1 1 0 0 0 0 1 0 0 0 0 0 0 1 0 0 1 0 2 0 2 0 0 0 1 1 0 0 1 0 0 0 1 1 1 2 0 2 1 1 0 1 0 0 1 1 1 0 1 0 0 0 0 1 2 0 1 0 2 0 0 1 0 1 1 0 1 1 0 0 1 0 0 1 0 0 0 0 0 0 1 1 1 0 0 2 0 0 1 0 0 0 0 1 0 0 0 0 0 0 1 2 1 0 1 2 1 1 1 0 1 1 1 1 0 0 1 0 0 0 0 1 0 1 0 1 1 2 0 0 1 0 0 0 0 0 0 0 1 0 2 1 0 0 2 1 2 2 0 0 0 0 1 0 1 0 1 0 0 0 0 1 1 1 0 0 1 0 1 0 1 1 0 0 0 0 0 0 0 0 1 1 1 0 0 0 0 1 0 2 0 0 0 1 1 0 0 0 2 0 0 1 0 0 1 0 0 0 0 1 1 0 0 2 0 0 0 0 0 0 2 0 1 0 0 0 0 0 1 1 1 0 0 1 1 0 0 0 0 0 1 1 1 1 0 0 1 0 1 0 0 0 0 0 1 0 2 1 0 0 1 1 0 0 1 0 0 1 0 1 1 0 0 1 0 0 0 1 0 1 0 0 0 0 0 1 1 0 2 0 1 2 1 0 0 0 1 2 0 1 0 1 0 0 0 0 0 0 0 1 1 1 0 0 0 0 1 1 0 0 0 0 0 0 0 0 1 1 0 0 0 0 1 0 0 0 2 0 0 0 0 0 1 2 0 0 0 0 0 1 1 0 1 1 1 0 2 0 0 1 0 1 0 0 0 1 0 1 1 0 0 0 1 0 0 0 0 0 0 0 0 1 1 0 0 0 0 0 1 1 0 0 1 0 1 1 2 0 0 0 0 0 1 1 1 1 0 0 0 0 0 0 1 0 1 0 0 1 0 0 2 1 0 0 1 0 1 0 0 0 0 0 0 2 2 0 0 1 0 1 0 0 2 0 0 1 0 0 0 0 0 0 0 1 1 0 0 0 0 0 0 0 0 1 0 2 1 0 1 0 0 0 2 0 1 0 2 1 0 0 0 1 0 2 0 0 2 1 0 1 0 0 1 0 0 1 0 0 0 0 0 0 0 1 2 1 0 1 2 1 0 0 0 1 1 0 0 1 1 0 0 0 1 0 0 1 1 0 0 0 1 1 1 1 1 0 0 0 0 0 1 0 0 0 0 0 0 0 1 0 0 0 0 0 0 0 NA 0 0 2 0 2 0 1 0 1 1 1 0 1 1 0 0 0 1 0 0 1 0 0 0 0 1 0 0 0 1 0 0 0 0 0 1 0 1 1 0 1 0 1 1 0 0 1 0 0 0 1 0 0 1 2 1 0 0 0 0 0 1 0 0 0 1 0 0 0 1 1 1 0 1 0 0 0 0 0 0 0 0 0 1 2 0 0 0 0 0 0 0 1 2 1 0 1 1 0 0 1 1 0 1 2 0 1 1 0 0 1 0 2 0 0 0 0 0 0 0 0 1 1 2 0 1 1 0 0 1 1 2 0 1 1 0 0 1 0 1 0 1 1 0 1 0 0 0 0 0 0 0 0 1 0 0 0 0 0 1 0 0 0 0 0 1 1 0 1 1 1 0 0 0 0 1 0 0 2 0 0 0 1 0 2 0 1 0 0 0 0 1 0 0 1 1 0 0 0 1 0 2 0 1 0 2 0 0 0 2 0 1 0 1 0 1 0 0 0 0 1 0 1 0 0 0 0 0 1 0 0 1 0 0 1 0 0 0 0 0 2 1 0 1 0 0 0 1 1 1 0 0 0 2 0 0 0 1 0 1 0 1 1 1 0 2 1 1 0 0 1 1 0 0 1 0 0 0 2 0 0 0 0 0 0 1 0 0 0 0 0 0 0 2 2 0 0 0 0 0 0 0 0 1 0 0 0 0 1 0 0 1 0 1 1 0 1 2 0 0 0 2 0 0 0 0 1 1 1 2 0 0 0 1 0 1 1 0 2 0 0 0 1 0 1 0 2 0 0 0 1 0 0 1 0 0 1 0 1 0 1 1 0 0 2 0 0 0 0 2 0 0 0 1 1 0 0 1 1 0 0 0 1 1 0 0 0 1 0 1 0 1 0 2 2 0 0 1 0 1 0 1 0 0 0 0 2 0 0 1 0 0 0 1 0 0 1 1 0 2 0 0 1 0 0 2 0 0 2 0 0 0 0 0 0 1 1 1 0 1 1 0 0 0 0 0 0 0 1 0 1 1 2 0 1 0 1 2 1 0 1 0 0 0 0 0 0 1 0 1 1 0 1 0 1 0 1 0 1 0 0 0 0 2 0 1 0 0 1 2 0 0 0 2 0 1 1 0 0 1 2 0 0 0 0 1 1 0 0 0 1 1 1 0 0 0 1 0 0 1 2 0 0 0 0 0 0 0 0 0 0 0 0 0 0 0 0 0 2 0 0 0 0 0 0 1 1 0 0 0 0 0 0 0 1 2 1 0 1 0 1 0 1 1 1 1 0 0 0 1 0 1 1 0 1 0 0 1 1 0 0 1 0 0 1 0 0 1 0 1 0 0 1 0 0 1 0 0 0 0 0 0 0 0 0 0 2 1 0
DERD_D2_936_04 0 0 0 0 0 1 0 0 0 0 0 1 1 0 2 1 0 1 2 1 1 0 0 0 0 0 0 2 0 1 2 0 0 0 0 1 0 1 0 0 0 0 0 0 0 1 1 2 1 0 0 1 1 0 2 1 0 0 1 0 0 0 0 2 0 0 0 1 1 0 0 1 0 1 0 0 0 1 1 1 0 1 1 1 1 1 0 0 1 0 0 1 1 0 0 1 0 2 1 0 0 1 2 0 1 0 1 0 0 0 0 0 0 1 2 1 1 2 0 0 1 1 0 1 0 0 1 0 0 1 1 1 0 0 1 1 1 0 1 2 0 1 0 0 1 2 0 0 1 0 0 0 1 1 1 0 0 0 0 1 0 0 0 2 1 0 0 0 0 1 1 0 1 0 0 0 1 1 1 0 1 1 0 0 1 0 0 1 1 1 1 1 0 0 0 1 0 0 0 0 2 1 0 0 0 0 2 0 0 0 0 2 1 0 0 0 0 0 1 0 0 1 0 1 0 0 1 0 1 0 1 0 1 0 0 0 0 0 1 0 0 1 1 0 2 1 0 2 0 0 0 0 0 1 1 0 2 1 0 0 1 1 1 0 0 1 1 0 1 1 0 1 0 0 2 0 1 0 0 0 0 2 0 0 0 0 0 1 0 0 0 0 0 0 1 0 0 1 1 1 0 1 1 1 0 0 0 0 0 1 0 0 0 1 0 0 0 0 2 0 0 0 1 2 0 1 0 0 1 1 0 1 2 2 0 0 0 0 1 0 1 1 0 2 1 0 1 0 0 1 1 1 0 0 0 1 0 0 1 0 0 0 0 2 2 1 1 1 0 0 0 1 2 0 0 0 0 1 0 1 0 2 0 0 2 1 0 0 1 0 0 1 1 0 0 2 1 0 2 0 0 0 1 1 0 2 1 0 0 0 0 1 1 0 1 0 0 1 2 0 0 1 1 0 0 1 1 1 1 0 1 1 1 1 0 1 2 0 1 0 0 1 0 0 0 2 0 0 1 2 1 1 0 0 0 0 0 0 0 1 0 0 0 0 0 1 0 0 0 1 0 0 1 1 0 0 1 0 1 0 0 0 1 0 0 0 0 0 1 2 0 0 0 0 0 0 0 0 0 0 1 0 0 0 1 0 0 0 1 0 0 1 0 1 1 0 0 0 1 1 1 1 0 0 1 1 1 1 2 0 1 1 1 0 0 0 0 1 1 0 0 2 1 0 0 0 0 0 0 1 0 0 0 1 0 0 0 1 0 1 0 0 0 0 0 0 1 0 0 0 0 0 0 0 0 0 2 1 0 1 0 0 1 1 0 1 0 2 0 0 1 0 1 0 0 2 1 1 0 0 1 0 1 0 0 1 0 0 0 NA 1 0 1 0 2 1 0 0 1 0 1 0 0 1 0 1 1 0 1 0 1 1 1 1 1 0 0 0 1 2 0 0 1 0 1 0 0 0 2 0 1 1 1 1 0 1 0 0 0 1 0 1 0 1 0 0 0 0 1 0 0 1 0 1 0 2 1 0 2 0 2 0 1 1 0 0 1 2 0 0 1 1 0 1 0 0 0 0 2 0 0 0 0 0 1 1 0 0 0 1 0 1 1 0 0 0 0 1 1 0 1 1 1 2 2 0 0 1 0 2 0 0 0 0 1 0 0 0 0 0 2 1 0 0 1 0 1 1 0 2 1 0 0 0 0 1 1 0 0 0 1 0 1 2 0 1 0 0 0 0 0 0 0 0 0 0 0 0 0 1 0 0 0 1 1 1 0 0 0 0 0 0 0 0 0 2 0 0 0 2 0 0 1 0 2 0 0 0 0 0 1 1 1 1 0 0 0 0 1 2 0 1 1 1 0 1 0 0 0 0 0 2 1 1 0 0 1 0 1 0 0 0 0 0 0 0 1 0 0 1 1 0 0 0 0 0 0 1 1 1 0 0 1 0 1 0 0 0 0 0 0 2 1 0 0 0 1 0 0 0 0 0 0 0 0 0 0 0 1 1 0 1 0 0 1 0 2 0 0 0 2 0 0 0 2 0 1 0 1 0 0 0 0 0 0 0 0 1 0 0 0 0 0 0 1 1 0 0 0 1 0 0 0 1 0 1 0 0 1 0 0 2 0 0 0 0 0 0 0 1 1 0 0 1 0 0 0 0 0 1 1 1 0 0 0 0 0 1 1 0 0 0 0 0 0 1 0 0 0 1 1 1 0 0 0 0 0 0 0 1 1 1 1 0 0 0 0 1 0 1 2 1 1 0 0 1 0 1 0 0 2 1 0 1 1 0 0 0 1 0 0 0 0 1 0 0 0 0 1 0 1 1 2 0 1 2 0 1 0 0 1 1 0 0 0 0 1 0 0 0 0 0 0 1 0 0 1 1 1 0 0 0 1 0 1 0 0 0 0 0 1 0 0 1 0 0 0 0 1 0 1 0 0 0 0 0 0 0 2 0 0 1 0 1 1 0 0 0 0 1 0 0 0 0 1 1 0 0 1 0 0 1 1 0 0 0 0 0 1 0 1 1 1 0 0 1 1 1 0 0 0 0 2 1 1 0 0 0 0 0 0 0 2 1 0 1 1 0 0 0 1 0 0 0 0 0 0 0 0 0 0 0 0 0 1 0 0 0 1 1 0 0 1 0 0 0 0 0 1 0 0 0 1 1 0 1 0 2 0 0 0 0 0 0 1 0 1 0 0 0 0 0 0 0 0 1 1 0 1 0 1 1 0 1 1 0 0 0 1 0 0 0 0 0 1 0 0 0 0 1 0 0 0 0 0 2 1 0 1 0 0 1 0 0 0 1 0 0 0 0 0 0 1 0 1 0 0 1 1 0 0 0 0 0 0 0 0 0 1 0 0 1 1 0 0 0 1 2 0 1 0 1 0 0 0 1 0 0 0 0 0 2 0 0 1 1 0 0 0 0 1 0 1 1 0 0 0 0 0 1 1 0 2 0 0 1 0 1 0 0 0 1 0 1 0 0 0 0 0 1 0 1 1 0 1 0 0 0 1 0 0 0 0 1 1 1 0 0 0 0 0 0 1 0 NA 0 0 2 0 0 0 0 0 0 1 1 0 0 2 1 1 0 1 0 0 1 0 0 2 0 0 0 0 0 1 0 0 0 1 1 0 0 0 0 0 0 0 1 1 2 0 2 0 0 0 0 0 0 0 0 0 1 2 0 0 1 1 0 0 0 0 0 0 1 1 0 NA 0 1 0 0 0 1 1 0 0 1 2 0 0 0 0 0 1 1 1 0 0 0 0 0 0 1 0 0 0 0 0 0 0 2 2 1 0 0 0 0 0 0 0 1 0 0 1 1 1 1 0 0 2 0 1 0 0 0 1 1 1 0 0 0 2 1 2 0 0 0 0 0 1 0 0 1 0 0 0 2 0 0 0 1 0 1 0 0 2 0 0 0 0 0 0 1 0 0 0 0 0 0 0 0 1 2 1 0 1 0 2 1 0 0 0 0 0 0 2 0 0 0 0 1 1 0 1 1 0 0 0 0 0 0 1 0 0 1 1 2 1 1 1 0 0 0 0 1 1 2 1 1 1 0 0 0 0 0 0 0 0 2 1 1 0 0 0 0 0 0 0 0 0 2 1 0 1 0 0 0 0 2 0 1 0 0 0 0 1 0 1 1 0 0 0 1 1 0 0 0 0 0 0 2 0 1 0 1 0 2 0 2 0 2 0 1 0 0 0 0 0 0 0 1 0 0 0 1 0 1 0 0 0 1 2 0 0 0 0 1 0 0 1 0 0 0 0 1 0 0 0 2 2 0 1 0 0 0 0 2 0 0 0 0 0 0 0 0 0 0 0 0 1 2 0 0 0 0 1 0 1 0 0 1 1 1 0 0 1 0 0 0 0 0 1 1 0 0 0 1 0 1 0 0 0 0 1 0 1 0 0 0 1 0 0 1 0 0 0 0 0 0 0 0 0 0 0 1 2 0 1 0 0 0 0 0 1 0 1 1 0 1 2 0 1 0 1 2 1 1 0 0 0 0 0 0 0 0 0 1 1 0 0 0 0 0 1 1 0 0 0 0 0 1 0 1 2 0 1 0 0 0 2 0 0 2 1 0 0 0 1 0 1 0 0 1 1 0 0 0 0 1 1 0 0 1 0 0 1 0 0 0 0 0 0 0 0 1 0 0 1 0 1 1 0 0 0 0 1 0 0 0 0 1 0 1 0 0 0 1 1 2 0 2 2 0 0 0 0 0 1 0 0 1 1 0 1 1 0 0 0 0 2 0 1 1 0 0 0 0 0 0 0 1 0 0 1 1 1 0 0 1 0 0 1 1 2 0 0 1 1 1 0 0 2 0 1 1 0 0 0 0 0 1 1 1 0 1 0 2 1 0 1 0 0 0 0 1 0 0 0 0 0 0 1 0 0 1 1 0 0 0 0 0 0 0 1 0 2 0 1 0 0 0 0 1 0 0 0 0 0 0 0 0 1 0 0 0 0 0 2 0 1 0 0 1 0 0 0 1 1 0 0 0 1 0 1 0 0 1 0 0 0 1 1 0 0 0 0 1 1 0 1 1 1 0 0 1 0 2 0 0 1 1 0 2 1 0 2 0 0 1 0 0 0 1 0 0 0 0 0 1 1 1 1 0 1 1 2 1 1 0 0 0 0 0 0 0 0 1 0 0 1 0 2 0 1 0 1 0 0 0 0 0 0 0 0 0 0 0 0 0 0 0 1 0 1 0 1 0 0 0 0 0 1 0 0 0 2 0 0 0 0 0 0 1 0 2 0 0 0 1 0 0 0 0 0 0 0 1 0 0 1 0 1 0 1 0 0 2 0 0 0 1 1 1 0 0 0 0 2 1 2 2 0 0 1 0 0 0 0 0 0 1 1 0 1 1 0 1 0 1 0 1 0 0 1 0 2 1 0 0 0 1 1 0 0 1 0 1 0 1 1 1 0 0 0 1 0 1 0 0 0 0 0 0 1 1 0 0 0 0 1 0 1 0 1 2 0 1 0 0 0 1 1 0 0 0 1 1 0 1 0 0 0 1 1 1 1 0 1 1 0 0 1 1 1 0 0 0 0 0 1 1 0 0 0 1 1 2 1 0 0 2 0 1 0 0 1 1 0 0 0 1 0 0 0 0 1 1 0 0 0 0 0 0 0 0 0 0 1 0 0 0 0 1 0 0 0 1 1 0 0 1 0 0 2 0 0 1 1 0 1 1 0 1 0 1 1 1 2 0 0 0 0 0 1 1 1 0 0 0 0 0 0 1 0 1 0 0 0 1 0 0 0 0 0 0 0 1 0 0 1 0 0 1 1 0 1 1 0 0 0 0 0 0 0 1 1 1 0 0 0 1 0 0 1 0 1 0 1 0 0 0 0 0 0 2 0 0 0 0 2 0 0 0 1 0 1 0 0 1 1 0 1 0 0 1 0 0 1 0 0 0 0 0 1 2 1 0 0 2 1 1 1 0 0 0 1 0 0 0 1 0 0 0 0 0 0 0 1 0 0 1 1 0 2 0 1 0 0 1 0 0 0 0 1 0 1 1 1 2 1 0 0 0 1 0 0 0 0 0 1 0 0 0 0 2 0 0 0 0 1 0 0 0 0 1 1 0 0 0 0 0 0 0 0 0 0 0 1 0 1 0 0 1 0 1 0 0 0 0 1 0 0 1 0 0 1 0 0 0 0 0 0 1 0 0 1 0 0 0 1 1 2 0 0 1 0 0 1 1 0 0 0 0 0 0 0 2 1 1 0 1 0 1 1 1 0 2 1 0 0 1 1 0 0 1 1 1 1 0 0 2 0 0 0 1 0 0 0 0 0 0 0 0 0 0 1 1 0 0 0 0 0 0 1 0 0 1 0 1 1 1 0 0 0 0 1 1 0 0 0 1 0 0 1 0 1 1 0 0 0 0 0 0 0 0 0 0 0 0 1 0 1 0 1 2 0 1 1 1 2 0 0 1 0 0 0 2 0 0 0 1 0 0 0 0 1 0 0 1 0 1 1 0 0 0 1 0 2 1 1 2 0 0 0 1 1 0 1 1 0 0 0 0 1 1 0 1 1 0 0 0 0 0 0 0 1 0 0 0 0 2 0 1 0 0 0 0 0 0 0 0 0 0 1 0 1 0 0 0 0 0 0 0 0 0 0 2 1 1 0 0 2 1 1 0 0 0 1 1 0 0 2 0 0 0 1 0 0 2 1 0 0 1 0 1 0 0 0 0 2 0 0 0 0 0 0 1 0 1 2 2 1 0 2 0 0 0 2 0 0 0 1 2 0 0 1 0 0 1 0 0 0 0 0 0 0 0 0 0 2 1 0 0 0 0 1 1 1 1 1 1 0 0 0 0 0 2 0 0 0 0 0 0 1 1 1 2 0 1 0 0 1 2 0 1 1 0 0 0 0 0 0 0 0 0 0 1 0 0 0 0 0 0 0 0 0 0 1 1 1 1 0 0 0 1 0 0 0 0 0 0 0 1 1 0 0 1 0 1 0 0 0 0 0 0 0 1 0 0 0 0 0 1 1 0 2 0 2 1 0 0 1 0 0 0 1 0 0 0 1 1 0 1 0 1 1 0 0 0 1 2 0 0 0 1 0 1 0 0 0 1 0 0 0 0 0 0 0 2 0 0 0 1 1 2 0 0 0 0 0 0 0 0 0 0 0 0 1 0 0 0 0 0 1 0 0 0 0 1 0 2 0 1 0 0 0 1 1 0 0 0 0 2 1 1 0 0 0 1 0 0 1 0 0 1 0 0 0 1 0 1 0 2 0 0 0 1 1 0 1 1 0 0 0 0 0 1 2 0 1 0 0 0 1 0 0 1 0 1 1 1 0 0 0 0 0 1 0 1 0 1 1 0 0 0 1 1 0 1 2 1 0 0 0 0 0 0 0 0 0 0 1 0 1 0 0 0 1 0 0 1 1 0 1 0 1 0 0 1 0 0 1 1 1 1 0 0 2 1 0 2 0 1 1 1 0 0 0 1 0 0 0 1 0 0 1 0 1 0 2 0 0 1 0 1 0 0 0 0 0 1 0 1 1 0 0 2 0 1 1 0 0 0 0 1 1 1 0 1 0 0 0 1 0 1 1 0 0 0 0 0 0 1 1 0 0 0 0 0 0 1 0 0 1 1 0 0 1 0 1 0 0 0 0 0 1 0 0 0 0 2 0 0 2 0 0 0 0 0 0 1 0 0 1 0 2 0 0 0 0 2 0 0 0 1 0 1 0 1 0 0 0 0 1 0 1 2 0 0 0 0 0 1 2 1 0 0 0 0 0 2 0 0 0 0 0 1 1 2 1 0 1 1 1 0 0 1 0 0 1 0 0 1 0 1 0 0 0 0 0 0 1 0 1 0 0 0 1 1 1 1 0 1 2 1 0 0 0 1 1 0 0 0 1 0 0 0 1 0 0 0 2 0 1 1 1 0 0 1 1 0 0 0 0 0 1 0 0 0 0 1 0 0 0 2 0 1 0 2 0 0 0 0 1 0 1 0 0 0 0 0 1 1 0 0 1 1 0 2 1 0 1 1 0 0 0 1 0 0 1 1 0 0 0 1 0 0 0 0 0 0 0 1 1 1 0 0 0 0 1 1 0 0 1 1 0 0 2 2 0 1 1 0 0 0 1 0 2 0 0 0 0 0 0 0 0 1 0 0 1 0 0 1 2 0 0 0 0 1 0 0 0 0 0 0 2 1 0 0 0 0 1 0 0 2 0 0 0 0 0 0 0 0 0 0 1 1 0 0 0 0 0 0 1 0 1 0 1 1 0 1 0 0 0 2 0 1 2 1 0 0 0 0 1 0 1 0 0 1 0 1 1 0 0 1 0 0 1 0 0 0 0 0 0 0 1 0 1 0 1 1 1 0 1 0 1 0 0 0 0 1 0 0 0 1 0 0 1 1 1 0 0 1 1 1 1 1 0 0 0 0 0 0 0 0 0 0 0 0 0 0 0 0 0 0 0 0 0 2 0 1 2 0 2 0 1 0 1 1 1 0 2 1 0 0 0 0 0 0 1 0 0 1 0 1 0 0 0 0 0 0 0 0 0 1 0 0 2 0 2 0 1 2 0 0 2 0 0 0 1 0 0 0 1 0 0 0 0 0 0 0 0 0 0 2 0 0 0 1 1 1 0 0 0 0 0 0 0 1 0 1 0 1 1 0 0 0 0 1 0 0 0 0 1 0 1 0 0 0 1 1 0 1 1 0 1 0 0 1 1 0 1 1 0 0 0 0 0 1 0 1 0 0 0 0 0 0 0 1 1 1 0 1 1 0 0 0 0 1 0 2 1 0 0 0 0 1 0 0 0 0 0 1 1 0 0 0 0 0 0 0 1 0 0 1 1 0 1 1 1 0 0 0 0 1 0 0 1 0 0 0 1 0 1 0 1 0 0 0 1 0 1 0 0 1 0 0 0 0 1 2 0 0 0 1 1 0 0 1 0 0 0 1 1 1 0 0 0 0 0 1 1 1 0 0 1 0 2 0 0 0 0 0 1 0 0 0 0 0 1 1 0 0 1 0 0 1 0 0 0 0 0 1 1 0 1 1 0 1 0 0 1 2 0 0 2 0 0 0 0 1 0 0 1 0 0 0 2 0 1 0 0 0 0 0 1 1 0 0 0 1 0 2 1 0 0 1 0 0 0 0 0 1 0 0 0 0 1 0 0 0 0 0 1 1 1 2 1 1 0 2 0 0 0 0 1 1 0 1 0 0 0 1 0 1 1 0 1 0 0 1 1 1 1 1 2 0 0 0 0 0 0 1 0 0 1 0 1 0 1 1 0 0 1 0 0 0 0 2 1 0 0 1 0 0 0 0 1 0 0 0 1 0 0 0 0 1 1 2 0 1 0 2 2 0 1 0 1 1 1 0 0 0 0 0 1 0 0 1 0 0 0 1 0 0 0 1 0 2 0 0 1 0 0 2 0 0 2 1 0 1 0 0 0 0 0 1 0 1 1 0 0 0 0 0 0 0 2 1 2 2 1 0 1 1 0 2 0 0 1 0 0 0 0 0 0 1 0 1 2 0 2 0 1 1 0 0 1 1 0 0 0 1 0 0 1 0 0 2 0 0 0 2 0 1 1 0 0 1 2 0 0 0 0 1 2 0 2 0 1 1 2 0 0 0 1 0 0 0 2 0 0 0 2 0 0 0 0 0 0 0 0 0 0 0 0 0 1 0 0 0 0 0 0 1 1 0 0 1 0 0 0 0 1 2 1 0 1 0 1 0 0 1 1 0 0 0 0 1 0 0 1 0 0 0 0 1 1 0 0 0 0 0 0 1 1 1 0 1 0 1 1 0 0 1 0 0 2 0 0 1 0 0 0 0 2 1 0
DERD_D2_936_05 0 0 0 0 0 1 0 0 0 0 0 0 0 0 1 0 1 1 1 1 1 0 0 1 0 0 1 0 0 1 1 0 0 0 0 1 0 0 1 1 0 0 0 0 0 1 0 2 1 1 0 1 1 0 2 0 0 0 1 0 0 0 0 1 0 0 1 1 0 0 0 0 1 2 0 0 0 1 1 0 0 1 1 1 2 2 0 0 1 0 0 0 1 0 0 0 0 1 1 0 0 1 1 0 1 0 0 1 1 0 1 0 0 1 0 0 0 1 1 1 0 2 0 1 1 0 0 0 0 0 1 0 1 1 1 1 0 1 2 1 1 0 1 0 0 0 0 2 1 0 0 0 1 0 0 0 0 0 1 1 0 0 0 2 1 1 0 0 0 1 1 0 0 1 0 0 1 1 0 1 0 1 0 0 1 0 0 1 1 0 1 0 2 0 0 1 0 0 0 1 1 0 0 1 1 0 1 0 0 0 1 1 1 0 0 0 1 0 0 0 0 1 0 1 0 1 2 0 1 0 1 1 0 0 0 0 0 0 0 0 0 1 1 0 2 0 0 0 0 0 1 0 0 0 1 0 2 0 0 1 1 0 1 2 0 1 0 0 1 1 0 0 0 0 2 1 1 1 0 1 0 1 0 0 0 0 0 0 0 0 0 0 0 0 2 0 0 1 2 0 0 0 1 1 0 2 1 0 0 0 0 1 0 0 0 0 1 0 2 0 0 0 1 1 1 1 0 1 2 0 0 0 1 1 0 0 0 0 1 0 1 1 0 2 1 1 1 0 0 1 1 2 0 0 0 2 1 0 0 1 0 0 0 1 2 1 1 1 0 0 0 1 2 1 0 1 0 1 0 1 0 1 0 0 2 1 0 0 1 0 0 1 0 1 0 2 1 0 2 0 0 0 1 0 0 1 1 2 1 0 0 1 1 0 1 0 0 1 2 0 0 2 1 0 1 1 0 1 1 0 2 0 1 1 0 1 0 0 2 1 0 1 0 1 1 1 0 0 0 1 1 1 0 0 1 0 0 0 0 1 0 0 0 0 0 1 0 2 0 0 0 0 1 1 0 0 0 0 0 0 0 1 1 0 0 1 0 0 0 1 0 0 0 0 1 1 0 0 0 1 1 1 0 0 1 0 0 0 1 0 0 0 1 1 0 0 0 0 1 0 1 0 0 0 0 0 1 1 1 0 1 0 1 0 0 0 1 1 0 0 0 1 2 0 0 0 0 0 0 1 0 0 0 1 0 0 0 2 0 1 0 0 0 0 0 0 2 0 0 0 0 0 1 0 1 1 2 1 1 2 0 0 1 1 1 1 0 2 0 0 1 0 1 0 0 2 1 1 0 0 1 0 2 1 0 0 0 0 0 0 2 0 1 0 0 1 0 0 1 0 2 0 1 1 0 1 0 0 1 0 0 2 1 1 1 1 1 0 1 1 1 0 1 0 0 1 0 0 1 0 1 1 2 1 1 1 0 0 0 0 0 1 0 1 0 0 0 1 1 1 0 1 0 1 0 1 0 0 0 0 0 1 2 2 0 0 1 1 0 0 1 1 1 1 0 0 0 1 1 1 0 0 0 0 1 0 0 0 0 0 0 1 1 0 1 0 0 1 1 0 1 0 1 0 1 0 0 1 0 2 0 0 0 0 1 0 0 0 1 0 2 0 0 0 1 0 0 1 1 2 1 0 0 0 0 0 2 0 0 1 1 1 2 2 0 0 0 0 0 0 0 0 0 0 0 1 0 0 0 1 0 0 0 1 0 0 0 1 0 0 0 0 0 0 0 2 0 0 0 1 0 0 1 0 2 0 0 1 0 0 2 1 1 0 0 0 1 0 2 2 0 0 0 2 0 1 0 0 0 0 0 0 1 0 0 0 1 0 0 0 1 0 0 0 1 1 1 0 0 1 0 0 1 0 0 0 0 0 1 1 0 0 0 0 1 0 0 0 0 0 1 2 1 0 0 0 1 0 0 2 0 0 1 0 1 1 1 0 0 1 0 0 0 0 1 0 2 0 0 0 2 0 0 0 2 0 0 0 0 0 1 0 0 0 0 0 0 1 0 0 0 1 0 1 1 1 0 0 0 0 0 0 0 1 0 1 0 0 1 0 0 1 2 1 1 0 0 0 1 1 1 0 0 0 1 0 1 0 0 0 1 0 0 0 0 0 0 1 1 0 0 0 0 0 0 1 0 0 1 1 1 1 0 0 0 0 0 1 0 2 1 1 0 0 1 0 0 1 0 0 0 0 0 0 0 0 1 0 1 0 2 1 0 0 1 0 0 0 0 0 0 0 0 1 0 0 0 1 1 1 1 0 2 0 0 0 0 1 0 1 0 1 1 0 1 0 2 0 0 0 0 0 2 1 0 0 1 2 0 0 0 0 1 0 2 0 0 0 0 0 1 1 0 1 2 0 0 0 1 0 1 0 0 0 0 0 0 0 2 0 0 0 0 2 1 1 1 0 0 2 0 0 0 0 0 2 1 0 1 0 0 1 0 1 0 0 0 0 0 0 1 0 1 1 0 0 1 0 0 0 0 0 0 0 0 0 0 0 0 1 0 0 1 1 1 1 1 0 0 0 0 0 0 0 1 0 0 0 0 0 0 0 0 0 0 1 0 0 0 1 0 1 0 0 0 0 0 0 1 0 0 0 1 1 0 1 0 0 0 0 1 0 0 0 1 0 2 0 0 0 0 0 0 0 0 1 0 0 1 0 1 1 0 0 0 0 0 0 0 0 1 0 1 0 0 1 0 0 0 0 0 0 0 1 0 2 2 1 0 0 0 0 0 0 0 2 0 0 0 0 0 0 1 0 0 0 0 1 0 1 1 0 0 2 1 0 0 0 1 0 0 1 0 1 0 0 0 1 0 0 0 1 0 0 0 1 1 0 0 1 0 1 0 0 1 0 0 0 0 0 0 0 0 2 0 0 1 0 0 1 1 0 1 0 0 0 0 1 0 0 0 2 0 2 0 0 0 0 0 1 0 2 1 0 1 0 2 0 0 1 0 1 0 0 1 1 0 0 1 0 1 0 1 0 1 0 0 2 0 0 0 0 0 0 1 0 0 0 1 0 1 0 1 0 0 1 0 0 2 0 0 0 1 1 1 0 0 0 0 1 0 1 1 1 1 0 0 1 1 1 0 1 0 0 0 0 0 2 0 0 0 1 1 0 0 1 0 0 0 0 0 0 0 0 2 0 0 1 0 0 0 0 2 1 0 1 0 1 0 0 0 0 0 1 1 0 0 1 0 0 0 0 1 0 0 0 0 0 0 0 2 1 0 1 0 0 1 0 1 0 0 0 0 1 1 0 1 0 0 2 0 1 0 0 0 0 1 2 0 0 0 1 1 1 0 0 0 1 0 1 0 0 2 0 0 1 1 0 0 0 1 0 0 0 0 1 0 0 0 0 0 0 1 0 0 1 0 1 0 0 1 1 2 1 0 0 0 1 1 0 1 2 0 0 0 1 0 0 0 0 1 1 0 1 1 0 2 0 0 0 0 1 0 1 1 0 2 0 0 1 1 1 0 0 1 1 0 2 1 1 0 0 0 0 0 0 0 0 1 1 2 0 0 0 0 0 0 1 0 0 0 0 0 1 0 0 1 0 2 0 0 0 0 1 1 1 0 0 0 0 0 0 1 1 0 0 0 0 0 0 1 0 2 0 1 0 2 0 2 0 2 0 0 1 0 0 0 0 0 0 0 0 0 0 2 0 0 0 0 0 2 2 0 0 0 2 1 0 1 1 0 0 0 0 2 0 0 0 1 0 0 1 0 0 0 0 2 0 0 0 0 0 1 0 0 0 0 0 2 1 1 0 0 0 1 1 1 1 0 0 1 1 1 0 0 1 0 0 0 0 0 0 0 0 0 0 1 0 2 0 0 0 0 1 1 0 1 0 1 0 0 0 0 2 0 0 0 0 0 0 1 0 0 0 2 2 0 1 0 0 0 0 1 1 0 1 1 0 1 2 1 2 1 0 2 1 0 0 0 0 0 0 0 0 0 0 0 1 1 1 0 0 0 1 2 0 0 0 0 0 1 1 1 1 0 2 0 1 0 1 0 0 1 0 0 1 0 0 0 1 0 0 0 1 0 0 0 0 0 1 0 0 0 0 1 1 0 0 1 0 0 0 0 0 2 0 0 1 0 1 0 0 0 0 0 1 0 0 0 1 0 0 1 0 0 1 0 1 2 0 1 1 0 0 1 0 0 1 0 0 0 1 0 1 1 1 0 0 0 2 0 1 1 0 0 1 1 0 0 0 1 0 0 1 2 1 0 0 1 0 0 0 1 1 0 0 1 0 1 0 0 2 0 1 1 1 0 0 0 0 1 1 1 0 1 0 1 1 0 1 1 0 0 0 0 0 0 0 0 1 0 1 0 1 0 1 0 1 0 0 0 0 1 1 0 1 0 0 0 0 0 0 1 0 2 0 0 0 0 0 0 2 1 0 0 1 0 1 1 0 0 0 1 1 0 0 1 1 0 1 0 1 1 0 0 0 2 0 0 0 0 1 0 0 0 1 0 0 0 1 1 0 0 0 0 0 2 0 0 1 0 1 2 1 1 2 0 0 0 0 0 0 1 0 0 0 1 0 1 0 1 1 1 1 0 0 1 0 0 0 0 0 0 0 0 0 0 0 0 1 0 1 0 1 0 1 0 0 0 0 1 2 1 0 0 1 0 0 0 0 0 1 0 1 1 0 1 0 0 0 0 0 0 0 0 2 0 1 0 0 0 2 1 1 1 0 0 0 1 0 0 0 0 0 0 1 0 0 0 1 0 1 0 0 0 0 2 0 0 0 1 1 1 0 1 0 1 0 1 1 1 1 0 1 0 0 0 0 1 0 1 1 0 2 1 0 0 0 0 0 2 0 0 1 0 1 2 0 0 0 1 1 0 0 1 0 1 0 0 1 1 0 1 0 1 0 1 1 0 0 0 1 0 0 1 0 0 0 0 0 0 0 0 1 0 0 2 0 0 0 0 1 0 0 0 0 0 0 1 0 0 1 1 0 1 1 0 1 0 0 0 1 0 0 0 0 0 0 0 2 2 0 1 0 0 1 2 1 0 0 2 0 1 0 0 0 0 0 1 0 0 0 1 0 0 0 0 0 0 1 0 0 1 0 0 0 0 1 0 0 0 0 1 0 0 0 1 1 0 0 0 0 1 2 1 1 2 1 0 1 1 0 0 0 1 1 0 1 1 0 0 0 0 0 1 0 0 0 0 0 0 0 0 0 1 0 0 0 1 0 0 0 0 0 0 1 1 0 1 1 0 0 1 1 0 1 1 0 0 0 0 0 0 0 1 1 0 0 0 2 2 0 0 0 0 0 1 1 0 0 0 1 0 0 2 0 0 0 0 1 0 0 1 1 0 2 0 0 1 0 0 1 0 0 0 1 0 2 0 0 0 0 0 1 2 1 0 0 2 1 2 1 0 0 0 0 0 0 0 1 0 1 1 0 1 0 1 0 1 0 0 1 0 1 0 1 0 0 1 1 0 0 0 1 1 1 1 0 2 1 1 0 0 1 0 1 0 0 0 1 0 0 0 1 2 0 0 0 2 1 0 0 0 0 1 1 0 1 0 0 1 0 0 0 0 0 0 2 0 0 0 0 0 0 0 0 0 0 0 1 0 0 1 0 0 1 0 0 0 0 0 0 2 0 0 1 0 0 1 1 1 0 0 0 1 1 0 1 0 0 0 0 0 0 0 0 2 2 1 0 1 0 0 NA 0 1 0 1 0 1 1 1 0 0 0 1 0 0 0 0 1 0 0 1 0 0 0 0 0 0 0 0 0 0 0 1 1 0 1 0 0 1 0 2 0 0 0 1 1 1 0 0 0 0 0 1 2 1 1 1 1 1 0 0 0 1 0 0 0 0 0 0 1 0 0 0 0 0 0 0 1 1 0 1 2 0 0 0 0 1 0 1 1 0 0 1 2 0 0 0 1 0 0 0 0 1 0 0 1 0 1 1 1 0 0 1 0 1 1 0 1 0 0 0 1 2 0 1 1 0 1 0 0 0 1 0 0 1 0 0 0 0 0 0 1 0 0 1 2 0 2 0 0 0 1 0 0 0 0 0 0 0 0 0 0 1 0 1 0 0 0 0 0 0 0 0 2 0 1 0 0 1 0 2 0 0 0 1 1 1 0 1 0 0 0 1 1 1 2 1 1 0 0 1 0 2 0 0 0 1 0 1 0 0 0 0 1 0 2 2 2 2 0 2 0 0 0 1 0 0 0 1 1 0 0 1 0 0 1 0 0 0 0 0 0 0 0 0 0 1 0 0 1 0 0 1 1 0 1 1 0 0 0 2 0 1 2 0 1 0 0 0 0 1 0 0 0 0 0 0 0 1 1 0 1 0 0 0 0 1 1 0 0 0 0 0 1 0 0 1 0 0 1 1 0 0 0 1 1 1 1 1 0 0 1 0 1 0 0 0 0 0 0 1 0 0 0 0 1 0 1 0 0 0 0 0 1 0 0 0 1 0 1 2 0 1 1 1 1 1 0 1 0 0 0 0 0 0 0 0 1 0 1 0 1 1 0 1 0 0 2 0 1 0 2 0 1 0 0 0 1 0 0 0 0 0 0 0 0 0 0 0 1 0 2 0 0 0 0 0 0 0 0 0 0 0 0 0 0 0 0 0 0 0 0 0 0 0 2 2 2 0 1 0 0 0 1 1 0 0 0 0 2 2 0 1 1 0 1 0 0 0 2 0 1 0 0 0 1 0 1 0 2 0 0 1 2 0 0 0 1 0 0 0 1 0 2 1 0 1 1 1 0 1 0 0 1 1 1 1 1 0 0 0 0 0 1 0 0 0 0 0 0 0 0 0 1 0 1 1 0 0 1 0 1 0 0 0 0 0 1 1 1 1 0 0 1 1 0 0 0 0 0 1 0 1 0 1 0 0 0 0 1 1 1 0 1 2 0 1 2 0 1 1 1 0 0 0 0 0 0 0 2 1 0 1 0 2 2 2 0 0 1 0 1 0 0 0 0 0 0 0 1 1 0 0 2 0 1 2 0 0 0 0 1 0 1 0 0 0 0 0 0 0 1 1 0 0 1 0 0 0 1 1 0 0 0 0 0 0 1 0 1 0 0 0 0 1 0 2 0 1 0 0 0 1 1 0 0 0 1 0 0 1 1 0 1 0 0 0 0 1 0 0 0 2 0 0 0 0 2 0 2 0 1 0 0 0 0 0 1 1 1 1 0 0 0 0 0 0 0 0 1 1 0 1 0 0 1 0 1 0 0 0 0 0 1 0 1 1 0 0 0 1 0 0 0 0 0 0 0 0 1 0 0 1 1 1 0 1 0 0 0 1 0 0 0 1 1 0 1 0 1 2 1 0 0 0 0 0 0 1 0 1 0 0 0 0 0 0 0 0 0 1 1 0 0 0 0 1 0 0 0 0 0 1 0 0 1 0 0 1 0 1 1 0 0 0 2 0 0 0 0 1 0 1 0 1 0 0 0 1 1 0 1 0 1 1 2 0 0 0 0 1 0 0 1 0 0 1 1 0 0 0 1 0 0 0 0 0 0 0 0 0 0 0 0 0 0 1 1 1 1 0 1 0 0 2 2 0 0 1 0 0 2 1 1 2 0 0 1 0 0 0 0 0 1 0 1 1 0 1 1 2 1 0 2 0 0 0 0 0 0 0 0 2 2 0 0 1 0 1 0 0 1 0 0 0 1 0 0 0 0 0 0 0 2 0 0 0 0 0 0 2 0 1 0 1 1 0 1 0 1 1 1 0 1 1 0 0 0 0 0 1 0 1 0 0 1 0 1 0 0 0 2 0 0 1 0 0 0 0 0 0 0 0 1 0 0 1 0 1 0 0 0 1 2 0 0 2 1 0 0 0 1 0 0 1 2 1 0 0 1 1 1 1 1 0 0 0 0 0 0 0 1 0 0 0 0 0 2 0 0 0 0 0 0 0 NA 0 0 1 1 1 0 1 0 1 1 1 1 2 0 0 0 0 1 0 0 1 0 0 1 0 1 1 0 0 1 0 0 1 0 0 1 0 0 1 0 2 0 1 1 0 0 2 0 0 0 0 0 0 0 1 1 0 0 0 0 0 0 0 0 0 2 0 0 0 1 1 1 0 1 1 0 0 0 0 2 1 1 0 0 1 0 0 0 0 1 0 0 1 1 2 0 1 0 0 1 0 2 0 2 2 0 2 1 0 0 1 0 1 0 0 0 0 0 0 1 0 0 0 0 0 1 1 0 0 0 2 2 0 1 2 0 0 2 0 2 0 2 1 0 1 0 0 0 0 0 0 0 0 0 1 0 0 1 0 2 0 0 0 0 1 2 1 0 2 1 1 0 0 0 2 2 1 0 2 0 0 0 1 0 0 0 1 1 0 0 1 1 1 0 1 1 0 0 0 1 0 1 0 1 0 2 1 0 0 2 0 0 0 1 1 1 0 0 0 0 0 1 1 0 0 1 0 0 2 0 0 1 0 0 1 0 0 0 0 0 2 1 1 0 0 0 0 1 0 1 0 0 0 2 0 1 1 0 0 1 1 1 1 2 0 2 1 1 0 0 1 1 0 0 1 0 0 0 1 0 1 0 0 0 0 0 1 0 0 0 0 0 1 2 1 0 0 1 1 0 0 0 1 0 1 0 0 0 1 1 0 1 0 0 1 1 1 2 1 1 0 1 0 0 0 0 1 1 1 2 0 0 0 1 0 1 1 0 2 0 0 1 1 1 1 1 0 0 0 0 0 0 0 1 0 0 1 0 0 0 1 0 0 0 1 0 0 0 0 1 0 0 0 1 1 0 0 1 1 0 0 0 1 2 0 1 0 1 0 0 0 1 0 1 2 0 0 1 0 1 0 0 0 0 0 0 1 0 0 1 1 0 0 1 0 0 1 1 0 2 0 0 0 0 0 2 0 0 2 1 0 0 1 0 0 2 1 1 0 0 1 0 0 0 0 0 0 0 1 1 2 1 2 0 1 1 1 0 1 0 1 0 0 0 0 0 0 1 0 1 2 0 1 0 1 0 1 0 0 0 0 0 0 1 0 1 1 0 1 1 1 0 0 2 0 0 0 0 0 1 1 0 1 0 0 1 1 0 1 0 0 1 2 0 1 0 0 1 0 1 2 0 0 0 1 0 0 1 0 0 0 1 0 0 1 0 0 0 1 0 0 0 0 0 0 0 2 0 0 0 0 0 0 0 2 1 1 0 0 0 1 0 0 1 1 1 0 0 0 1 0 0 0 0 0 0 0 0 1 0 0 0 0 0 1 0 2 1 0 1 0 1 2 0 0 1 0 0 1 0 0 0 0 0 0 0 1 1 0
DERD_D2_936_06 0 0 0 1 0 1 0 0 0 0 0 1 1 0 2 1 1 1 2 1 0 0 0 1 0 0 0 2 0 1 2 0 0 0 0 1 0 1 0 1 0 0 0 1 0 0 0 2 0 1 1 0 1 0 2 1 0 0 0 0 0 0 0 0 0 0 1 2 0 0 0 1 1 0 0 0 0 0 1 0 0 1 1 0 1 2 0 0 1 0 0 1 1 0 0 1 0 1 2 0 0 2 2 0 1 0 0 0 1 0 1 0 0 1 0 0 1 1 0 0 2 2 0 1 1 0 1 0 1 1 1 0 1 1 1 1 1 0 1 2 2 1 0 0 1 1 1 1 1 0 0 0 0 1 1 0 0 0 0 0 0 0 0 2 1 1 0 0 0 2 1 0 0 0 0 0 1 0 1 0 0 1 1 0 1 1 0 1 2 0 1 0 0 1 0 1 1 0 0 0 1 0 0 0 0 0 0 0 0 0 1 1 1 1 0 0 1 0 0 0 0 1 2 1 0 1 2 0 1 0 1 0 0 0 1 0 0 1 1 0 0 0 2 0 2 1 0 2 0 0 0 0 0 1 2 0 1 0 1 0 1 0 1 1 1 1 1 1 1 2 0 0 0 0 1 1 1 0 0 1 0 1 0 0 0 0 0 0 0 0 0 1 0 0 1 0 1 1 1 1 0 1 1 1 0 0 0 1 0 1 1 1 0 1 0 0 0 0 2 0 0 0 1 1 1 2 0 1 1 0 0 1 2 1 0 0 0 1 0 0 0 1 1 1 1 0 0 0 1 1 1 1 1 0 0 1 0 1 1 0 0 0 0 2 2 1 0 1 0 0 0 0 2 0 0 0 0 1 1 0 0 2 0 0 2 1 0 0 1 0 0 1 0 1 0 1 1 0 2 0 0 0 1 2 0 2 1 0 0 0 0 0 0 0 2 0 0 1 1 0 1 0 1 0 0 1 2 0 1 0 1 0 1 0 0 1 1 0 1 0 0 1 0 2 0 1 0 0 1 2 1 1 0 0 1 0 0 0 0 1 0 0 0 0 0 2 0 0 0 0 0 0 1 2 0 0 1 1 1 0 0 1 1 0 0 0 0 0 0 1 0 0 0 0 0 0 1 0 0 0 1 0 0 0 0 0 0 0 1 0 0 0 0 1 1 0 0 0 2 0 1 2 0 0 1 1 1 1 2 1 2 2 2 0 1 0 0 1 1 0 0 1 1 0 0 0 0 0 0 1 1 0 1 1 0 0 0 1 0 2 0 0 0 0 0 0 1 0 1 0 0 0 1 0 1 0 1 1 1 1 0 0 1 0 0 0 0 1 0 0 1 1 1 0 0 2 1 1 0 0 1 0 0 0 0 1 0 1 0 NA 1 0 1 0 2 0 0 0 0 1 1 0 1 1 1 1 1 0 1 0 1 1 1 1 1 0 0 0 1 1 1 0 1 0 2 0 0 0 1 0 1 1 2 2 1 1 0 0 0 0 0 1 0 0 0 0 0 1 1 1 0 1 0 1 0 2 0 0 1 0 2 0 2 1 0 0 1 2 0 1 1 1 0 0 1 0 0 0 0 0 0 1 0 0 0 1 0 0 0 1 0 0 1 0 0 0 0 1 1 0 1 1 1 2 1 0 0 1 1 2 0 0 1 0 0 0 0 0 0 0 1 0 0 0 1 0 0 2 1 2 1 0 0 0 0 1 1 0 0 0 1 0 1 2 0 1 0 0 0 0 0 0 0 0 0 0 0 0 0 0 2 0 0 1 1 1 0 0 0 0 0 0 0 0 0 1 0 0 0 1 0 0 1 0 2 0 0 0 0 0 0 1 1 1 0 0 1 0 1 1 0 1 0 1 0 0 0 0 0 0 0 1 0 0 0 0 1 0 0 0 0 0 0 0 1 1 1 0 0 1 0 0 0 0 0 0 0 1 1 0 0 0 1 0 2 0 0 1 0 0 1 2 1 0 0 0 1 0 0 0 0 0 0 0 1 0 0 0 0 1 0 0 0 0 1 0 2 0 0 0 2 0 0 0 1 0 1 0 1 0 1 0 0 0 0 0 0 0 0 0 0 0 0 0 0 1 0 0 0 0 0 0 0 1 0 1 0 1 2 0 0 0 0 0 0 0 0 1 1 0 1 0 0 1 0 0 1 1 0 1 1 0 1 0 0 1 0 1 1 0 0 0 0 0 0 0 0 0 1 0 2 2 0 0 0 0 0 0 0 2 1 2 0 0 1 0 0 2 0 1 1 1 0 0 0 1 0 0 1 0 2 1 0 1 1 0 0 0 1 0 0 1 0 1 0 0 0 0 1 0 1 1 2 1 0 1 0 1 0 0 0 1 0 0 1 0 1 0 0 0 0 0 1 2 0 0 1 2 1 0 0 0 1 0 1 0 0 0 1 0 1 0 0 1 1 0 0 0 0 0 1 0 0 0 0 2 0 0 2 0 0 0 0 1 0 1 0 0 0 2 0 0 0 1 0 1 0 0 1 0 0 0 1 1 0 0 0 0 0 0 1 1 0 0 0 1 1 1 0 0 0 1 1 1 1 0 1 0 0 0 0 0 1 0 0 1 1 1 0 0 1 0 0 0 1 0 0 0 0 0 0 0 0 0 0 0 0 0 1 1 0 0 1 0 0 0 0 0 2 1 0 0 1 1 0 0 1 1 0 0 0 0 0 0 1 0 1 0 0 0 0 0 0 0 0 1 0 0 1 0 2 0 0 1 0 0 0 0 0 0 0 0 1 0 0 0 0 0 0 0 0 0 0 0 0 2 0 1 0 0 0 2 0 0 0 0 0 0 0 0 0 0 0 1 0 0 0 1 1 0 1 0 0 1 1 0 0 0 1 0 0 0 0 0 0 0 2 2 1 0 0 0 0 0 0 1 0 1 0 1 0 2 0 0 1 0 0 0 0 0 1 0 0 2 0 0 0 0 0 1 1 0 2 0 0 1 2 0 0 0 0 1 0 1 0 0 0 0 0 1 1 1 0 0 1 0 0 0 0 1 0 1 0 0 1 2 0 0 0 0 0 0 2 0 0 0 0 0 0 0 1 0 0 0 1 1 0 0 2 1 1 0 1 0 0 0 0 0 2 0 0 0 1 1 0 0 0 0 1 1 0 0 1 1 0 0 0 1 0 2 0 1 0 0 0 0 0 0 0 0 0 0 1 0 0 0 0 0 1 0 0 0 0 1 1 0 NA 0 1 0 0 0 1 0 0 1 1 2 0 0 0 0 0 1 1 0 0 0 0 0 0 0 1 0 0 0 0 0 0 0 1 1 1 0 0 0 0 0 0 0 0 0 0 1 1 1 0 0 0 2 0 2 0 0 0 1 1 2 0 0 0 2 1 2 0 0 0 1 0 1 0 0 0 0 0 0 1 0 0 0 1 0 1 0 0 1 0 0 0 0 0 0 1 0 0 0 1 1 0 0 1 1 2 0 0 0 0 1 0 0 0 1 0 0 0 1 0 0 0 0 0 1 0 2 1 0 0 0 0 0 0 1 0 1 1 1 1 1 1 1 0 1 0 0 0 0 1 0 1 1 0 0 0 1 0 0 0 0 2 0 2 0 0 0 0 0 0 0 0 0 0 0 1 0 0 0 0 0 2 0 0 1 0 1 1 0 0 1 0 0 0 0 1 1 0 0 0 0 0 0 2 1 1 0 1 0 1 0 2 0 2 0 2 0 0 0 0 0 0 0 1 0 0 0 0 0 0 0 0 0 1 2 0 0 0 2 1 0 1 1 0 0 0 1 1 0 0 0 2 1 0 0 0 0 1 0 2 0 1 0 0 0 0 0 1 0 0 0 1 1 1 0 0 0 1 1 0 1 0 1 1 2 1 0 0 1 0 0 0 0 0 1 0 0 0 0 1 0 1 0 0 0 0 0 1 0 0 0 0 0 0 0 0 1 0 0 0 0 0 0 0 0 0 0 0 1 0 0 0 0 0 0 1 1 0 0 0 0 0 1 1 1 0 0 2 1 0 0 0 0 0 0 0 0 0 0 1 1 0 1 0 0 0 1 1 0 0 0 0 0 0 1 1 1 0 2 0 1 0 1 0 0 2 1 0 1 0 0 0 0 0 0 0 1 0 0 0 0 0 0 0 0 1 0 0 0 0 0 0 0 0 0 0 0 1 0 0 1 0 1 0 0 0 0 1 1 0 0 0 1 0 0 1 0 0 1 1 1 2 0 2 1 0 1 1 0 0 1 0 0 0 1 0 0 1 0 1 0 0 1 0 1 1 0 0 0 0 0 0 0 1 0 0 2 2 1 0 0 2 0 0 0 1 0 1 0 1 1 1 0 0 2 0 1 1 0 0 0 0 0 1 1 0 1 1 0 1 0 0 1 0 0 1 1 0 0 0 0 0 0 0 0 0 0 0 1 0 0 0 0 0 0 2 1 0 0 0 1 0 0 0 0 1 0 1 0 0 0 0 0 0 2 0 0 0 1 0 1 0 1 0 0 0 1 0 0 1 0 0 0 0 0 0 1 0 0 1 0 0 0 1 1 0 0 0 1 1 0 0 1 0 1 1 0 1 0 2 0 0 0 1 0 2 1 0 2 0 0 0 0 0 0 1 0 0 0 0 0 0 1 1 2 1 1 1 2 1 0 0 0 0 0 0 0 0 0 1 0 0 1 0 2 0 0 0 1 0 0 0 0 0 0 0 0 0 1 0 0 0 0 0 1 0 1 1 0 0 0 0 0 0 1 1 0 0 2 0 0 0 0 1 0 1 0 2 0 0 0 1 0 0 0 0 0 0 0 0 1 0 1 0 1 0 1 0 0 1 0 0 0 1 1 2 1 1 0 0 2 1 1 2 1 0 1 0 0 0 0 0 0 1 0 0 2 1 0 1 0 1 0 2 0 0 1 0 2 1 0 0 0 0 2 0 0 1 0 1 0 0 1 0 1 0 0 1 0 0 1 0 0 0 0 1 1 1 0 0 0 0 1 0 1 0 1 2 0 1 0 0 0 1 0 0 0 0 0 1 0 0 0 0 0 1 1 1 1 0 1 0 0 0 1 0 0 0 0 0 1 0 1 1 0 0 0 0 1 2 2 0 0 2 0 1 0 0 1 1 0 0 0 1 1 0 0 0 0 1 0 0 0 0 1 1 0 0 0 0 0 0 0 0 0 0 0 0 0 1 1 0 0 1 0 1 2 1 1 2 1 0 1 1 0 1 0 0 1 0 2 1 0 0 0 0 0 0 0 0 0 0 0 0 0 0 0 1 0 0 0 1 0 0 0 0 0 0 1 1 0 0 0 0 0 1 0 0 1 1 0 0 0 0 0 0 0 1 0 1 0 0 0 2 0 0 1 0 0 1 1 0 0 0 1 0 0 2 0 1 0 0 1 0 0 1 1 0 2 0 0 1 1 0 0 0 0 0 0 0 2 0 0 0 0 0 1 2 1 0 0 2 2 1 1 0 0 0 0 0 1 0 1 0 0 0 1 1 0 1 0 1 0 0 1 0 2 0 0 0 0 1 0 0 0 0 0 0 1 0 0 2 1 0 0 0 2 0 0 0 0 0 0 0 0 0 1 2 0 0 0 1 1 1 0 0 0 0 1 1 0 0 0 0 0 0 1 0 0 0 2 0 0 0 1 1 0 1 0 0 0 0 0 0 0 1 0 0 1 0 0 0 0 0 0 1 0 0 1 0 0 0 1 1 2 0 0 2 0 0 0 1 0 0 0 0 0 0 0 1 1 1 0 1 0 2 1 0 0 1 1 0 0 1 1 0 0 0 1 1 0 0 0 2 0 0 1 0 0 1 0 0 0 0 0 0 0 0 1 1 1 0 0 0 0 0 1 0 0 1 0 1 1 0 0 0 0 1 0 1 1 1 0 1 0 0 1 0 1 1 0 0 0 1 0 0 0 0 1 0 0 1 1 1 0 0 1 2 0 1 1 1 2 1 1 0 0 1 0 2 0 0 0 1 0 1 0 0 1 1 0 0 0 1 1 1 0 0 0 0 1 0 1 1 0 0 0 0 1 0 0 1 0 0 0 0 0 1 0 1 1 1 0 0 0 0 1 0 0 0 1 0 0 1 0 1 0 0 1 0 0 0 0 0 1 0 0 0 0 0 0 1 0 1 0 0 0 0 0 2 0 1 0 0 1 0 2 0 0 0 0 1 0 0 2 0 0 0 1 1 0 2 1 1 0 1 2 1 1 0 0 0 0 0 0 0 0 0 0 1 0 2 2 1 2 0 2 0 0 0 0 0 0 0 1 1 0 0 1 0 0 1 0 0 0 0 0 0 0 0 0 0 1 2 0 1 0 0 2 1 1 1 1 1 0 0 0 0 1 2 0 1 0 0 0 0 1 0 1 2 0 0 0 0 0 2 0 1 1 0 0 0 0 0 0 0 0 0 0 0 0 0 1 1 0 1 0 0 0 0 1 1 1 1 1 0 0 1 0 0 0 0 0 0 0 0 1 0 0 0 0 0 0 0 0 0 0 0 0 1 0 0 0 1 0 2 1 0 0 0 1 1 1 0 1 0 0 0 1 0 0 0 1 1 0 1 0 1 1 1 1 0 2 1 0 0 1 0 0 1 0 0 0 0 0 0 0 0 0 0 0 1 0 0 0 1 1 2 0 0 0 0 0 0 0 0 0 0 0 0 0 0 0 0 0 0 0 0 0 0 0 1 2 0 0 1 0 0 1 2 1 1 0 0 0 2 2 1 1 0 0 1 0 0 1 2 0 1 0 0 0 0 0 1 0 2 0 0 0 2 1 0 1 1 0 0 0 1 0 1 1 0 1 0 0 0 0 0 0 1 1 1 0 1 0 0 0 0 1 2 0 1 0 1 1 0 2 0 1 1 0 0 1 1 0 0 0 0 0 0 0 1 0 0 1 1 1 0 0 0 1 0 0 1 0 0 1 0 1 0 1 0 0 0 1 1 1 0 0 0 2 0 0 0 0 0 1 2 0 0 0 1 0 0 0 1 0 0 1 0 0 1 1 0 0 0 0 0 0 0 0 0 0 0 0 1 2 0 0 1 1 0 1 0 0 0 0 1 0 0 0 2 1 0 0 2 0 0 2 0 0 0 0 1 0 1 0 0 0 0 0 0 0 1 0 0 0 0 0 0 1 0 2 0 1 0 0 0 1 1 0 0 0 2 0 0 1 0 0 0 0 0 0 1 0 0 0 0 2 0 0 0 0 1 0 0 0 0 0 0 1 0 0 0 0 1 2 0 1 1 0 0 0 0 0 1 1 1 1 0 0 1 0 1 0 0 0 0 0 0 1 2 1 0 1 0 1 0 0 1 0 0 0 0 0 0 0 1 1 0 0 0 0 0 1 1 0 0 1 0 1 1 0 1 0 1 2 0 0 0 0 0 2 1 2 0 1 0 0 0 0 0 0 0 1 1 1 1 0 0 0 1 1 0 0 0 0 0 1 0 0 1 0 1 0 0 0 2 0 1 0 1 0 0 0 0 1 1 1 0 0 0 0 0 1 0 0 0 0 1 0 2 0 0 1 1 0 0 0 0 0 0 1 1 0 1 0 1 0 0 0 0 0 0 0 1 1 1 0 0 0 0 1 1 1 0 0 1 0 1 1 1 0 1 1 0 0 0 1 1 2 0 0 1 1 1 0 0 0 1 0 1 1 0 0 1 0 0 0 0 0 1 0 0 0 0 0 0 2 1 0 0 1 0 1 0 0 1 0 0 2 0 0 0 0 0 0 0 1 0 0 0 0 0 0 0 1 1 1 0 0 1 0 1 0 1 0 2 0 1 1 1 1 0 0 0 1 0 1 0 0 1 1 0 0 0 0 2 0 0 1 0 0 0 0 0 0 0 1 0 1 0 1 0 0 0 1 0 0 1 0 0 1 1 0 0 0 1 0 0 1 1 0 0 0 1 1 1 1 2 1 0 0 0 0 0 0 0 0 0 0 0 0 0 0 0 0 0 0 0 0 2 0 0 1 0 2 0 1 0 1 1 1 1 1 1 1 0 0 0 0 0 1 0 0 0 0 1 0 0 0 1 0 0 1 0 0 1 0 0 2 0 2 0 1 0 0 1 2 0 0 0 0 0 0 0 1 0 0 0 0 0 0 0 0 0 0 2 0 0 0 1 1 1 0 1 0 0 0 0 0 2 0 1 0 0 1 0 0 0 0 1 0 0 1 1 1 0 1 0 0 0 0 1 0 2 0 0 2 1 0 1 1 0 2 1 0 1 0 0 0 0 0 1 1 1 0 1 0 0 0 1 2 1 0 0 1 0 0 0 0 2 0 2 1 0 1 0 0 1 0 0 0 0 0 2 1 0 0 0 0 1 0 0 0 0 1 1 1 0 2 0 1 0 0 0 1 1 1 0 2 0 0 0 1 1 1 0 1 0 0 0 1 0 1 0 0 1 0 0 0 0 1 2 0 0 0 1 1 0 0 2 0 2 0 1 0 1 0 0 0 0 0 0 0 1 0 0 1 0 2 0 0 0 0 0 1 0 0 0 0 0 2 1 1 0 1 0 0 1 1 0 0 0 0 1 0 1 2 1 0 1 1 1 1 2 0 0 2 0 0 0 0 2 0 0 0 0 0 0 1 0 2 0 0 0 0 0 0 1 1 0 0 1 0 2 1 0 1 1 0 0 0 0 1 1 0 0 0 0 1 0 0 0 0 1 1 0 1 2 1 1 0 2 0 0 0 0 1 1 1 1 0 0 0 1 0 1 1 0 1 0 0 1 0 1 1 1 1 0 0 0 0 0 0 1 0 0 1 0 1 0 1 0 0 0 1 0 0 0 0 2 0 1 0 1 1 0 0 0 0 0 0 0 0 0 0 1 0 1 1 2 0 1 0 1 1 0 1 1 1 2 1 0 0 0 0 0 1 0 1 1 1 0 0 2 0 0 0 0 0 2 0 0 0 0 0 2 0 0 2 0 0 1 0 0 0 2 2 1 0 1 1 0 0 0 0 0 0 0 2 0 1 1 2 0 0 1 1 1 0 0 1 0 0 0 0 0 0 0 0 1 1 0 2 0 1 1 1 0 1 0 0 0 0 2 0 0 1 0 0 2 0 0 0 2 0 1 0 0 0 1 1 0 1 0 0 1 1 0 1 1 1 1 2 0 0 0 0 0 0 0 2 0 0 0 1 0 0 1 0 0 0 1 0 0 1 0 0 0 2 0 0 0 0 0 0 1 0 0 0 1 0 1 0 0 2 0 0 0 1 0 1 0 0 1 1 0 0 0 0 0 0 1 0 0 0 0 0 0 1 0 0 1 0 0 0 1 1 0 0 1 0 1 2 1 0 1 0 0 1 0 1 1 0 0 0 0 2 1 0
DERD_D2_936_07 0 0 0 0 0 1 0 0 0 0 0 0 1 0 2 2 1 1 2 1 1 0 0 1 0 0 1 2 0 1 2 1 0 0 0 1 0 1 0 1 0 0 0 0 0 0 0 1 1 1 0 1 2 0 2 1 0 1 1 1 0 0 0 2 0 0 0 1 1 0 1 0 0 1 0 0 0 1 1 1 1 1 1 1 1 1 0 0 1 0 0 0 1 NA 0 1 0 1 1 0 1 1 2 0 1 0 0 0 0 0 1 0 0 0 2 1 1 1 0 1 2 1 0 1 1 0 0 0 1 0 1 1 1 0 2 0 1 1 1 1 0 0 0 0 0 2 1 0 2 1 0 0 1 1 0 0 0 0 0 1 0 0 0 1 0 1 0 0 0 1 1 0 0 1 0 0 1 0 0 0 1 1 0 0 1 1 0 1 1 0 1 1 0 1 0 2 0 0 0 0 2 1 0 0 0 0 2 0 0 0 0 2 0 1 0 0 2 0 1 0 0 0 0 1 0 2 1 0 0 0 1 1 1 0 1 0 0 0 0 0 0 0 1 0 2 0 1 1 0 1 1 0 0 1 2 0 2 1 0 0 1 1 0 1 0 0 1 1 1 1 0 1 0 0 1 0 1 0 0 0 0 1 0 0 0 0 0 0 0 0 0 0 0 0 1 0 0 0 1 1 0 1 1 1 0 1 1 1 0 1 0 0 0 0 0 0 1 0 2 1 0 0 1 2 0 1 0 1 1 1 0 1 1 1 0 0 0 1 1 0 1 1 1 1 1 0 1 0 0 1 2 2 0 0 0 2 1 0 1 1 0 0 0 2 1 1 1 1 0 0 0 1 2 0 0 0 0 1 0 1 0 2 0 0 1 1 0 0 1 0 0 1 1 0 0 1 1 0 2 0 1 0 0 1 0 1 0 1 1 1 0 1 0 1 1 0 0 2 1 0 0 2 1 0 1 1 1 1 1 0 0 1 1 1 0 1 0 0 1 0 0 1 0 0 0 1 0 0 2 1 1 1 0 0 1 0 0 0 0 0 0 0 0 0 0 1 0 1 0 2 0 0 1 1 0 0 1 1 0 0 0 2 1 1 0 0 0 0 0 2 0 0 0 0 0 0 1 0 0 1 1 1 2 0 1 0 0 0 1 0 0 1 0 1 0 0 0 0 1 1 2 0 0 0 1 2 1 1 1 0 1 0 1 0 0 0 0 1 1 0 0 1 1 0 0 1 0 0 0 1 1 0 0 1 0 0 0 1 1 1 0 0 0 1 0 0 1 0 1 0 0 0 0 0 1 1 1 1 1 1 0 0 2 1 0 1 0 2 0 0 1 0 1 0 0 1 1 1 0 0 1 1 1 0 0 1 0 1 0 NA 1 0 1 0 2 1 0 0 1 0 1 0 0 1 0 1 1 0 1 0 1 1 1 1 1 1 1 0 1 1 0 0 1 0 2 0 0 0 1 0 1 1 1 2 0 1 0 0 0 1 1 1 0 0 0 0 0 0 1 0 0 0 1 1 0 2 1 0 0 0 2 0 1 2 0 0 1 2 0 0 1 1 1 1 0 0 0 0 2 0 0 1 0 0 1 1 0 0 1 1 0 1 1 0 1 0 0 1 1 0 0 1 1 1 2 0 0 1 0 2 0 0 0 0 1 0 0 0 1 0 2 1 0 0 1 0 0 1 0 2 1 0 0 0 0 0 2 0 0 0 0 0 2 1 0 0 0 0 0 0 0 0 0 0 0 0 0 0 0 0 0 0 0 0 1 0 0 1 0 0 0 0 0 0 0 2 0 0 0 2 0 1 0 0 1 0 0 1 0 0 1 1 1 1 0 0 0 0 1 1 0 1 0 1 0 0 0 0 0 0 0 2 0 0 0 0 1 0 1 0 0 0 0 0 1 0 1 0 0 0 1 0 0 0 0 0 0 1 1 1 1 0 1 0 0 0 0 0 1 0 0 2 1 0 0 0 0 0 0 0 1 0 1 0 1 0 1 0 1 1 0 1 0 0 1 0 2 0 0 0 2 0 0 0 2 0 0 0 1 0 1 0 0 0 0 0 0 0 0 0 0 1 0 0 1 1 0 0 0 1 1 0 0 0 0 1 0 0 1 0 0 0 2 1 1 0 0 1 1 1 1 0 0 0 1 0 0 1 0 1 1 2 0 1 0 1 0 1 1 0 0 0 0 0 0 1 0 0 0 0 1 2 1 0 0 0 0 1 0 1 1 0 1 0 0 0 0 2 0 1 1 0 1 0 0 0 0 1 1 0 2 1 0 1 1 0 0 0 1 0 0 0 0 1 0 0 0 1 1 1 1 0 2 0 1 1 0 1 0 0 1 1 1 0 0 0 1 0 0 0 0 0 0 0 0 0 1 1 0 0 0 0 1 0 1 0 0 0 0 0 1 1 0 0 1 0 0 1 2 0 1 0 0 0 0 0 0 0 1 0 0 0 0 2 1 0 0 0 0 2 0 0 0 1 0 1 0 0 1 0 0 0 1 1 0 0 0 0 1 0 2 0 1 0 0 1 1 1 0 0 0 1 1 0 1 0 1 0 0 0 0 0 1 2 1 1 1 0 0 0 1 0 0 0 0 0 0 0 0 0 0 0 0 0 2 0 0 0 1 2 0 0 1 0 0 0 0 0 1 1 0 0 1 0 0 1 0 2 0 0 1 0 0 0 1 0 1 0 0 0 0 0 0 0 0 0 0 0 1 0 1 0 0 0 1 0 0 0 1 0 1 0 0 0 1 0 0 0 0 0 0 0 0 0 0 2 2 1 0 0 1 0 0 0 0 0 0 0 0 0 0 0 1 1 0 0 0 1 0 0 0 0 1 2 1 0 0 0 1 0 0 1 1 1 0 0 1 2 0 0 0 1 0 0 0 1 0 0 0 0 0 1 0 0 1 1 0 0 0 0 1 0 0 1 0 0 0 0 0 1 1 0 1 0 0 1 1 2 0 0 0 1 0 2 0 0 0 0 1 1 1 2 1 0 1 0 0 0 1 1 0 1 0 1 1 1 0 0 0 0 0 0 2 0 1 0 0 2 0 0 1 0 0 0 1 1 0 0 1 1 1 0 1 0 0 1 0 0 2 0 0 0 0 1 1 0 0 0 0 1 0 1 0 0 0 0 0 0 0 1 0 1 0 0 0 1 0 0 0 0 0 1 0 0 0 1 1 0 0 0 0 0 0 0 1 0 1 1 0 0 0 0 1 1 0 1 1 1 0 0 0 0 0 0 1 0 0 0 0 0 0 0 1 0 0 0 0 0 0 0 1 2 0 1 0 0 0 1 1 0 0 0 1 0 1 1 1 0 0 2 0 1 1 0 0 1 1 2 0 0 0 1 2 2 0 0 0 0 0 0 0 1 0 0 0 0 0 0 0 0 1 0 1 0 0 1 0 0 0 0 0 0 1 0 0 0 0 0 0 0 0 1 2 1 0 1 0 2 1 0 0 2 1 0 0 2 1 0 1 0 1 1 0 1 0 0 0 0 0 0 0 0 0 0 0 0 2 0 1 0 1 0 0 0 1 0 0 0 1 0 0 0 0 0 0 0 0 0 1 0 1 0 0 1 0 0 0 1 0 0 2 0 0 1 0 0 0 0 2 0 0 1 0 1 1 1 0 0 0 0 0 0 1 2 0 1 0 0 0 0 1 0 1 0 1 1 2 0 1 0 2 0 1 0 0 0 0 0 0 0 0 0 0 0 2 0 1 0 0 1 1 2 0 0 0 0 1 0 0 0 0 0 0 0 2 0 0 0 2 1 0 1 0 0 0 0 2 0 0 0 0 0 0 0 1 0 0 0 1 1 1 0 0 0 0 1 0 1 0 1 1 0 1 1 0 1 0 0 0 0 0 0 1 0 0 0 1 0 1 0 0 0 0 2 1 1 0 0 1 1 0 0 0 1 0 0 0 0 0 0 1 0 0 0 1 2 0 1 0 0 0 0 0 0 0 1 2 0 1 2 0 2 0 0 2 0 0 0 0 0 0 0 0 0 0 0 0 1 0 0 0 0 0 1 2 0 0 0 0 0 1 0 1 2 0 1 0 0 0 2 0 0 2 1 0 1 1 1 0 0 0 0 1 0 0 0 0 0 0 0 0 0 0 0 1 1 0 0 1 0 0 1 0 0 2 0 0 1 0 1 1 0 0 0 0 1 0 0 0 1 1 0 1 0 0 1 0 1 2 0 1 2 0 1 0 0 1 0 0 0 1 0 0 0 1 1 0 0 0 2 0 1 1 0 0 1 0 0 0 0 1 0 0 1 1 1 0 0 1 0 0 1 1 1 0 0 1 0 0 0 0 2 0 0 1 0 0 0 0 0 1 2 0 0 1 0 2 0 0 1 1 0 0 0 1 0 0 0 0 0 0 1 0 0 0 1 0 0 0 0 0 0 0 1 0 0 0 1 0 1 0 0 1 0 2 0 0 0 0 0 0 1 1 0 0 1 0 2 0 1 0 0 1 1 0 1 0 0 0 1 0 1 0 1 0 0 0 0 0 0 1 1 0 0 0 0 1 1 0 1 0 1 0 1 2 0 2 0 0 0 0 1 1 1 1 2 0 0 0 0 0 0 0 0 0 0 1 0 1 1 1 1 2 1 1 1 1 0 0 0 0 0 0 0 1 0 1 0 0 0 0 1 0 0 0 1 0 0 0 0 0 1 0 0 0 0 0 0 0 0 0 0 0 1 1 0 0 0 1 0 0 1 0 0 0 2 0 0 1 0 0 2 0 0 1 0 0 0 1 0 0 1 0 0 0 0 1 0 0 1 0 2 0 1 0 0 2 0 0 0 0 2 0 1 1 0 1 2 0 2 2 0 0 0 0 0 0 0 0 1 0 2 0 1 1 0 1 0 1 0 2 0 1 1 0 2 2 0 0 0 0 1 0 0 1 0 1 0 0 1 1 1 1 0 1 0 1 2 0 0 0 0 0 0 0 0 0 0 0 2 0 1 0 1 2 0 2 0 0 0 1 1 0 0 0 0 1 0 0 0 0 0 1 1 1 1 1 1 1 0 0 1 0 1 0 0 0 0 0 2 1 0 0 0 1 1 1 0 0 0 1 1 1 0 0 1 0 0 1 0 0 1 1 0 0 0 1 0 0 0 0 1 1 1 0 0 0 1 0 0 0 0 1 0 0 0 1 1 0 0 0 0 0 2 0 0 0 1 0 0 1 0 1 0 1 0 0 0 1 0 0 0 0 0 0 1 0 0 0 0 0 0 0 0 0 0 0 0 1 0 0 0 0 0 0 1 0 0 0 1 0 0 1 1 0 1 0 1 0 0 0 0 0 0 1 0 0 0 0 1 1 0 0 1 0 1 1 0 0 0 0 1 0 0 2 0 0 0 0 0 1 1 0 0 0 2 0 0 1 1 0 1 0 0 1 1 0 2 0 0 0 0 0 1 1 1 0 0 2 2 2 1 0 0 0 1 0 1 0 1 0 1 0 0 0 0 1 1 1 0 0 1 0 1 0 1 0 0 1 0 0 0 0 1 0 1 1 0 2 1 0 0 0 2 0 0 0 1 0 1 0 0 0 1 2 0 0 0 2 0 0 0 0 0 1 0 0 0 0 0 1 0 0 1 0 0 0 1 0 1 0 0 1 0 1 0 0 0 0 1 0 0 1 1 0 0 0 1 0 0 0 0 1 0 0 1 0 0 1 1 1 2 0 0 1 0 0 1 1 1 0 0 0 0 0 0 2 2 0 0 1 0 0 1 1 1 0 1 0 0 2 1 0 0 1 1 0 1 0 0 2 0 0 0 1 0 1 0 0 0 0 0 0 0 0 1 1 1 1 0 0 0 0 1 1 0 1 0 1 1 1 0 1 0 1 1 2 0 0 0 1 1 0 1 0 1 1 0 0 0 1 0 1 0 0 0 0 0 0 1 2 1 0 1 2 0 1 1 1 1 1 1 1 0 0 0 2 0 1 0 1 0 0 0 0 1 1 0 1 0 0 0 1 0 0 1 0 2 1 0 1 0 0 0 1 0 0 1 1 0 1 0 0 0 2 0 0 0 1 0 0 0 0 0 1 1 0 0 0 0 1 0 1 0 1 0 0 0 0 0 0 0 0 0 0 0 0 0 0 0 1 0 0 1 0 0 2 1 1 0 0 1 1 2 0 0 0 1 1 0 0 2 0 0 0 1 2 1 2 1 0 0 1 0 1 1 0 0 0 1 0 1 0 0 0 0 0 0 1 1 2 2 0 2 0 0 0 0 0 0 0 1 0 0 0 1 0 0 1 0 0 0 0 0 0 0 1 0 0 2 1 0 1 0 0 1 0 0 0 0 0 1 0 0 0 1 1 0 0 0 0 0 0 1 0 1 1 0 1 0 0 1 2 0 0 1 0 0 0 1 0 0 0 0 0 0 0 0 0 0 0 0 1 1 0 0 0 1 1 1 1 0 0 0 0 0 0 0 0 0 0 0 1 1 0 0 2 0 1 0 1 0 0 0 1 0 0 0 0 0 1 0 2 2 0 2 0 1 1 1 0 2 0 0 0 0 0 0 0 2 1 0 0 0 0 1 0 0 0 0 0 1 1 1 2 0 1 0 0 0 1 0 0 0 0 1 0 0 1 0 0 0 1 1 2 0 0 0 1 0 0 0 0 0 0 0 0 1 0 0 0 0 0 1 0 0 0 0 2 0 0 0 1 0 0 1 0 1 1 0 0 0 2 2 1 0 1 0 1 0 0 1 1 0 0 1 0 0 1 0 2 0 1 0 1 0 1 1 0 0 1 0 0 0 1 0 2 2 0 2 0 1 0 1 0 0 1 0 1 1 1 1 0 0 0 0 1 0 1 0 2 1 0 1 0 1 1 0 0 1 1 0 0 0 0 1 0 0 0 0 1 0 0 1 1 0 1 1 0 0 0 0 0 1 0 1 0 1 0 0 0 1 1 1 1 0 0 2 1 1 2 0 1 1 1 1 0 0 1 0 0 0 0 1 0 0 0 2 2 2 0 0 1 0 1 0 0 0 0 0 0 0 2 0 1 0 1 0 2 1 0 0 0 0 1 1 1 0 0 0 0 0 2 1 1 1 0 0 0 0 0 0 0 1 0 0 0 0 0 0 1 1 1 1 1 0 0 2 0 2 0 2 0 0 0 1 0 0 0 0 1 0 0 1 1 0 1 0 0 0 1 1 1 1 0 2 0 0 0 0 1 0 0 0 0 0 0 0 0 0 1 1 0 2 0 0 0 0 0 0 0 0 1 1 0 1 0 0 1 0 1 0 0 0 0 0 0 1 2 0 0 1 1 1 0 0 1 0 0 0 0 0 1 0 0 1 1 0 0 0 0 0 1 0 0 0 0 2 0 0 0 0 0 2 1 0 0 0 1 1 0 1 0 1 0 0 0 1 0 0 0 2 0 1 1 1 0 0 0 1 0 0 0 0 0 1 0 0 0 1 0 1 0 0 1 0 0 0 2 0 0 0 0 1 0 2 0 0 0 1 0 1 1 0 0 0 1 1 2 1 0 0 1 1 0 0 1 1 0 1 1 0 0 0 1 0 1 0 0 0 0 0 1 1 1 0 0 0 0 0 1 1 0 0 1 0 0 1 1 1 1 0 0 0 0 1 0 2 0 0 1 0 1 0 1 0 1 0 0 1 0 1 2 2 0 0 1 0 0 0 0 0 0 0 0 2 1 0 0 0 1 1 1 0 2 0 0 0 1 0 0 0 0 0 0 1 1 0 0 0 0 0 0 0 1 1 0 1 1 0 1 0 0 1 1 0 1 1 2 1 0 0 0 0 0 1 0 0 2 0 1 1 0 0 1 0 0 1 1 0 0 0 0 1 0 1 0 0 0 1 1 1 0 1 0 1 1 0 0 0 1 0 0 0 1 0 0 1 1 1 0 0 1 1 1 1 1 0 0 0 0 0 0 0 0 0 0 0 0 0 1 0 0 0 0 0 0 0 NA 0 0 2 1 2 0 1 0 1 0 2 0 2 1 0 0 0 1 0 0 0 0 0 0 0 1 0 0 0 1 0 0 0 0 0 1 1 1 1 0 1 0 0 0 0 0 2 1 0 0 1 0 0 1 2 0 0 0 0 0 0 1 0 0 0 1 0 0 0 1 0 1 0 0 1 0 0 0 0 0 1 1 0 0 1 0 0 0 0 2 0 0 0 2 1 0 1 1 0 0 1 1 0 1 2 0 1 1 0 0 1 0 0 1 0 0 0 0 0 1 0 1 1 1 0 0 1 0 0 0 1 2 0 0 1 0 0 1 0 1 0 1 0 0 1 0 0 0 0 0 0 0 0 0 0 0 1 0 0 2 0 0 0 0 0 1 1 0 1 1 1 0 0 0 1 2 0 0 1 0 0 0 1 1 2 1 1 0 0 0 1 0 1 0 0 1 0 0 0 0 1 2 0 1 0 1 1 0 0 1 1 1 0 1 1 1 0 0 0 0 0 1 0 1 0 0 0 0 1 0 0 1 0 0 0 0 0 0 0 0 1 1 0 1 0 0 0 1 0 1 0 0 0 0 1 1 0 1 0 1 1 0 0 2 0 2 2 1 0 0 1 1 0 0 1 0 0 0 2 0 1 0 0 0 0 1 1 1 0 0 0 1 0 2 1 0 0 0 1 0 0 0 1 0 1 0 0 0 1 0 0 0 0 0 1 1 1 1 0 0 0 1 0 0 0 0 0 2 1 1 0 0 0 1 0 1 1 0 1 0 0 1 1 0 1 0 2 0 0 0 1 0 1 0 0 0 1 0 0 0 0 1 0 0 2 0 0 0 0 1 0 1 0 0 0 0 0 1 0 0 0 0 0 1 0 0 0 1 1 0 0 1 0 2 2 0 0 0 1 1 0 1 0 0 0 0 0 0 1 1 0 0 0 1 0 0 1 2 0 2 0 0 1 0 0 1 0 0 1 1 1 1 1 0 0 2 1 1 0 0 1 0 0 0 0 0 0 0 1 1 2 1 1 0 0 0 1 1 1 0 1 0 0 0 0 0 0 1 0 1 2 0 2 0 2 1 0 1 1 1 0 0 0 1 0 0 1 0 0 1 1 0 0 2 0 1 1 0 0 1 1 0 0 0 0 1 2 0 2 0 0 1 2 0 0 0 1 1 0 1 1 0 0 0 2 0 0 0 0 0 0 1 0 0 0 0 0 0 1 0 0 0 0 0 0 0 2 0 0 1 0 0 0 0 1 0 1 0 1 0 1 0 0 1 1 0 0 0 0 0 1 0 1 0 1 0 0 1 1 0 0 0 0 0 0 1 0 1 0 1 0 2 1 0 0 0 1 0 2 0 0 1 0 0 1 0 1 1 0
DERD_D2_936_08 0 0 0 1 0 1 0 0 0 0 0 0 0 0 1 0 0 1 2 0 1 0 0 0 0 0 1 2 0 1 1 0 0 0 0 1 0 0 1 0 0 0 0 0 0 0 1 1 1 0 0 1 1 0 2 0 0 1 1 0 0 0 0 2 0 0 1 2 0 0 0 1 0 1 0 0 0 1 1 0 1 1 1 1 1 1 0 0 1 0 0 1 1 0 0 0 0 2 1 0 1 1 1 0 1 0 1 0 1 0 0 0 0 1 1 1 1 0 1 1 2 1 0 1 2 0 1 0 1 1 1 1 2 0 1 0 0 1 2 2 2 0 0 0 0 2 1 1 1 1 0 0 2 0 1 0 0 0 0 0 0 0 0 0 1 1 0 0 0 1 1 0 1 1 0 0 1 1 1 0 0 1 0 0 1 1 0 1 1 1 1 0 0 0 0 1 0 0 0 1 2 1 0 1 0 0 1 0 0 0 1 2 0 1 0 0 0 0 0 0 0 1 1 1 0 0 0 0 0 0 1 0 0 0 0 0 0 0 0 0 0 0 2 0 2 0 1 1 0 1 0 0 0 1 2 0 1 0 1 1 1 0 0 1 0 1 0 0 1 1 0 1 0 0 1 1 1 0 0 1 0 2 0 0 0 0 0 0 0 0 0 0 0 0 0 0 0 1 2 0 0 0 1 1 0 2 0 0 0 1 1 1 0 0 0 0 1 0 2 1 0 0 1 2 1 1 0 1 2 0 1 1 1 2 0 0 0 0 1 0 1 1 0 1 1 0 1 0 0 1 1 2 1 0 0 1 1 1 0 0 0 0 0 1 2 2 1 1 0 0 0 1 1 0 0 0 0 1 0 1 0 1 0 0 1 1 0 0 1 0 0 1 1 1 0 2 1 0 2 0 0 0 1 1 0 2 1 1 0 1 0 1 1 0 1 0 0 2 2 0 0 1 1 0 1 1 1 1 1 0 0 1 1 1 0 1 2 0 1 1 0 1 0 2 1 1 0 0 2 1 1 1 0 0 0 0 0 0 0 0 0 0 0 0 0 1 0 1 0 1 0 0 1 1 0 0 0 1 0 0 0 1 1 0 0 1 0 0 0 2 0 0 0 0 0 1 0 0 0 0 1 0 1 0 0 0 0 0 1 0 0 1 0 1 1 0 0 0 1 1 1 0 0 0 0 1 1 1 1 0 1 0 0 0 0 0 0 1 1 0 0 1 2 0 0 1 0 0 0 1 1 0 0 2 0 0 0 2 1 1 0 0 0 1 0 0 2 0 1 0 0 0 1 0 0 1 2 1 1 2 0 0 0 0 0 1 0 2 0 0 1 0 1 0 0 1 1 1 0 0 0 0 1 0 0 0 0 1 0 NA 1 0 1 0 2 1 0 0 1 1 2 0 1 1 1 1 1 0 1 0 0 1 1 1 1 1 0 0 1 1 0 0 1 0 2 0 0 0 1 0 1 1 1 1 0 1 0 0 0 0 0 1 0 0 0 0 0 0 1 1 0 0 0 1 0 1 1 0 1 0 2 0 1 1 0 0 1 1 0 1 1 1 1 1 0 0 0 0 2 1 0 0 0 0 1 1 1 0 1 1 0 1 1 0 1 0 0 1 2 0 1 0 1 0 0 0 0 1 0 2 0 0 1 0 2 0 0 0 2 0 1 1 0 0 1 0 0 0 1 2 1 0 0 0 0 1 2 0 0 1 1 1 0 1 0 1 0 0 0 0 0 0 0 0 0 0 0 0 0 0 0 0 0 0 0 1 0 0 0 0 0 0 0 0 0 2 0 0 0 2 0 1 0 0 0 0 0 0 0 0 1 1 1 0 0 0 0 0 1 2 0 0 1 1 0 0 0 0 0 0 0 2 0 1 0 0 1 0 1 0 0 0 0 0 0 1 1 0 0 0 0 0 0 0 0 0 0 0 1 0 0 0 1 0 2 0 0 0 1 0 0 2 1 0 0 0 0 0 0 0 0 0 1 0 0 0 1 0 0 1 0 1 0 0 1 0 2 0 0 0 2 0 0 0 2 0 1 0 0 0 0 0 0 0 0 0 0 0 0 0 0 1 0 0 1 1 0 0 0 1 0 0 0 0 0 1 0 1 1 0 0 0 1 1 1 0 0 1 0 1 1 0 0 1 0 0 0 1 0 1 0 0 1 2 0 1 0 1 1 0 0 0 0 0 0 0 0 0 0 0 1 1 1 0 0 0 0 0 0 1 1 1 0 0 1 0 0 2 0 0 1 0 0 0 0 0 0 1 0 0 2 1 0 1 1 0 0 0 1 0 0 1 0 1 0 0 0 0 1 1 1 0 2 0 1 1 0 0 0 0 0 1 1 0 0 0 1 0 0 0 0 0 0 0 0 0 1 2 0 0 0 0 1 0 1 0 0 0 1 0 1 1 0 0 1 0 0 1 0 0 1 0 0 0 0 2 0 0 2 0 0 1 0 1 1 0 0 0 0 1 0 0 0 1 1 0 0 0 0 0 0 0 0 1 0 0 0 0 0 0 2 1 0 1 0 0 1 1 0 0 0 0 1 0 1 0 1 0 0 1 0 0 0 2 0 1 1 1 0 0 1 0 0 0 0 0 0 0 0 0 0 0 0 0 0 0 0 0 1 1 0 1 1 0 0 0 0 0 1 1 0 0 1 0 0 0 0 1 0 0 1 0 0 0 0 0 1 0 0 0 0 0 0 0 0 1 0 0 1 0 0 1 0 0 1 0 0 1 0 0 0 0 1 0 0 1 0 0 0 1 0 0 0 0 0 2 1 1 1 0 0 1 0 0 0 0 0 0 0 0 0 0 1 0 0 0 0 1 0 1 1 0 0 0 1 0 0 0 1 0 0 1 1 1 0 0 1 2 0 0 0 0 0 0 0 1 0 0 0 0 0 2 0 0 1 1 0 0 0 0 1 0 1 1 0 0 0 0 0 1 2 0 1 0 0 1 1 2 0 0 0 1 0 2 0 0 0 0 1 1 1 0 0 0 1 0 1 0 0 1 0 0 0 1 1 1 0 0 1 0 0 0 2 0 NA 0 0 1 0 0 0 0 0 0 1 1 0 0 2 1 1 0 1 0 0 1 0 0 2 0 0 0 0 1 1 0 0 0 0 1 0 0 2 1 0 0 0 1 0 1 0 1 0 0 0 0 0 0 0 0 0 1 2 0 0 1 0 0 1 0 0 0 0 0 2 0 0 0 0 0 0 0 2 1 0 1 1 2 0 1 0 0 0 1 1 1 0 1 0 0 0 0 1 0 0 0 0 0 0 0 1 2 0 0 0 0 1 1 1 0 0 0 0 0 1 1 1 0 0 2 0 1 0 0 0 1 2 2 0 0 0 1 0 2 0 0 0 1 0 0 0 0 1 0 0 0 0 0 0 0 1 0 1 0 0 2 0 0 0 0 0 0 1 0 0 0 1 1 0 0 1 1 2 1 0 1 0 1 0 0 0 1 1 0 0 2 1 0 0 0 1 1 0 1 0 0 0 0 0 0 0 1 0 1 0 1 2 0 1 1 0 0 0 0 1 0 2 0 1 0 0 0 0 0 0 0 0 0 1 1 2 0 0 1 0 0 0 0 0 0 1 1 0 1 0 0 1 0 2 0 0 0 0 0 2 1 0 0 0 0 0 0 1 2 0 0 0 0 0 0 2 0 1 0 1 1 1 0 2 0 2 0 0 0 0 0 0 0 0 0 0 0 0 0 1 0 1 0 0 0 1 1 0 0 0 1 1 0 0 2 1 0 0 1 2 0 0 0 1 1 0 0 0 0 0 0 2 0 1 0 0 0 1 0 1 0 0 0 0 1 1 0 0 0 0 1 0 1 0 1 1 2 1 1 0 1 0 0 0 0 0 1 1 0 0 0 1 0 1 0 0 0 0 1 1 1 1 0 0 0 0 0 1 2 0 0 0 0 0 0 0 0 0 0 2 2 0 1 0 0 0 0 1 0 0 2 0 0 0 2 0 2 0 1 2 1 1 0 0 0 0 0 0 0 0 0 1 1 0 1 0 0 0 1 1 0 0 0 0 0 1 1 1 2 0 1 0 0 0 2 0 0 1 1 0 1 1 0 0 0 0 0 1 1 0 0 0 0 0 0 0 0 1 0 0 1 0 0 0 0 0 1 0 0 2 0 0 1 0 1 0 0 0 0 1 1 0 0 0 0 1 0 1 0 0 1 0 1 2 0 1 1 0 0 0 0 1 1 0 0 0 0 0 0 1 0 1 0 0 2 0 1 1 0 0 0 1 0 0 0 1 0 0 2 1 1 0 0 1 0 0 1 1 0 1 0 0 1 1 0 0 2 0 0 1 1 0 0 0 0 1 2 1 1 1 0 2 1 0 1 0 0 1 0 1 0 0 0 0 1 0 0 0 0 0 1 0 1 0 0 0 0 2 1 0 0 0 1 0 1 0 0 1 0 2 0 0 0 0 0 0 1 0 0 0 0 0 0 0 2 0 0 1 1 0 0 0 0 0 0 0 1 0 0 0 0 0 0 0 0 0 1 0 0 0 0 1 1 0 0 0 1 0 1 2 0 2 0 0 1 1 0 1 1 1 2 0 0 0 0 0 0 0 0 0 0 1 0 1 0 1 2 1 1 1 2 1 0 0 0 0 0 0 0 0 0 1 0 0 1 0 1 0 0 0 1 0 0 0 0 0 2 0 0 0 1 0 0 0 0 0 1 0 1 2 1 0 0 0 0 0 1 0 0 0 2 0 0 0 0 0 1 0 0 1 0 0 0 1 0 0 0 0 0 0 1 1 1 0 1 0 2 0 1 0 0 2 0 0 0 0 1 2 1 1 0 1 2 0 2 2 0 0 1 0 0 0 0 1 1 0 1 0 2 1 0 1 0 1 0 1 0 0 1 0 2 2 0 0 0 0 2 0 0 1 0 1 0 1 1 1 1 1 0 1 0 0 2 0 0 0 1 0 1 1 0 0 0 0 2 0 1 0 1 2 0 1 0 0 0 1 1 0 0 0 1 0 0 1 0 0 0 1 1 1 1 0 1 1 0 0 1 0 1 0 0 0 0 0 2 2 0 0 0 0 1 1 0 0 0 1 1 1 0 0 0 0 0 0 0 1 0 0 0 0 1 1 0 0 1 0 1 0 1 0 0 0 0 0 0 0 0 0 0 0 0 1 1 0 0 0 0 0 2 2 0 2 1 0 0 1 0 0 0 1 1 0 0 1 0 0 0 0 1 1 0 0 0 0 0 0 0 1 0 0 0 0 0 1 0 0 0 0 0 0 0 1 0 1 1 0 0 1 0 0 1 0 1 0 0 0 0 0 0 1 0 1 0 0 1 1 0 0 1 0 1 0 1 0 0 0 0 0 0 2 0 0 0 0 0 1 1 2 0 0 1 0 0 1 0 0 0 0 0 1 0 0 2 0 0 0 0 0 1 1 1 0 0 2 1 2 1 0 0 0 1 0 1 0 1 0 1 0 0 0 0 0 1 0 0 0 1 0 1 0 1 0 0 1 0 0 0 0 1 1 1 0 0 2 1 0 0 0 2 0 0 0 0 0 1 0 0 0 1 2 0 0 0 1 0 0 0 0 0 1 0 1 0 0 0 1 0 0 0 0 0 0 1 0 0 0 1 0 0 1 0 0 0 0 0 0 0 1 1 0 0 0 1 0 0 0 0 1 0 0 1 0 0 0 1 1 2 0 0 1 0 0 2 0 1 0 0 0 0 0 0 1 2 0 0 1 0 1 1 0 1 0 1 0 1 2 1 0 0 0 1 1 0 0 0 1 0 0 1 1 0 0 0 0 0 0 0 0 0 0 1 1 0 0 0 0 0 0 1 1 0 1 0 1 1 0 0 1 0 0 0 2 1 1 0 1 2 0 1 0 1 0 0 0 0 1 0 1 0 0 0 0 0 1 1 2 1 0 1 2 0 1 0 1 1 1 0 1 0 1 0 2 0 0 0 1 0 0 0 0 1 0 0 1 0 0 1 0 0 0 1 0 1 0 1 2 0 0 0 0 1 0 0 1 0 2 0 0 1 1 0 0 0 0 0 0 0 0 0 0 0 0 0 1 0 1 0 1 0 0 1 0 0 0 0 0 1 0 0 0 0 0 0 1 0 1 0 0 1 0 0 2 1 1 0 0 2 0 1 0 0 0 1 1 0 0 2 0 0 0 1 1 1 2 1 0 0 0 2 0 0 0 0 0 0 0 1 0 0 0 0 1 0 1 1 1 1 0 2 0 0 0 1 0 0 0 1 0 0 0 1 0 0 1 0 0 0 0 0 0 0 0 0 0 2 1 0 0 0 0 1 1 1 2 1 0 0 0 0 0 0 1 0 1 0 0 0 0 1 0 1 2 0 1 0 0 1 1 0 1 0 0 0 0 0 1 0 0 0 0 0 0 0 0 0 1 0 1 0 0 0 0 1 1 1 1 1 0 0 0 0 1 0 0 0 0 0 1 1 0 0 1 0 1 0 1 0 0 0 0 0 0 0 0 0 0 0 1 1 0 1 0 2 1 0 0 2 0 0 0 0 0 0 0 1 0 0 0 0 1 1 0 1 0 1 0 1 0 0 1 0 1 0 0 0 0 0 0 0 0 0 0 0 2 0 0 0 1 1 2 0 0 0 1 0 0 0 0 0 0 0 0 1 0 0 0 0 0 1 0 0 0 0 2 0 1 0 1 0 0 0 0 1 1 0 0 0 2 1 0 0 1 0 1 0 0 0 1 0 0 0 0 0 1 0 1 0 2 0 1 0 1 1 0 1 1 0 0 0 1 0 1 2 0 2 0 0 0 0 0 0 1 0 1 2 1 0 0 0 0 1 0 0 1 0 1 0 0 2 0 1 1 0 0 1 1 0 1 0 1 1 0 0 0 0 1 0 0 1 0 0 1 2 0 0 0 1 0 1 0 1 0 1 1 0 0 1 1 1 1 0 0 2 0 0 1 0 0 1 1 0 0 0 1 0 0 0 1 1 0 1 0 2 2 1 0 0 1 0 1 0 0 0 0 0 0 0 0 0 1 0 2 0 2 1 0 0 0 0 1 1 1 0 1 1 0 0 2 1 0 1 0 0 1 0 0 0 0 1 0 0 0 0 0 0 2 1 1 0 0 0 0 1 0 2 0 0 0 0 0 1 0 0 0 0 2 0 0 1 1 0 0 0 0 0 1 0 0 1 0 2 0 0 0 0 1 0 0 0 1 0 0 0 1 0 0 1 1 2 0 0 1 0 0 0 0 0 1 1 0 1 0 0 1 0 2 0 0 0 0 0 0 1 2 1 0 1 1 1 0 0 1 0 0 0 0 0 1 0 1 1 1 0 0 1 0 1 1 1 0 0 0 2 0 0 0 0 0 2 0 0 0 0 1 1 0 0 0 1 0 0 0 1 0 0 0 1 0 1 1 0 0 0 1 1 0 0 0 0 0 1 0 0 1 0 1 1 0 0 1 0 1 0 1 0 0 0 0 1 0 0 0 1 0 0 0 1 0 0 0 0 1 1 2 0 0 0 1 0 0 0 1 0 0 1 1 0 1 0 1 0 1 0 0 0 0 0 0 0 1 0 0 0 0 1 1 0 1 1 1 0 0 2 2 1 0 0 0 0 1 1 1 2 0 0 0 0 1 0 1 0 1 0 0 1 0 1 2 0 0 0 1 0 0 0 0 0 0 0 0 2 2 0 0 0 0 1 0 0 1 0 0 0 1 0 0 0 0 0 0 1 1 0 0 0 0 0 0 1 0 1 0 1 1 0 1 0 0 1 1 0 1 2 0 0 0 0 0 0 0 0 0 0 2 0 1 1 0 0 1 0 0 1 1 0 0 0 0 1 0 0 1 0 0 1 0 0 0 1 0 0 1 0 0 0 1 0 0 0 1 0 0 1 0 1 0 0 1 1 1 1 2 0 0 0 0 0 0 0 1 0 0 0 0 0 1 0 0 0 0 0 0 0 0 0 0 2 1 2 0 1 0 1 0 1 0 2 1 0 0 0 0 0 0 0 0 0 1 0 1 0 0 0 0 0 0 0 0 0 1 0 0 1 0 1 0 0 1 0 0 2 0 0 0 1 0 0 1 2 0 0 0 0 0 0 1 0 0 0 2 0 0 0 1 0 1 0 0 1 0 0 0 0 2 1 1 0 1 0 0 0 0 0 2 0 0 0 0 2 0 1 0 0 0 0 1 0 2 1 0 0 0 0 0 1 0 2 1 0 0 0 0 0 1 0 1 0 0 0 0 1 0 0 1 2 2 0 0 1 0 0 1 0 1 0 2 0 0 0 0 0 0 0 0 0 0 0 0 1 0 1 0 1 1 0 0 1 0 0 2 1 0 1 1 1 0 0 0 1 2 0 0 2 0 0 0 1 0 1 1 1 0 0 0 1 1 1 0 0 1 0 0 0 0 1 1 0 0 0 2 1 0 0 2 1 2 0 1 1 1 0 0 0 0 1 0 0 1 0 1 1 0 2 0 0 0 0 0 0 0 0 0 0 0 0 1 0 1 1 0 0 0 0 0 0 0 0 0 0 0 1 1 0 1 0 0 0 2 0 1 1 0 0 0 1 2 0 0 0 0 0 0 2 0 1 0 0 0 0 0 0 0 1 0 0 1 0 2 0 0 0 1 0 0 0 0 1 1 1 0 0 0 1 1 0 0 0 1 1 0 1 1 1 1 0 1 0 0 0 0 0 1 1 2 0 0 0 1 0 1 0 0 1 0 0 1 1 0 1 1 1 0 0 0 1 0 1 0 0 0 1 0 0 0 0 1 0 0 1 0 0 0 0 1 1 1 0 0 1 0 0 1 0 0 0 0 1 1 0 0 0 0 1 1 0 1 0 1 1 0 1 1 0 1 1 1 0 0 0 0 1 0 1 1 1 0 0 2 0 0 0 1 0 2 0 0 0 0 0 2 0 0 2 1 1 0 1 0 0 1 2 1 0 0 1 0 0 0 0 0 0 0 1 1 2 2 1 0 0 0 0 1 0 0 1 0 0 0 0 0 0 0 0 1 2 0 2 0 1 0 0 1 0 1 0 0 0 1 0 0 1 0 0 1 0 0 0 2 0 0 0 0 0 1 2 0 0 0 0 1 1 0 0 0 0 1 2 0 0 0 1 1 0 0 1 0 0 0 2 0 0 0 0 0 0 0 0 0 0 0 0 0 2 0 0 0 0 0 0 0 2 0 0 1 0 0 1 0 2 0 1 0 0 0 1 0 0 1 1 0 0 0 0 1 1 1 1 0 0 0 0 0 1 0 0 0 0 0 1 0 1 1 0 1 0 1 1 0 0 0 0 0 0 0 1 1 0 0 0 0 2 1 0
DERD_D2_936_09 0 0 0 0 0 0 0 0 0 0 0 0 1 0 2 1 0 1 1 1 0 0 0 0 0 0 1 2 0 1 2 1 0 0 0 1 0 1 1 0 0 0 0 1 0 1 1 2 0 0 1 0 0 0 2 0 0 1 0 1 0 0 0 0 0 0 0 1 0 0 0 0 0 2 0 0 0 1 1 0 1 1 0 0 2 1 0 0 1 0 0 1 1 NA 0 0 0 1 2 0 0 1 1 0 1 0 1 0 0 0 0 0 0 1 2 0 1 2 0 1 0 1 0 0 1 0 1 0 0 1 1 1 1 0 2 1 1 1 2 1 0 1 1 0 1 2 0 0 2 0 0 0 1 1 1 0 0 0 1 1 0 0 0 1 0 0 0 0 0 2 1 0 1 0 0 0 1 0 0 0 0 1 1 0 1 0 1 1 2 1 1 1 0 1 0 2 1 0 0 1 1 0 0 0 1 0 0 0 0 0 0 1 1 0 0 1 0 0 0 0 0 1 1 1 0 1 2 0 0 0 0 0 0 0 0 0 0 1 1 0 0 1 1 0 2 1 0 2 0 0 0 0 0 0 2 0 2 0 0 0 0 0 1 1 1 0 0 0 1 0 0 0 0 0 1 1 0 1 0 1 0 2 0 0 0 0 0 0 0 0 0 1 1 0 1 0 0 1 2 0 0 1 1 1 0 1 0 1 0 0 0 1 0 1 0 1 1 0 2 0 0 0 1 0 0 2 0 1 2 1 0 0 2 1 0 0 0 1 0 0 0 1 0 1 1 0 0 0 1 1 2 1 0 0 0 1 1 0 0 1 0 0 0 1 1 1 1 1 0 0 0 0 1 1 0 1 0 1 1 0 0 1 0 0 2 1 0 0 1 0 0 1 1 1 0 1 1 0 1 0 1 1 0 1 0 2 0 0 1 0 0 1 1 1 2 0 0 2 1 0 1 0 0 0 1 1 1 0 1 0 2 0 1 1 0 1 2 0 2 0 0 1 0 0 1 1 0 0 1 0 1 1 0 0 0 0 0 0 0 1 0 0 0 0 0 1 0 1 0 2 0 0 1 2 0 0 1 0 1 0 0 0 1 1 0 0 0 0 0 2 0 0 0 0 0 0 1 0 0 0 1 0 2 0 1 0 0 0 1 0 0 1 0 1 1 0 0 0 1 1 2 1 0 0 0 1 1 1 1 1 2 1 0 0 2 0 0 1 1 0 0 2 1 0 0 1 0 0 0 1 0 0 0 2 0 0 0 1 0 1 0 0 0 0 0 0 1 0 0 0 0 0 1 0 0 0 1 1 0 1 0 0 1 1 0 0 0 2 0 0 0 1 1 0 0 2 1 1 0 0 1 0 2 1 0 1 0 0 0 0 1 0 2 0 1 0 0 0 1 0 2 0 0 1 0 1 0 0 0 0 0 2 1 1 1 1 0 0 1 1 0 0 1 0 0 1 0 0 1 0 0 0 1 0 0 1 1 0 0 0 1 1 0 1 0 0 1 1 1 1 0 0 0 1 0 1 1 0 1 0 2 0 1 2 0 0 1 1 0 0 1 1 0 1 0 0 0 1 0 0 0 1 0 0 0 0 1 0 0 0 0 0 0 0 1 0 0 1 2 0 1 0 1 1 1 0 0 1 1 2 0 0 0 0 0 0 0 0 0 0 1 1 0 0 1 0 1 1 0 2 0 0 0 0 1 1 1 0 0 0 0 0 1 2 0 1 0 0 0 0 0 0 0 0 0 0 0 0 0 0 2 0 0 1 0 1 0 1 0 0 0 0 0 0 0 1 0 0 0 1 0 1 1 0 1 0 0 0 0 0 1 1 1 0 0 0 0 0 2 1 0 0 1 2 0 1 0 0 0 0 0 0 1 1 0 0 1 0 1 0 1 0 0 0 0 2 1 0 0 1 0 0 1 0 0 0 0 0 1 1 0 0 0 0 1 0 0 1 0 0 1 2 1 0 0 0 0 0 0 0 1 0 0 0 1 0 1 0 1 1 0 1 0 0 1 0 2 0 0 0 2 0 0 0 0 0 0 0 0 0 1 0 0 0 0 0 0 1 0 0 0 0 0 1 0 1 0 0 0 1 1 0 0 1 0 1 0 0 2 0 0 2 2 0 0 0 0 1 1 0 1 0 0 1 1 0 0 0 0 1 1 1 0 1 0 0 0 1 1 0 0 0 0 0 0 1 0 0 0 0 1 2 1 0 0 0 0 1 0 1 2 2 0 0 1 0 0 1 0 1 1 0 1 0 0 0 1 0 0 0 2 1 0 0 1 0 0 0 0 0 0 0 0 1 0 0 0 0 1 1 1 0 2 1 0 1 0 1 0 1 1 1 0 0 1 0 2 0 0 0 0 0 0 2 0 0 1 2 1 0 0 0 1 0 2 0 0 0 0 0 1 1 0 0 2 0 0 0 2 0 1 0 0 0 0 2 0 0 2 0 0 1 0 2 1 1 0 0 0 1 0 0 0 1 1 0 0 0 1 0 0 0 0 1 1 0 0 0 0 0 1 0 1 1 0 1 1 0 0 0 0 0 1 1 0 0 0 0 0 1 0 0 2 1 1 1 1 0 0 0 0 0 0 0 0 0 0 0 0 0 0 0 0 0 0 0 0 1 1 1 0 0 0 0 0 0 0 0 2 1 0 0 0 0 0 1 1 1 0 0 1 0 0 0 1 0 1 0 0 0 0 0 1 0 0 0 1 0 1 0 2 1 0 1 0 0 0 1 0 0 1 0 0 0 1 1 0 0 0 0 0 0 0 1 0 2 0 1 0 0 1 2 0 0 0 2 0 0 0 1 0 0 0 1 1 0 0 1 1 0 1 0 0 1 0 0 0 0 1 0 0 0 0 1 0 0 0 1 1 0 1 1 0 0 0 1 1 0 0 0 0 2 0 0 1 0 0 0 0 0 0 0 1 0 0 0 0 0 0 1 0 0 1 0 0 0 0 2 0 0 0 2 0 2 0 0 0 0 1 1 0 1 0 0 1 0 2 0 0 1 0 1 0 1 1 1 0 0 0 0 0 0 1 0 NA 0 0 1 0 0 0 0 0 0 1 1 0 0 2 1 1 0 1 0 0 1 0 0 2 0 0 0 1 2 0 0 0 0 1 1 0 0 1 0 1 0 0 1 1 1 0 1 0 0 0 1 0 1 0 0 0 1 1 0 0 1 0 0 0 0 0 0 0 1 2 0 1 1 1 0 0 0 1 1 0 1 1 1 0 1 0 0 0 0 1 1 0 1 0 0 0 0 1 0 0 0 0 0 0 0 2 0 0 0 0 0 1 0 0 0 1 0 1 0 1 0 0 0 0 2 0 1 0 0 0 0 0 1 0 1 0 2 1 2 0 0 0 0 0 1 0 1 1 0 0 0 2 0 0 0 0 1 1 0 0 2 0 1 0 0 0 0 0 0 0 0 0 0 0 0 1 1 1 1 0 0 0 1 0 0 0 1 0 0 0 2 1 0 1 0 0 1 0 2 1 0 2 0 0 0 0 0 0 0 0 1 2 1 1 1 0 1 0 0 0 1 2 2 1 1 0 0 0 0 0 0 0 0 1 0 2 0 0 0 0 0 0 0 0 0 2 1 0 1 0 0 1 0 2 0 0 2 0 0 1 0 0 1 0 0 0 0 0 0 0 0 0 0 0 0 2 1 1 0 1 1 1 0 1 0 2 0 1 1 0 0 0 0 0 0 1 0 0 0 2 0 1 0 0 1 2 2 0 0 0 0 0 0 0 1 1 1 0 0 2 0 0 0 2 1 0 1 0 0 1 0 2 0 0 0 0 0 1 0 0 0 0 0 1 1 1 0 0 0 1 1 1 0 0 1 1 0 1 2 0 1 0 0 0 0 0 0 1 0 0 0 1 0 2 0 0 0 0 0 0 1 1 0 1 1 0 0 1 0 0 0 0 0 0 0 1 0 0 0 1 1 0 0 0 0 0 0 1 1 0 1 1 1 1 1 1 0 0 1 2 1 1 0 0 0 0 0 0 0 0 0 1 1 0 1 0 0 0 1 2 0 0 0 0 0 1 1 1 2 0 2 0 1 1 2 0 0 2 0 0 1 0 0 0 1 0 0 1 1 0 0 0 0 1 1 0 0 1 0 0 0 0 0 0 0 0 1 0 0 1 0 0 1 0 1 0 0 0 0 0 1 0 0 0 0 0 0 1 0 0 0 1 1 2 0 2 2 0 0 0 0 1 1 0 0 0 0 0 0 1 0 0 0 0 1 0 1 1 0 0 1 1 0 0 0 1 0 0 1 1 1 0 0 1 0 0 1 0 2 0 0 1 1 0 0 0 2 0 0 1 0 1 0 0 0 1 2 0 0 1 0 2 1 0 1 0 0 0 0 0 0 0 0 0 0 0 1 0 0 1 1 0 1 0 0 0 1 0 1 0 2 0 1 0 1 0 0 1 0 0 0 0 0 0 0 0 2 0 0 0 1 0 1 0 1 0 0 1 0 0 1 0 1 0 0 0 1 1 0 0 0 1 0 0 0 1 1 0 0 0 0 1 1 0 1 1 0 1 1 0 0 2 0 0 1 0 0 1 0 1 2 0 0 1 0 0 1 1 0 1 0 0 0 0 0 1 1 0 1 0 1 1 0 0 0 0 0 0 0 0 0 0 0 0 0 0 1 0 1 0 1 0 0 0 0 0 1 0 0 0 0 0 0 0 0 0 0 0 1 1 1 1 0 1 0 0 1 0 0 0 2 0 1 1 0 0 2 1 1 1 0 0 0 1 0 0 1 0 0 0 1 1 0 0 1 0 1 0 0 0 0 2 0 0 0 1 0 0 1 1 0 0 1 1 2 2 0 0 2 0 0 0 0 0 0 1 0 0 2 1 0 1 0 0 0 1 0 0 1 0 1 2 0 0 0 1 1 0 0 1 0 2 0 2 0 0 1 0 0 0 0 1 0 0 0 0 1 1 1 2 0 0 0 0 0 0 1 0 1 0 0 2 0 0 0 1 0 0 0 0 1 1 1 0 0 0 1 1 0 1 1 1 1 0 1 0 1 0 1 0 0 0 0 0 2 1 1 0 0 1 0 1 0 0 0 2 1 1 0 0 0 0 0 0 0 1 1 0 0 0 0 1 0 0 1 0 0 0 1 0 0 0 1 0 1 0 0 1 0 0 0 1 1 0 0 1 0 0 2 1 1 2 1 0 1 0 1 0 0 0 1 1 1 0 0 1 0 0 1 0 0 0 0 0 0 0 0 1 0 1 0 0 0 1 0 0 0 1 0 0 0 1 0 1 1 0 0 0 1 0 0 0 0 0 0 0 0 0 0 1 1 1 0 0 0 1 0 0 0 0 0 0 0 0 0 0 0 0 0 1 0 1 0 0 0 1 0 1 1 0 1 0 0 1 0 0 1 0 0 1 1 0 1 0 0 0 0 0 0 1 1 0 0 2 2 1 1 0 0 0 1 0 0 0 0 0 0 1 1 0 0 1 0 1 0 1 1 0 1 0 1 0 0 1 1 0 0 0 1 0 1 1 1 2 1 0 0 0 1 0 0 0 2 0 1 0 0 0 0 2 0 0 0 1 1 0 0 0 0 1 1 0 0 0 0 0 0 0 0 0 0 0 1 0 1 0 0 0 0 1 0 0 0 0 0 0 0 1 1 0 0 0 0 0 0 0 0 1 0 0 1 0 0 0 1 1 1 0 0 1 1 0 1 1 0 0 0 0 0 0 0 1 1 1 0 1 0 2 1 0 1 2 1 1 1 1 1 0 0 1 1 1 2 0 0 1 0 0 1 1 0 1 0 0 0 0 0 0 0 0 1 0 1 0 0 0 1 0 2 0 0 0 0 1 1 0 0 1 0 0 1 1 0 1 1 1 1 0 1 0 1 0 0 1 0 0 0 0 0 0 1 0 0 0 1 1 1 0 1 2 0 0 1 1 1 0 0 0 0 1 0 2 0 2 0 1 0 1 0 0 1 0 0 0 0 1 1 0 0 0 1 0 1 2 0 2 1 0 0 1 1 0 1 1 0 0 0 0 1 1 0 0 0 1 0 0 0 0 1 0 0 0 0 2 0 2 0 0 0 0 1 0 0 0 0 0 0 0 0 0 1 0 1 0 0 0 0 0 0 0 0 2 1 2 0 0 2 0 1 0 0 0 1 1 0 0 1 0 0 0 1 0 0 2 1 0 0 1 0 1 0 0 0 0 1 0 0 0 0 0 0 0 0 1 2 2 1 0 2 0 0 0 1 0 0 0 1 0 0 0 1 0 0 1 0 0 0 0 0 0 0 1 0 0 2 1 0 0 0 0 2 0 1 1 1 1 1 0 1 0 0 2 0 0 0 0 0 0 1 1 1 1 0 0 0 0 0 2 0 1 0 0 0 0 0 0 0 0 0 0 0 1 0 0 1 0 0 1 0 0 0 0 1 0 1 1 0 0 0 1 0 0 0 0 0 0 0 1 1 0 0 2 0 0 0 1 0 0 0 1 0 0 0 0 0 1 0 2 0 0 0 1 1 1 1 0 1 0 0 0 1 0 0 0 1 2 0 0 0 0 1 1 0 0 2 0 0 0 1 0 0 1 0 0 0 1 0 0 0 0 1 0 0 2 0 0 0 1 1 2 0 1 0 0 0 0 0 0 0 0 0 0 1 0 0 0 0 0 0 0 0 0 0 1 1 1 0 1 0 0 1 1 1 0 0 0 0 1 0 0 0 1 0 1 0 0 0 0 0 2 1 0 0 1 0 1 0 2 0 0 1 1 1 0 1 1 0 0 0 1 1 2 2 0 1 1 0 0 1 0 0 1 1 1 1 1 0 0 0 0 0 1 0 2 0 2 1 0 2 0 0 1 0 1 1 0 0 1 0 0 1 0 0 1 0 0 1 1 1 1 0 1 1 0 0 1 1 0 0 0 1 0 1 1 0 0 0 0 1 0 0 1 2 0 0 1 0 1 1 2 1 0 0 0 0 0 0 1 1 0 1 0 1 0 1 0 0 0 0 1 0 0 0 0 0 0 0 1 0 0 0 1 1 1 1 0 0 0 0 1 1 1 0 0 0 0 0 0 0 2 2 0 0 1 0 0 0 1 1 0 0 0 0 0 0 0 0 1 0 1 0 0 1 0 2 0 0 0 0 0 0 1 0 0 0 1 0 0 2 0 0 0 0 0 0 0 1 1 1 0 2 0 0 0 0 1 0 1 0 0 0 0 1 1 0 0 1 0 1 0 1 1 0 0 0 0 0 1 1 1 0 0 0 1 0 1 0 0 0 0 0 1 0 1 1 0 1 1 0 0 0 0 0 0 1 0 1 1 0 0 0 0 0 0 0 0 0 0 0 0 1 0 1 1 1 0 0 1 1 1 0 0 0 1 1 1 1 0 1 0 0 0 0 0 0 0 1 0 1 1 1 0 0 0 1 0 0 0 0 0 1 0 0 1 0 1 0 0 1 0 0 1 0 2 0 0 0 0 0 1 1 0 0 0 0 0 1 1 0 1 0 1 1 1 1 0 1 0 1 0 0 0 1 0 1 1 0 0 0 1 0 1 0 0 0 0 0 0 1 0 0 0 0 0 1 1 0 0 1 1 0 0 1 1 1 0 1 0 0 2 1 0 1 0 0 1 1 1 0 1 0 0 0 1 1 0 1 2 0 1 0 0 0 1 0 0 0 0 0 0 2 0 0 0 1 0 1 1 0 0 0 0 2 0 0 0 0 0 1 0 0 0 0 0 0 0 0 0 0 1 1 0 1 1 0 1 0 0 0 2 0 1 1 1 1 0 0 0 1 0 2 0 0 2 1 0 1 0 0 1 0 0 1 0 0 0 0 0 0 0 0 1 0 0 1 0 1 0 1 0 1 2 0 0 0 1 0 0 0 1 0 0 1 1 0 0 0 1 1 0 1 1 1 0 0 0 0 1 0 1 0 0 0 0 0 0 0 0 0 0 0 0 0 2 0 0 2 0 2 0 1 0 1 2 2 0 1 1 0 0 0 1 0 0 1 0 0 1 0 1 1 0 0 0 0 0 0 0 0 1 1 1 2 0 2 0 1 1 0 1 2 0 0 0 1 0 0 0 1 0 0 0 0 0 0 0 0 0 0 1 0 0 0 1 1 1 0 2 0 0 0 0 0 0 0 1 0 1 2 0 0 0 0 2 0 0 0 1 1 0 1 0 0 1 1 0 0 2 0 0 1 0 0 0 1 0 1 0 0 1 0 0 0 0 0 1 1 2 0 1 1 0 0 0 2 1 0 1 2 0 0 0 0 0 0 1 1 0 0 0 0 1 0 0 0 0 0 1 0 0 1 0 1 0 0 0 1 0 0 2 0 1 1 0 1 0 0 0 2 2 0 0 2 0 0 0 1 1 1 0 1 1 0 0 0 0 0 0 0 1 0 0 0 1 0 1 0 0 0 2 0 0 0 1 0 2 0 1 0 1 0 0 0 0 1 1 1 0 0 0 0 0 2 0 0 0 0 0 1 0 0 0 0 0 1 1 0 0 1 0 0 1 1 0 0 0 0 1 1 1 0 0 0 1 0 1 2 1 0 2 1 1 0 0 2 1 0 0 1 0 0 0 2 0 1 0 0 0 0 1 0 0 0 0 0 0 1 2 2 0 1 1 1 0 0 0 0 0 0 0 0 0 1 1 0 0 0 0 1 1 1 2 1 0 0 2 0 0 0 0 0 2 0 1 0 0 0 1 0 0 1 0 1 0 0 1 1 1 1 0 2 0 0 0 1 0 1 1 0 0 1 0 1 0 1 1 0 0 1 0 0 0 0 1 1 0 0 1 1 0 0 1 1 0 0 0 2 2 0 1 0 1 0 1 0 1 0 0 2 0 1 1 0 2 0 0 0 0 0 0 1 0 0 1 0 0 0 1 0 0 1 0 0 2 0 0 0 0 0 0 0 0 0 0 0 0 0 0 0 1 1 1 0 1 1 0 0 0 0 0 0 0 1 1 1 1 2 0 1 0 1 1 0 0 1 0 0 0 0 0 0 1 0 1 2 0 1 0 1 0 1 1 1 0 0 0 0 1 0 0 1 0 1 2 1 0 0 2 0 0 0 0 0 1 2 0 1 0 0 1 2 0 1 1 0 1 2 0 0 0 1 0 0 0 2 0 0 0 1 0 0 0 0 0 0 1 0 0 1 0 0 0 2 0 0 0 0 0 0 1 1 0 0 1 0 1 0 0 2 2 0 0 1 0 1 0 1 0 1 0 0 0 0 0 1 0 1 0 1 0 0 0 1 0 0 1 0 0 1 0 0 0 0 1 0 2 2 1 0 0 0 0 1 0 0 0 0 0 2 0 1 1 0
DERD_D2_936_10 0 0 0 1 0 1 0 0 0 0 0 0 1 0 2 1 0 1 2 1 0 0 0 0 0 0 0 1 0 1 1 1 0 0 0 1 0 1 1 0 0 0 0 0 0 0 1 2 0 0 0 1 1 0 2 1 0 1 0 1 0 0 0 0 0 0 0 0 1 0 0 1 0 0 0 0 0 2 1 1 1 1 1 1 2 2 0 0 1 0 0 1 1 0 0 1 0 2 2 0 0 1 1 0 1 0 1 0 0 0 0 0 0 1 1 1 1 1 0 1 0 1 0 1 1 0 0 0 0 1 1 0 1 1 1 0 1 1 1 2 1 0 0 0 0 1 1 0 1 0 0 0 2 1 0 0 0 0 1 0 0 0 0 1 1 0 0 0 0 1 1 0 1 0 0 0 1 1 0 1 0 1 1 0 1 0 0 1 1 1 1 1 1 0 0 1 1 0 0 0 1 1 0 0 1 0 1 0 0 0 0 1 1 1 0 0 0 0 0 0 0 1 2 1 0 0 2 0 0 0 1 1 0 0 0 0 0 0 1 0 0 0 1 0 2 0 0 1 0 1 1 0 0 1 1 0 1 1 0 0 1 0 1 0 0 1 1 0 1 0 0 1 0 0 0 0 1 1 0 0 0 2 0 0 0 0 0 1 1 0 0 1 1 0 0 0 1 0 1 1 0 2 1 1 0 0 1 0 0 1 1 1 0 1 0 0 0 0 2 0 0 0 1 2 0 1 0 1 1 1 0 1 1 2 0 0 0 1 0 0 1 1 0 0 1 1 0 0 0 1 1 1 0 0 0 1 1 1 1 1 0 0 0 2 2 0 1 1 0 0 0 0 1 1 0 1 0 1 1 1 0 2 0 0 1 1 0 0 1 0 0 1 1 0 0 1 1 0 2 0 0 0 1 1 0 2 1 0 1 0 0 0 1 0 2 0 0 2 1 0 1 2 2 0 1 1 1 0 1 0 2 0 1 1 0 1 2 0 2 1 0 1 0 1 0 1 0 0 1 2 1 1 0 0 1 0 0 0 0 0 0 0 0 0 0 1 0 1 0 2 0 0 1 1 0 0 0 0 0 0 1 1 1 0 0 0 0 0 1 2 0 0 0 0 0 0 1 0 0 1 1 1 2 0 0 0 0 0 1 0 0 1 1 1 0 0 0 0 1 0 1 1 0 0 1 2 1 0 1 1 1 1 0 0 0 0 0 1 2 0 0 2 0 0 0 1 0 0 0 1 1 0 1 1 0 0 0 0 0 1 0 0 0 1 0 0 0 0 0 0 0 0 0 0 0 1 1 1 0 0 0 0 2 0 0 0 0 1 0 0 1 0 1 0 0 2 1 1 0 0 2 0 0 1 0 1 0 0 0 0 1 0 1 0 2 1 0 0 1 0 1 0 0 1 1 1 0 0 2 0 1 1 1 1 1 1 1 0 1 2 0 0 1 0 0 1 0 0 1 0 1 1 1 0 1 1 0 0 0 1 0 1 0 1 0 0 1 1 1 1 0 0 0 1 0 2 0 0 1 0 1 0 1 0 0 0 1 2 0 1 1 1 0 1 0 0 0 1 0 0 0 1 0 0 1 1 1 0 1 0 0 0 0 0 1 0 0 1 2 0 0 1 1 2 1 0 0 1 0 2 0 0 1 0 0 0 0 0 1 0 1 0 0 0 1 0 1 1 0 2 1 0 0 0 1 1 1 0 0 0 1 0 2 2 0 1 0 0 0 0 0 0 0 0 0 1 0 0 0 1 2 0 0 2 1 0 0 1 0 0 0 0 0 0 0 1 0 0 0 1 0 1 1 0 2 0 0 1 0 0 1 1 1 1 0 0 1 0 2 1 0 0 0 2 0 0 0 0 0 0 0 0 0 1 0 0 1 0 1 0 0 0 0 0 0 1 1 0 0 1 1 0 1 0 0 0 0 1 1 0 0 0 0 0 1 0 0 1 1 0 1 2 1 0 0 0 0 0 0 1 0 0 1 0 1 0 1 0 1 1 0 1 0 0 1 0 2 0 0 0 2 0 0 0 2 0 1 0 1 0 1 0 0 0 0 0 0 1 0 0 0 1 0 1 1 1 0 0 0 1 0 0 0 1 0 1 0 1 1 0 0 1 1 1 0 0 0 0 1 1 1 0 0 0 1 0 1 1 0 1 1 0 1 0 0 1 0 1 1 0 0 0 0 0 0 1 0 0 0 1 1 1 0 0 0 0 0 1 0 0 0 0 NA 0 1 0 0 1 0 1 1 0 1 0 0 0 0 1 0 0 2 0 0 0 1 0 0 0 1 0 0 1 0 1 0 0 0 1 1 1 1 0 2 1 0 2 0 1 0 0 1 1 1 0 0 0 2 0 0 0 0 0 1 0 0 0 1 1 1 0 0 0 0 0 2 0 0 0 1 0 1 1 0 0 1 0 0 0 1 0 1 0 0 0 0 2 0 0 1 0 0 1 0 1 1 1 1 0 0 1 0 0 0 0 0 1 0 0 1 0 0 1 1 1 0 0 0 0 1 0 1 0 0 0 0 0 1 1 0 0 0 0 2 0 0 0 1 0 0 0 0 0 0 0 1 1 1 1 0 0 0 0 0 0 0 0 0 0 0 0 0 0 0 0 0 1 0 0 1 1 0 0 0 0 0 0 0 0 2 2 0 0 1 1 0 1 1 1 0 0 0 0 0 0 1 0 1 0 0 0 0 0 1 0 0 0 1 0 1 0 2 1 0 0 1 0 0 1 0 0 1 0 0 0 1 0 0 0 0 0 0 0 0 1 0 2 2 0 0 0 0 0 0 0 0 2 0 0 0 0 0 0 1 0 1 0 0 1 1 1 1 0 0 1 0 0 0 0 1 0 0 1 0 1 0 0 2 1 0 1 1 1 1 0 0 1 1 1 0 0 0 1 0 0 1 0 0 0 0 0 0 0 1 1 0 0 1 0 0 1 1 0 1 0 0 1 1 1 0 0 0 1 0 2 0 0 0 0 1 1 1 2 0 0 1 0 1 0 1 0 0 1 0 0 1 2 0 0 0 0 0 0 1 0 NA 0 0 0 0 0 0 0 0 0 1 0 0 0 1 1 1 0 1 0 0 0 0 0 2 0 0 0 1 1 1 0 0 0 1 1 0 1 1 0 1 0 0 1 1 1 0 1 0 0 0 0 0 0 0 0 0 1 2 0 0 1 0 0 0 0 0 0 0 0 1 0 0 1 0 0 0 0 1 1 0 0 1 1 0 1 0 0 0 1 1 0 0 0 0 0 0 0 1 0 0 0 0 0 0 0 2 2 0 1 0 0 0 0 0 0 1 0 0 0 1 0 0 0 0 2 0 0 0 0 0 0 1 1 0 0 0 1 1 1 0 0 0 0 0 0 0 0 0 0 0 1 1 0 0 0 1 0 1 0 0 2 0 1 0 0 0 0 1 0 0 0 1 0 0 0 1 1 2 0 0 1 0 2 0 0 0 1 0 0 0 2 1 0 0 0 1 1 0 2 1 0 2 0 0 0 0 1 0 1 0 1 2 0 0 1 1 1 1 0 0 0 2 2 1 1 0 0 0 0 0 0 0 0 1 1 2 0 0 0 0 0 0 1 0 0 1 1 0 1 0 0 0 0 2 0 1 1 0 1 1 1 0 1 1 0 0 0 1 1 0 0 0 0 0 0 1 0 1 0 1 1 1 0 2 0 2 0 2 0 0 0 0 0 0 0 1 0 0 0 0 0 1 0 0 0 1 2 0 0 0 1 1 0 0 1 0 0 0 0 2 0 0 0 2 0 0 0 0 0 1 0 2 0 1 0 0 0 0 0 1 0 0 0 1 1 2 0 0 0 0 1 1 0 0 1 1 1 1 2 0 1 0 0 0 0 0 0 1 0 0 0 1 0 2 0 0 0 0 2 0 1 1 0 1 1 0 0 0 0 0 0 0 0 0 0 1 0 0 0 0 1 0 0 0 0 0 0 0 1 0 0 0 0 0 1 1 1 0 1 2 1 0 0 0 0 0 0 0 0 0 0 0 1 0 0 0 0 0 1 1 0 0 0 0 0 1 1 1 1 0 1 0 0 0 2 0 0 2 0 0 0 0 1 0 0 0 0 1 1 0 0 0 0 1 1 0 0 0 0 1 0 0 0 1 0 0 1 0 0 2 0 0 1 0 1 1 0 0 0 1 1 0 0 0 0 0 0 1 0 0 1 1 1 2 0 1 2 0 0 1 0 0 1 0 0 0 1 0 1 1 1 0 0 0 2 0 1 1 0 0 1 1 0 0 0 1 0 0 1 1 1 0 0 0 0 0 0 1 1 0 0 2 0 1 0 0 2 0 1 1 0 1 0 0 0 0 2 1 1 1 0 2 1 0 1 1 0 1 1 0 0 0 0 0 0 0 0 0 1 1 1 0 0 0 0 0 0 1 1 1 1 0 0 0 1 0 0 1 0 0 0 0 0 0 0 0 2 1 0 0 1 0 1 1 2 0 0 2 1 0 1 1 1 0 1 0 1 1 1 0 0 1 0 0 0 1 1 0 0 0 0 1 1 0 1 0 1 0 1 0 0 2 0 0 1 0 0 1 1 1 2 0 0 1 0 0 0 1 0 0 0 0 0 0 1 1 2 1 1 0 1 1 1 0 0 0 0 0 0 0 0 0 0 0 1 0 1 0 0 0 1 0 0 0 0 0 0 0 0 0 0 0 0 0 0 0 0 0 1 1 1 0 0 0 0 0 1 0 0 0 2 0 1 0 0 1 1 1 0 1 0 0 0 1 0 0 0 0 0 0 1 1 1 0 1 0 1 0 0 0 0 2 0 0 0 1 1 1 1 0 0 0 2 0 1 2 0 0 0 0 0 0 0 0 1 0 2 0 2 1 0 1 0 1 0 2 0 1 1 0 1 2 0 0 0 0 2 0 0 1 0 0 0 1 1 0 0 0 0 1 0 0 2 0 0 0 0 1 0 0 0 0 0 0 0 0 0 0 1 0 0 0 0 0 0 1 1 0 0 0 1 1 0 0 0 0 1 1 0 1 1 1 1 0 0 0 1 0 1 0 0 0 0 0 2 1 1 0 0 1 0 1 0 0 0 1 1 1 0 0 1 0 0 1 0 0 0 0 0 0 0 1 0 0 0 0 0 0 1 0 0 0 0 0 0 0 0 0 0 0 0 1 1 0 0 0 0 0 2 1 1 2 1 0 1 1 0 1 0 1 0 1 0 0 0 0 0 0 0 1 0 0 0 0 0 0 0 0 0 1 0 0 0 1 0 0 0 0 0 0 0 0 0 0 1 0 0 0 0 0 1 1 1 0 0 0 0 0 0 1 1 0 0 0 0 0 0 0 1 0 1 0 0 0 0 0 0 0 0 1 0 1 0 0 1 1 0 1 1 0 1 0 0 1 1 0 0 0 0 1 1 0 1 0 0 0 0 0 1 1 1 0 0 2 1 2 0 0 0 0 1 0 1 0 0 0 0 0 0 0 0 1 0 1 0 1 1 0 2 0 1 0 0 1 1 0 0 0 0 0 1 0 1 2 1 0 0 0 2 0 0 0 0 0 1 0 0 0 0 2 0 0 0 1 0 0 0 0 0 1 0 1 0 0 0 1 0 0 0 0 0 0 2 0 1 0 0 1 0 1 0 0 0 0 0 0 0 1 1 0 0 0 0 0 0 0 0 1 0 0 1 0 0 0 1 1 2 0 0 0 0 0 2 1 1 0 0 0 0 0 0 1 1 0 0 1 0 0 1 0 1 2 1 1 0 2 1 0 0 0 1 2 2 0 0 2 0 0 1 0 0 1 0 0 0 0 0 0 0 0 1 1 1 1 0 0 0 0 2 0 0 0 1 1 1 0 0 0 0 0 0 2 0 0 1 1 2 0 1 0 1 1 0 0 0 1 0 0 0 0 1 0 0 1 0 1 1 0 1 2 0 0 1 0 2 0 0 0 0 1 0 2 0 0 0 1 0 1 0 0 1 0 0 0 0 1 1 0 0 0 1 0 2 0 0 2 1 0 0 0 0 0 0 1 0 1 0 0 1 1 0 0 0 0 0 0 0 0 0 1 1 0 1 1 0 2 0 1 0 0 1 0 0 0 0 0 0 0 1 0 0 0 1 1 0 0 0 0 1 0 0 2 1 1 0 0 2 0 1 0 0 0 2 1 1 0 1 0 0 0 1 1 0 2 1 0 0 1 1 1 1 0 0 0 2 0 1 0 0 0 0 1 0 1 2 1 1 0 2 0 0 0 2 0 0 0 1 1 0 0 1 0 0 1 0 0 0 0 0 0 0 0 0 0 1 1 0 0 0 0 2 1 0 1 1 0 0 0 0 0 0 2 0 0 0 0 0 0 1 0 0 1 0 1 0 0 1 2 0 0 1 0 0 0 1 1 0 0 0 0 0 0 0 0 0 1 0 1 1 0 0 0 1 0 1 1 0 0 0 1 0 0 0 0 0 0 0 1 1 0 0 2 0 0 0 1 0 0 0 0 0 1 0 0 0 1 0 1 2 0 1 1 1 1 1 0 1 0 0 0 1 0 0 0 2 1 0 0 0 1 1 1 0 0 0 1 0 0 1 2 0 1 0 0 0 0 0 0 0 0 1 0 0 1 0 0 0 1 1 2 0 0 0 0 0 0 0 0 0 0 0 0 1 0 0 0 0 0 0 0 0 0 0 1 0 0 0 1 0 0 0 0 1 1 0 0 0 2 1 1 0 1 0 1 0 0 1 2 0 1 0 0 0 1 0 1 0 1 0 0 1 1 1 0 1 1 0 0 0 1 1 1 2 0 1 0 1 0 0 0 0 1 0 1 2 1 1 0 0 0 0 1 0 1 0 1 1 0 2 0 0 1 0 1 1 1 0 0 0 1 0 0 0 1 0 1 0 0 1 0 0 1 1 0 0 1 1 0 1 0 1 0 1 1 0 0 0 1 1 1 0 1 2 1 1 2 0 1 1 2 1 0 0 0 0 0 0 1 0 0 1 0 1 0 1 0 0 1 0 2 0 0 0 0 0 1 0 1 1 0 0 1 1 2 1 0 0 0 0 1 1 0 0 2 1 0 0 0 1 0 2 0 0 0 0 0 0 1 0 0 0 0 0 0 0 1 0 1 1 1 0 0 1 0 1 0 0 0 0 0 0 0 0 0 0 2 0 0 2 1 0 0 0 0 0 0 1 0 1 0 2 0 0 0 0 2 0 0 0 1 0 1 0 1 0 1 0 0 2 0 0 1 0 0 0 0 0 1 1 0 0 0 0 0 0 1 0 0 0 0 0 0 0 1 0 0 0 1 1 0 0 0 0 0 1 0 0 1 0 0 0 1 0 0 0 0 1 0 0 0 1 0 1 1 1 0 0 1 2 0 0 0 0 1 1 1 0 0 1 0 0 0 1 0 0 0 2 0 1 1 1 0 0 0 1 0 0 0 0 0 1 0 0 0 0 0 1 0 0 2 0 0 0 1 0 0 0 0 1 0 1 0 0 0 1 0 1 1 0 0 0 1 0 2 2 0 1 0 1 0 0 0 1 0 1 1 0 1 0 1 0 1 0 0 0 0 0 1 1 1 0 0 0 0 1 1 0 0 0 0 0 0 1 1 1 1 0 0 0 1 1 0 2 0 0 1 1 1 0 0 0 2 0 1 1 0 1 2 0 1 0 0 0 1 0 0 0 0 0 0 2 0 0 0 1 1 1 0 0 1 0 0 2 0 0 0 0 0 0 0 0 1 0 0 0 0 0 0 1 0 1 0 1 1 0 1 0 1 1 2 0 1 2 1 1 0 0 0 0 0 1 0 0 1 1 0 1 0 0 1 0 0 1 0 0 0 0 0 0 0 1 0 0 0 1 0 0 0 0 0 1 0 0 0 1 1 0 0 0 1 0 0 1 0 0 0 0 1 1 1 1 2 1 0 0 0 0 0 0 1 0 0 0 0 0 1 0 0 0 0 0 0 0 NA 0 1 1 0 2 0 1 0 1 1 1 0 1 1 1 0 0 0 0 0 1 0 0 1 0 1 1 0 0 0 0 0 0 0 0 1 0 0 1 0 1 0 1 2 0 0 2 0 0 0 1 0 0 1 2 1 0 0 0 0 0 1 0 0 0 2 0 0 0 1 1 1 0 2 1 0 0 0 0 0 0 1 0 1 1 0 0 0 0 2 0 0 0 0 1 0 1 0 0 1 1 1 0 2 2 0 2 0 0 0 1 0 1 1 0 1 0 0 0 1 0 0 1 1 0 0 1 0 0 0 2 2 0 1 2 0 0 0 0 1 0 1 1 0 0 0 0 1 0 0 0 0 0 1 1 0 1 0 0 1 0 0 1 0 1 1 2 0 1 0 1 0 0 0 0 2 0 0 1 0 0 0 1 0 2 0 1 1 0 0 0 0 1 0 0 1 0 0 0 0 1 2 0 1 0 1 1 0 0 1 0 2 0 1 1 1 0 0 0 0 0 0 0 1 0 0 0 0 2 0 0 1 0 0 0 0 0 0 0 0 1 1 0 1 0 0 0 1 1 0 0 0 0 1 1 1 2 0 0 1 0 0 1 2 0 1 2 1 0 0 0 2 0 0 1 0 0 0 2 0 1 0 0 0 0 0 1 1 0 0 0 1 1 2 1 0 0 1 0 0 0 0 0 1 0 0 0 0 1 0 0 1 0 0 1 0 1 2 1 0 0 2 0 0 0 0 0 1 0 1 0 0 0 1 0 1 1 0 0 0 0 1 1 0 1 1 2 0 0 0 0 0 1 1 0 0 1 0 1 0 1 1 0 0 1 0 0 0 0 2 0 0 0 1 0 0 0 1 1 0 0 0 2 0 0 1 0 1 0 0 0 1 0 1 2 0 0 0 1 1 0 1 0 0 0 0 1 0 1 1 0 0 0 2 0 0 1 2 0 2 0 0 1 0 0 2 0 0 2 0 0 1 0 0 0 0 0 1 0 1 1 0 0 0 0 0 0 0 1 1 1 1 1 0 0 1 1 2 1 0 1 0 0 0 0 0 0 0 0 1 2 0 2 0 1 1 0 1 1 1 0 0 0 0 0 1 1 0 0 2 1 0 0 2 0 1 1 0 0 1 2 0 1 0 0 1 2 0 1 1 0 1 2 0 0 0 0 0 0 1 2 0 0 0 2 0 0 1 0 0 0 1 0 0 1 0 0 0 2 0 0 0 0 0 0 1 1 0 0 1 0 1 0 0 2 1 1 0 1 0 1 0 0 1 1 1 0 0 0 1 1 1 1 0 0 0 0 0 1 0 0 1 0 0 0 1 1 1 0 1 0 1 1 0 0 0 1 0 1 0 1 0 0 0 0 0 2 1 0
DERD_D2_941_06 0 1 1 1 2 2 0 0 0 0 1 2 2 1 0 0 1 1 1 2 0 0 1 1 0 0 1 1 2 1 1 0 0 0 0 0 1 1 0 1 0 1 0 1 0 0 2 1 0 2 1 0 0 0 1 0 0 2 0 1 0 0 0 1 0 0 0 1 0 0 0 0 1 0 0 0 0 0 1 0 2 1 0 0 0 2 1 0 1 0 0 NA 0 0 0 1 0 1 1 0 1 0 0 1 0 0 1 0 0 1 1 1 0 0 0 1 0 0 0 0 0 1 1 1 1 0 0 1 2 0 1 1 0 0 0 0 1 0 2 1 0 0 0 0 0 1 1 0 1 2 0 1 1 0 1 0 0 0 0 0 0 0 1 2 1 1 1 0 2 1 0 0 0 0 1 0 0 1 0 1 1 1 2 1 1 0 0 0 1 1 0 0 0 0 2 0 1 1 0 1 1 0 0 0 0 0 0 0 0 0 1 0 1 0 0 1 1 1 1 1 0 0 1 0 0 0 0 1 0 2 0 0 1 0 1 0 1 2 0 0 1 0 1 0 1 1 0 0 1 0 1 0 0 1 1 0 0 2 1 1 0 1 2 1 1 0 0 1 0 1 0 1 0 0 1 1 1 1 0 0 0 0 1 0 1 1 0 0 1 0 0 0 0 0 0 0 0 2 0 0 0 1 1 0 1 1 0 0 0 1 1 0 0 0 0 0 2 0 2 1 0 0 0 1 1 0 0 1 0 1 0 0 1 0 0 1 1 0 1 0 0 0 0 2 1 0 0 1 0 0 1 0 0 1 0 0 0 1 0 0 0 0 1 1 1 0 0 0 1 0 0 0 1 0 0 1 0 2 0 1 0 1 0 0 0 1 0 0 0 0 1 1 0 2 0 2 0 0 0 1 0 1 1 0 0 0 NA 1 0 0 0 0 0 1 2 0 1 0 2 0 1 0 1 2 0 0 0 1 2 0 1 1 0 1 0 1 2 0 2 1 0 2 0 0 0 0 1 0 0 0 0 0 1 1 0 0 0 0 0 2 0 0 0 0 0 2 0 0 0 1 0 1 0 1 0 0 1 0 1 0 0 0 0 0 0 0 0 0 0 1 0 0 0 0 0 2 0 0 1 2 0 2 1 0 1 1 0 0 1 0 0 1 1 2 1 1 0 0 0 1 2 0 0 1 0 1 0 0 1 0 2 1 1 0 0 1 1 0 1 0 0 1 0 0 0 0 0 0 0 0 1 0 0 0 0 0 1 0 1 0 0 0 0 1 0 0 0 1 2 0 0 0 0 1 0 1 2 1 1 0 1 0 1 1 1 0 1 1 0 0 1 1 0 0 0 2 1 0 1 0 0 1 0 0 1 0 2 1 0 1 0 0 0 0 1 2 0 0 0 0 0 0 0 2 0 0 1 0 1 0 0 0 0 0 0 0 1 1 0 1 0 0 0 0 0 1 1 1 0 0 0 0 1 0 0 0 1 1 0 0 0 1 1 1 0 1 0 0 0 0 0 0 1 0 1 0 0 0 2 0 2 1 0 1 0 1 1 1 1 0 0 0 0 1 1 0 0 2 1 1 0 1 0 0 0 0 0 0 1 0 1 1 0 0 1 0 0 0 0 0 0 0 1 0 0 1 0 0 0 1 2 0 2 1 0 0 1 1 0 0 1 1 0 1 0 1 0 1 0 2 0 0 0 1 0 0 1 0 0 1 0 0 1 2 2 1 2 1 0 1 0 0 0 0 0 1 0 0 0 1 0 0 0 0 0 0 0 0 2 0 1 0 1 1 0 2 0 0 0 0 0 1 0 0 0 1 0 1 0 0 1 0 1 0 0 0 2 2 2 0 0 2 0 2 0 1 0 1 0 1 2 0 1 0 0 1 0 0 0 0 0 0 0 0 2 0 0 0 0 1 0 0 0 0 0 0 0 0 1 2 0 0 1 0 1 0 0 0 0 0 1 0 2 0 0 0 1 0 0 1 0 0 1 2 0 1 1 0 1 1 0 0 1 0 0 0 1 0 0 0 1 0 0 0 0 0 1 1 1 0 1 1 0 2 0 0 0 1 0 0 0 1 0 0 0 1 0 0 0 0 0 0 0 2 1 0 0 0 0 0 2 1 1 0 0 0 0 0 1 0 1 0 0 1 0 0 0 0 0 1 1 1 0 1 0 0 0 0 0 0 0 0 0 0 0 0 0 0 0 0 2 1 0 2 1 0 0 1 0 0 0 1 0 0 0 1 0 2 1 0 2 0 0 0 0 0 0 1 1 0 1 1 0 0 0 0 0 0 0 0 0 0 0 1 1 0 0 0 2 1 0 1 0 0 0 0 0 0 0 1 0 0 1 0 2 0 0 0 0 0 0 1 1 2 0 0 1 1 1 2 0 0 1 0 0 0 0 0 1 0 0 0 1 0 0 0 0 0 0 1 1 1 0 0 0 2 0 0 1 0 1 0 0 1 1 1 0 0 0 2 0 1 0 1 0 0 1 1 0 0 0 0 0 1 1 0 0 1 0 0 1 0 1 0 0 0 0 0 0 0 0 0 1 0 1 1 0 0 1 0 1 0 0 0 1 1 2 1 0 0 0 0 0 0 1 0 1 1 1 1 1 1 0 1 0 1 0 0 0 1 0 0 1 0 0 0 0 0 2 1 0 1 1 1 0 0 0 0 1 0 0 0 1 0 0 0 1 0 1 0 2 0 1 0 0 0 0 0 0 0 2 1 0 2 0 0 0 1 0 1 0 0 1 0 1 1 1 0 1 1 0 0 0 0 0 1 0 0 2 0 0 0 0 1 0 0 0 1 0 0 0 0 0 0 1 0 1 0 0 0 0 0 1 0 2 0 0 0 2 0 0 0 1 0 0 0 1 0 1 0 0 2 1 0 0 0 1 0 0 0 0 0 1 1 1 0 0 1 0 0 1 1 0 1 0 0 1 0 0 0 1 1 1 0 1 0 2 2 0 1 0 1 0 0 1 0 1 0 1 1 1 0 0 0 2 1 1 0 0 0 0 1 0 1 2 0 0 0 0 1 0 0 0 0 2 0 1 1 0 0 1 0 0 0 1 0 0 0 0 1 1 1 1 0 0 0 0 0 1 1 0 1 1 1 0 0 0 2 1 0 1 0 0 0 2 0 0 2 0 0 1 0 0 1 0 0 0 0 0 1 0 1 0 0 0 0 0 1 0 0 2 1 0 0 2 0 2 0 1 0 0 0 0 0 1 0 0 0 0 0 0 0 0 0 0 1 1 1 0 1 0 0 1 0 0 1 0 1 0 0 1 1 0 0 1 0 1 0 0 0 0 0 1 0 1 0 1 0 0 0 0 0 1 1 0 1 1 2 1 0 0 2 1 0 0 0 0 0 0 0 2 1 1 0 1 0 0 1 0 1 0 0 0 1 0 0 0 0 2 0 0 0 0 0 0 0 1 0 0 0 1 0 1 0 0 1 1 0 1 1 0 1 0 0 0 2 0 0 0 0 0 0 0 0 0 1 1 0 0 0 0 0 0 1 1 2 0 0 1 1 0 1 2 0 0 1 1 0 1 1 0 0 0 0 0 0 0 1 0 0 1 0 0 1 0 0 0 1 1 0 1 0 1 1 0 0 0 1 2 0 0 0 0 1 1 0 0 2 0 0 0 1 0 0 0 2 0 0 1 0 1 0 1 1 1 1 0 0 1 0 2 0 1 0 0 0 0 0 0 0 1 0 1 0 1 0 1 0 0 1 0 1 0 1 1 0 1 0 0 1 1 0 0 0 0 0 0 0 2 0 0 1 2 1 1 0 1 0 0 0 1 1 0 0 0 1 0 2 0 0 1 0 1 0 1 0 0 0 1 0 1 0 1 1 1 0 0 1 0 0 0 1 0 0 0 1 1 0 0 0 0 0 0 1 0 0 0 0 0 0 0 1 0 0 1 0 1 1 0 0 0 0 0 0 1 1 0 0 0 0 0 1 0 0 0 2 0 0 0 2 0 2 1 0 1 2 0 0 0 0 2 1 1 0 0 0 1 0 2 1 0 0 0 2 0 0 0 0 2 2 0 0 1 1 1 1 1 0 0 0 0 1 1 0 0 0 0 0 0 0 1 0 0 1 0 0 0 0 0 0 0 1 0 0 0 1 0 0 1 1 0 0 0 0 1 0 0 0 1 1 1 1 0 1 0 1 0 0 1 0 0 0 1 0 1 1 0 2 1 0 0 1 0 0 0 0 0 1 0 0 1 1 0 0 0 0 0 1 0 1 0 0 0 0 0 0 1 0 0 1 1 0 0 1 0 1 0 1 1 0 0 0 1 1 0 0 0 1 0 0 1 1 0 0 0 0 0 1 0 2 1 0 1 2 0 1 0 1 0 0 1 0 0 0 0 0 0 0 0 2 0 0 0 1 1 0 0 1 0 0 0 0 0 0 0 0 0 0 0 0 1 0 0 0 1 0 0 0 0 0 1 1 0 0 0 0 1 0 0 0 0 0 0 0 0 1 1 1 0 0 0 0 2 0 0 0 1 0 1 0 1 0 1 1 1 1 0 0 0 1 1 0 0 1 0 0 2 0 0 0 0 0 1 0 0 1 0 0 0 0 1 1 1 1 1 0 0 1 0 0 0 0 0 0 0 1 0 0 0 1 0 2 0 0 0 0 1 2 1 0 0 1 0 1 0 0 0 2 1 1 0 1 2 0 0 1 0 0 0 0 0 0 0 1 0 0 0 0 0 0 0 0 0 1 0 0 0 0 0 0 0 1 1 0 0 0 1 1 0 0 0 0 1 1 1 0 1 1 0 0 0 0 0 1 0 0 0 0 0 0 0 0 0 0 1 0 1 1 1 1 1 0 0 0 0 0 0 0 0 1 0 2 0 0 0 1 1 0 1 0 0 0 0 2 1 1 0 0 0 0 1 0 0 0 0 0 0 0 1 1 1 1 1 0 0 0 1 2 0 0 0 0 0 0 1 1 1 1 1 2 0 0 0 2 0 0 0 0 1 0 0 1 0 1 0 0 1 0 0 0 0 1 0 0 2 2 0 0 0 0 1 1 0 0 0 0 0 0 0 0 1 1 0 0 0 0 1 0 0 1 1 0 1 0 0 0 0 0 1 1 1 1 1 0 2 0 0 0 0 1 0 0 0 0 1 0 0 1 1 0 0 0 0 1 1 0 0 1 1 0 0 0 0 1 1 0 2 0 1 1 0 0 1 2 0 0 1 1 0 1 1 1 0 0 0 0 2 0 1 0 1 0 2 2 1 0 0 0 1 0 0 0 0 0 0 1 2 0 0 1 0 1 1 0 0 1 0 1 0 0 0 1 1 0 1 0 1 0 0 0 2 0 1 0 0 0 1 1 0 0 2 0 1 2 1 0 1 0 0 0 0 0 0 0 1 1 0 0 1 0 0 1 0 1 1 1 0 2 0 1 0 1 0 0 1 0 0 0 2 0 1 1 0 0 0 1 0 0 0 2 0 0 1 1 0 0 0 1 0 2 0 0 0 1 0 0 0 0 0 0 0 0 0 0 0 0 0 0 1 1 1 0 2 0 0 2 0 1 1 1 0 0 0 0 1 0 0 0 1 0 0 0 2 0 0 0 1 1 0 0 0 0 0 0 0 0 1 0 0 0 0 1 2 1 0 2 0 0 0 1 0 0 0 0 0 0 0 1 0 0 2 0 1 0 0 1 0 0 0 0 1 2 0 1 0 0 0 1 1 2 0 0 0 0 0 0 1 0 0 1 0 0 0 0 1 2 0 1 0 1 0 0 0 0 0 0 1 0 1 1 2 0 0 0 1 0 0 0 0 1 1 0 2 2 0 0 1 0 1 0 1 0 1 0 0 0 2 1 0 0 0 1 1 1 0 0 0 0 1 0 1 0 1 0 0 1 1 0 0 0 0 0 1 0 1 1 0 0 0 0 1 1 0 1 2 0 1 0 0 0 0 0 1 0 0 0 0 0 1 0 0 0 1 0 0 1 0 0 0 0 0 0 1 1 0 2 0 2 0 0 2 0 0 0 0 1 0 1 0 1 1 0 1 0 0 0 0 1 0 0 0 0 0 2 2 1 0 1 0 0 1 0 0 0 0 1 0 0 0 1 0 0 0 0 0 0 0 0 1 0 0 0 0 1 0 1 0 0 0 0 0 1 0 1 0 2 0 0 0 1 1 2 1 1 1 2 1 0 2 0 0 0 1 0 0 0 0 2 1 1 0 0 0 0 0 0 0 0 1 1 1 1 0 0 0 1 0 1 0 1 0 1 0 0 0 1 0 0 1 0 1 0 1 0 0 0 1 0 0 1 0 0 1 0 0 1 1 0 0 0 0 0 1 1 0 0 0 0 0 1 2 0 0 1 0 0 0 0 1 1 1 1 0 0 1 1 0 0 0 1 0 0 1 0 1 0 0 1 1 1 2 0 1 2 0 0 0 0 0 0 1 1 0 0 1 0 0 1 0 1 0 1 0 0 0 1 1 2 1 1 0 0 0 0 0 0 0 0 0 0 0 1 1 1 0 1 1 0 0 0 0 1 1 0 0 1 0 1 0 0 0 0 0 0 0 0 0 0 0 0 0 0 0 0 2 1 0 0 0 0 0 0 1 0 0 1 0 1 0 0 0 0 0 0 1 0 0 0 1 0 0 0 0 0 0 0 0 1 0 1 0 0 0 1 0 0 1 1 0 2 1 0 1 1 1 0 0 1 2 0 0 0 0 0 1 2 1 1 0 0 0 0 1 1 0 1 1 0 1 0 0 0 1 1 1 1 1 0 0 1 1 0 0 0 0 1 1 0 0 1 0 0 0 1 1 1 0 0 2 1 0 2 1 1 0 0 1 0 0 0 2 1 0 0 0 0 0 0 0 1 1 0 1 0 1 1 0 1 0 1 1 1 0 0 0 0 1 0 1 1 1 0 1 0 0 1 0 0 0 0 0 2 0 0 1 0 0 1 1 0 1 1 1 2 0 2 0 0 0 0 0 0 1 0 0 0 1 1 0 0 0 0 1 0 0 0 0 0 0 0 0 0 1 1 1 0 0 0 2 1 1 0 1 0 2 0 1 1 1 2 0 0 0 1 1 0 0 0 1 0 0 0 2 0 0 0 0 0 0 0 1 0 0 1 1 0 0 0 0 2 0 1 1 0 0 0 0 0 0 0 0 0 0 1 0 0 1 0 0 0 0 0 1 0 0 1 0 1 0 0 0 1 1 0 0 1 1 0 1 0 0 0 0 0 0 1 0 0 0 1 0 1 0 1 0 0 1 0 0 1 0 0 0 0 0 0 0 0 0 0 0 2 0 1 0 0 0 0 1 0 2 0 0 0 1 1 0 0 1 1 0 0 0 0 0 1 0 0 0 1 0 0 0 1 0 0 1 0 0 1 0 0 0 0 1 0 0 1 1 0 0 0 1 0 0 2 0 0 0 0 0 1 0 0 0 1 0 0 1 1 0 0 0 0 1 0 0 0 0 1 0 0 0 1 1 0 0 2 0 1 0 0 0 0 1 0 1 0 1 1 0 0 0 2 0 0 0 1 1 1 1 0 1 1 1 1 1 0 1 0 0 0 1 1 1 1 0 0 2 0 0 0 0 0 0 1 0 0 2 1 0 0 0 0 2 1 0 0 1 0 1 0 1 1 0 0 0 0 1 1 1 0 1 0 0 0 2 0 0 1 1 1 0 0 0 1 1 0 0 0 0 1 0 0 0 0 1 0 0 0 1 0 0 1 0 0 1 0 0 0 0 0 0 1 0 1 0 1 1 0 0 0 1 1 0 0 0 1 1 1 0 0 0 0 0 0 0 0 1 1 0 0 0 0 1 0 1 1 2 0 1 0 0 2 0 0 0 0 0 0 0 1 0 1 0 0 0 1 0 1 0 0 0 1 2 0 0 2 0 0 1 0 0 0 0 0 1 0 0 0 0 0 1 0 0 1 0 0 0 0 1 1 0 0 0 0 1 0 0 0 1 1 0 0 0 1 0 0 1 0 1 1 0 2 1 0 1 0 1 1 0 0 1 0 2 1 0 0 1 0 0 2 0 0 1 0 0 1 0 0 0 1 1 0 1 1 1 0 0 2 1 0 0 0 1 0 1 0 0 0 0 0 0 0 0 0 0 1 1 0 0 0 0 0 0 1 0 0 1 1 0 0 0 0 1 0 0 0 2 1 0 1 1 0 0 1 0 1 1 1 0 1 2 2 1 0 2 0 0 0 0 0 1 0 0 0 0 2 0 0 0 0 1 0 1 0 1 0 0 1 1 0 0 2 1 0 0 1 1 0 1 0 1 0 0 1 0 0 1 0 0 0 1 0 0 0 0 1 0 0 0 0 1 1 0 0 0 1 0 0 0 0 0 0 1 0 0 1 0 1 0 0 0 0 1 1 1 0 0 0 0 0 0 0 2 0 0 0 1 1 0 0 0 0 1 0 0 0 0 1 0 0 1 0 0 0 0 1 0 0 0 1 0 0 1 0 0 0 0 0 2 0 0 2 0 0 0 0 0 1 0 1 1 0 0 1 1 0 1 0 1 0 0 1 1 0 0 0 1 0 0 0 0 0 0 0 0 0 0 1 0 2 0 1 0 0 1 1 0 1 0 0 2 0 1 2 0 0 0 0 1 0 2 1 0 1 0 0 0 0 0 0 0 1 0 0 0 1 0 1 0 1 2 0 0 1 1 1 1 0 1 0 1 1 1 1 1 1 1 0 0 1 0 0 0 2 1 1 0 2 1 1 0 0 1 0 0 0 0 0 0 0 2 0 0 1 0 0 0 1 0 0 0 1 0 1 0 0 0 0 2 1 0 1 0 0 0 0 0 0 1 1 1 0 0 2 1 1 1 0 0 0 1 1 0 2 0 0 2 0 0 0 0 0 0 1 0 0 0 0 1 0 0 0 0 1 1 0 1 2 0 0 0 0 1 1 0 0 0 1 0 2 1 0 1 2 0 0 0 0 1 0 1 0 0 1 0 0 1 1 0 2 2 2 0 0 0 0 0 1 1 0 0 0 0 0 1 1 0 0 0 1 1 1 1 0 0 1 0 0 1 1 0 1 1 0 0 1 1 0 0 2 0 0 0 0 2 0 1 0 1 1 0 0 0 0 1 1 1 1 0 2 0 0 0 0 0 0 0 1 0 0 0 0 0 0 NA 0 0 0 0 2 1 0 0 0 0 1 0 1 0 0 0 1 1 1 1 0 1 0 1 0 0 0 2 0 0 2 0 0 0 0 1 1 0 0 0 0 0 1 0 2 0 1 0 0 0 0 1 0 2 0 0 1 0 0 0 0 0 0 0 0 0 0 0 0 0 0 0 0 1 0 0 1 0 2 0 0
DERD_D2_941_07 0 1 0 0 2 2 0 0 0 0 1 1 2 1 1 0 1 0 1 1 0 0 0 1 0 1 1 1 1 2 1 1 0 0 0 0 0 1 0 1 0 1 0 2 0 0 1 1 0 2 2 0 1 0 1 1 0 1 0 1 0 1 0 0 0 1 0 1 0 0 0 0 1 1 0 0 0 1 0 0 1 1 0 0 0 2 1 0 0 0 0 0 1 0 0 1 0 0 1 1 2 1 0 1 0 0 2 0 0 1 0 1 0 0 0 1 1 0 0 0 0 1 1 0 0 0 0 0 2 0 1 0 1 0 0 0 0 0 2 2 0 0 1 0 0 2 2 0 1 1 1 1 1 0 0 0 0 0 0 0 1 0 0 2 1 0 1 1 2 1 0 0 1 0 0 0 1 1 0 1 0 1 2 1 0 0 0 1 1 0 0 0 1 1 1 0 0 0 1 1 1 0 0 0 0 0 0 1 0 0 1 1 0 1 0 1 2 1 0 1 0 0 0 0 0 0 0 0 0 0 0 0 1 0 1 0 0 2 0 0 1 0 2 0 1 2 0 0 1 1 1 0 0 1 1 1 0 1 1 1 0 0 1 1 1 0 1 1 1 0 0 0 0 0 1 1 1 1 0 0 0 1 0 0 0 1 0 0 2 0 0 0 0 0 0 1 0 1 0 0 1 1 1 0 1 1 0 1 1 1 1 0 0 0 0 0 2 1 1 1 0 0 1 0 0 0 1 1 0 1 0 0 1 0 0 2 1 0 0 0 0 0 0 1 2 0 0 1 0 0 1 1 0 1 0 0 0 1 0 0 0 0 1 0 1 1 0 0 0 0 0 0 1 0 0 1 0 2 1 2 0 1 0 0 1 0 1 0 0 0 0 1 0 2 0 2 0 0 1 0 0 0 1 0 0 0 1 1 0 1 0 0 0 1 1 0 1 2 1 0 0 1 1 1 0 0 1 2 2 0 1 0 0 1 0 0 2 0 2 1 0 1 0 0 0 0 1 0 0 0 1 0 0 1 1 0 0 0 0 0 0 0 0 1 0 1 0 1 0 1 0 2 0 1 0 1 0 0 0 0 2 0 1 1 1 0 0 1 0 1 0 0 0 0 1 1 0 0 1 2 0 2 1 0 1 0 0 0 1 0 0 0 0 0 2 1 0 0 0 1 2 1 0 0 1 2 0 0 1 0 1 1 1 0 1 2 1 1 1 0 0 2 0 0 0 0 0 0 0 0 1 0 0 1 0 0 1 0 0 0 1 1 1 1 0 0 0 0 2 0 0 0 0 0 0 1 1 2 0 0 1 0 0 1 1 0 2 1 0 0 0 1 0 0 0 2 1 0 1 0 0 1 1 0 0 0 1 1 0 1 0 0 0 0 1 1 0 0 1 0 0 0 0 2 0 1 1 0 1 0 1 0 0 1 1 0 0 1 0 2 0 1 0 0 0 0 1 0 0 0 0 0 1 0 0 0 1 0 0 0 0 0 1 1 0 1 0 0 1 0 0 0 1 0 1 0 1 0 2 0 2 2 0 0 0 0 0 1 1 0 0 1 0 1 0 0 0 1 2 0 1 2 0 1 0 0 0 0 0 0 0 0 0 0 1 1 1 0 0 0 0 1 0 0 0 0 0 0 0 1 1 0 2 0 0 0 1 1 0 0 1 2 0 1 0 1 1 1 0 1 0 0 1 1 0 0 1 0 0 0 0 0 2 1 2 1 2 0 0 1 0 0 1 0 0 1 1 0 1 0 0 1 0 0 0 1 0 0 2 0 1 0 1 0 0 2 0 0 0 0 0 1 0 0 0 0 0 1 0 0 0 0 1 1 0 0 0 1 2 0 0 1 0 2 0 0 0 2 0 NA 1 1 0 1 0 0 1 0 0 0 1 0 0 0 1 0 0 0 0 1 1 0 1 0 0 0 0 1 1 2 0 0 1 0 0 0 0 0 0 0 0 0 2 0 0 0 1 0 0 1 0 0 0 0 0 1 1 0 1 0 0 0 1 0 0 1 1 0 0 0 1 0 0 0 0 0 0 2 1 0 1 0 0 0 1 0 0 1 0 0 0 1 0 0 1 0 0 0 0 0 0 0 0 2 1 0 0 1 1 0 2 1 0 0 1 0 0 0 1 0 1 0 0 0 1 1 0 0 1 0 1 1 1 1 0 0 1 0 0 1 0 0 0 0 0 0 0 0 0 0 2 0 0 1 1 0 0 1 0 1 1 1 0 0 0 1 0 2 0 1 1 1 0 1 0 1 1 1 1 0 2 1 1 0 1 0 0 1 0 1 0 0 0 1 1 0 0 0 0 2 0 0 0 0 0 0 0 0 0 0 0 0 1 0 1 0 0 0 0 0 0 0 1 2 0 0 0 0 1 1 0 0 0 0 0 0 0 0 2 0 1 0 1 0 0 0 0 0 0 1 1 1 0 0 0 1 0 0 1 0 0 0 0 1 1 1 1 0 0 1 1 1 0 0 0 1 0 1 1 0 0 0 0 1 1 0 1 1 0 0 1 0 1 0 0 1 0 1 0 0 0 1 1 1 1 0 0 0 0 0 1 0 0 0 1 0 1 1 0 0 0 0 0 0 0 0 1 1 2 1 1 0 0 0 0 1 0 0 0 1 0 0 0 0 0 0 0 0 1 1 1 0 1 1 0 0 0 0 1 1 0 0 1 1 0 0 2 0 0 0 1 0 1 0 0 1 0 0 0 0 2 1 0 0 0 0 0 1 0 1 0 1 0 1 1 1 1 0 1 1 1 0 0 1 0 1 0 0 2 0 0 1 0 2 0 0 0 1 0 0 0 0 1 0 1 0 0 1 0 1 1 0 1 0 1 0 0 0 1 0 0 0 1 0 0 0 0 0 1 1 0 2 1 0 0 0 0 0 0 0 0 1 1 0 0 0 1 0 0 0 1 1 0 2 0 0 1 1 1 0 0 1 1 0 0 1 1 2 0 1 0 1 0 0 0 0 0 1 1 1 1 0 0 0 1 0 1 0 0 1 0 1 0 1 2 1 0 0 1 1 0 0 0 0 1 0 1 0 0 0 0 0 0 0 1 0 0 0 1 0 1 1 2 0 0 0 0 0 1 1 0 1 1 1 0 0 0 2 1 1 1 0 0 1 2 0 0 1 0 0 1 1 0 1 0 0 0 0 0 1 0 1 0 0 0 0 0 1 0 0 2 2 0 0 1 0 1 0 1 0 0 0 0 1 1 0 0 0 0 0 0 0 1 0 0 0 0 0 0 0 0 1 1 0 0 1 0 0 0 0 2 0 0 0 1 0 2 0 0 0 0 0 1 1 0 0 1 0 0 0 0 0 0 1 0 1 1 1 1 0 0 2 1 0 0 0 0 0 0 0 1 1 1 0 0 1 0 1 0 0 0 0 1 1 0 0 0 0 1 0 0 0 0 1 0 0 1 0 0 0 0 0 2 0 0 1 0 1 2 0 0 1 0 0 0 1 0 1 0 0 0 2 0 0 1 0 1 0 0 0 0 0 0 2 1 2 2 0 1 2 0 1 0 0 1 0 1 0 1 1 0 0 0 0 0 1 0 1 1 1 0 0 0 1 0 0 0 2 1 0 0 0 1 0 0 1 0 0 2 0 1 0 0 1 0 0 0 1 0 0 0 1 0 0 2 2 1 0 1 0 1 1 1 1 1 2 1 0 1 1 2 0 1 0 1 0 1 0 0 0 1 0 1 0 1 0 0 0 0 1 1 1 1 1 0 0 1 0 0 1 1 0 0 0 1 0 0 0 1 0 0 1 1 0 2 1 2 0 0 1 1 1 0 0 0 0 0 2 1 0 2 0 1 0 2 0 0 0 1 0 0 0 1 1 1 1 0 1 0 0 0 1 0 0 0 1 1 0 1 0 1 0 0 0 0 0 0 0 0 0 0 2 1 1 0 1 0 0 0 0 1 0 1 0 0 0 0 0 0 0 1 1 0 1 1 1 0 0 0 2 0 1 0 0 1 1 0 0 0 0 2 1 0 1 0 0 0 0 1 0 0 0 1 2 0 1 0 0 2 1 0 0 1 0 0 1 0 1 0 1 0 1 1 0 0 0 1 0 0 2 0 0 0 2 0 0 1 0 0 0 0 0 1 0 1 1 0 0 2 1 0 0 0 0 0 1 0 0 1 1 0 0 1 1 0 2 1 0 1 0 1 0 2 0 2 0 0 1 1 0 0 1 1 0 1 0 0 0 0 0 1 1 0 0 0 0 0 0 1 2 0 0 1 0 0 0 1 0 0 1 0 0 0 1 0 1 1 1 2 1 0 0 1 1 0 0 0 1 0 1 0 1 0 0 0 0 0 0 0 1 1 1 0 1 0 0 1 1 0 0 2 0 0 0 1 0 0 0 1 0 0 0 0 1 1 1 1 0 0 0 0 0 0 0 0 0 0 1 0 0 1 0 0 1 1 0 0 0 0 0 0 2 0 0 0 0 0 0 0 1 0 0 0 0 0 1 1 1 0 0 0 0 2 0 0 0 1 0 0 0 1 0 1 0 0 0 0 0 0 0 1 0 0 2 0 0 2 0 0 0 0 0 0 0 0 1 0 0 0 0 0 1 0 1 0 2 0 0 1 0 0 0 1 0 0 1 0 1 0 0 0 1 0 0 1 0 1 2 1 0 0 1 0 1 0 0 0 1 1 0 0 0 1 0 0 0 0 0 0 0 0 0 0 1 0 0 0 0 1 0 0 0 0 1 0 0 1 0 0 0 1 0 2 1 0 0 1 1 1 0 0 0 0 0 1 0 1 1 1 1 0 1 0 1 0 0 0 0 0 0 0 0 1 0 0 0 0 1 0 1 1 0 0 0 0 0 0 0 0 1 1 2 0 0 0 1 2 0 0 0 0 1 0 1 2 1 0 0 0 0 2 0 1 0 0 0 1 0 1 1 0 1 0 0 0 0 0 1 0 1 0 0 0 0 1 0 0 1 1 1 0 1 0 1 0 0 1 0 0 0 0 1 0 0 0 0 0 0 0 0 0 1 1 0 2 1 0 0 1 0 2 2 0 2 0 1 0 0 0 0 0 1 0 0 0 0 0 2 0 1 0 0 1 0 0 0 0 0 0 0 0 0 1 0 1 0 0 1 0 1 0 0 0 0 2 0 0 0 1 0 0 0 0 1 1 0 0 0 0 0 0 0 0 2 0 0 2 1 0 1 0 0 1 1 0 0 0 1 0 1 1 1 0 0 0 1 1 0 1 0 0 0 1 2 0 0 0 0 2 0 0 0 0 1 0 1 1 0 0 0 0 0 1 0 0 1 0 1 0 0 0 1 1 0 2 0 1 0 0 0 1 0 0 0 0 0 2 1 0 0 1 0 1 1 1 0 0 0 1 0 0 0 0 1 2 1 0 0 1 1 0 1 0 1 2 0 0 2 0 1 0 0 0 0 1 0 1 1 1 0 0 1 0 0 1 0 0 0 0 1 1 0 0 1 0 0 0 0 0 1 0 1 0 1 0 1 0 0 0 0 0 1 0 0 0 0 0 0 1 1 2 2 2 1 0 1 0 1 0 1 0 0 0 0 1 0 0 0 1 1 0 0 1 0 0 0 0 0 0 0 0 0 0 1 0 0 1 0 0 0 0 1 2 1 0 2 0 0 0 1 0 0 0 0 0 1 0 1 0 0 1 0 0 0 0 2 0 1 0 0 1 1 0 0 0 1 0 1 1 2 0 0 0 0 0 0 1 0 1 0 0 0 0 0 1 2 0 2 0 2 1 1 0 0 0 0 1 1 1 1 2 0 0 0 2 1 0 0 0 0 0 0 1 0 0 0 1 0 1 0 1 0 1 0 0 0 1 1 0 0 0 0 1 0 0 1 1 0 1 0 1 0 0 0 0 1 0 0 0 0 0 0 1 1 0 0 0 0 0 0 0 1 0 0 1 0 1 1 0 1 0 0 0 0 0 0 0 0 1 0 1 1 0 0 0 2 0 0 1 0 0 0 1 0 0 2 0 2 0 0 2 0 0 0 0 0 0 1 0 0 0 0 1 0 1 0 1 1 1 0 0 0 0 1 2 0 0 0 0 0 1 0 0 0 0 1 0 0 0 1 0 1 0 0 0 1 0 0 1 1 0 0 0 1 0 1 2 0 0 0 0 2 0 1 0 2 0 0 0 1 0 1 2 1 1 2 1 0 2 0 0 0 1 0 0 0 0 1 0 1 0 0 0 0 0 0 0 0 1 0 0 0 0 1 0 1 0 0 0 0 0 1 0 0 0 1 0 0 1 0 1 0 0 0 0 0 0 0 0 2 0 0 1 0 1 1 1 0 0 0 0 0 2 1 0 0 0 0 0 1 2 0 0 1 0 0 0 0 1 1 1 0 0 0 1 1 0 0 0 2 1 0 1 0 1 1 1 0 2 1 2 0 1 1 0 0 0 0 0 0 1 1 0 0 2 0 0 1 0 0 0 1 1 0 1 1 0 2 0 0 0 0 0 1 0 2 0 1 0 0 0 0 0 1 0 1 0 1 0 0 0 1 1 0 0 1 0 1 0 1 1 0 0 0 0 1 0 1 1 0 0 0 0 1 1 1 0 0 0 1 0 0 0 0 0 1 1 1 0 0 0 0 0 0 1 0 0 0 2 0 0 1 0 1 0 0 0 1 0 1 0 0 1 2 0 0 0 1 0 1 0 0 2 0 1 0 0 1 1 0 0 1 0 0 1 2 0 0 0 0 0 0 1 1 0 2 1 0 0 0 0 0 1 1 0 1 1 0 0 2 1 0 0 0 0 1 2 0 0 1 0 0 0 1 1 0 0 0 1 1 0 2 1 1 0 0 1 1 0 0 2 1 0 0 0 1 0 0 0 1 1 0 0 0 0 1 0 0 0 1 1 1 1 2 0 0 0 1 1 1 1 0 1 1 0 2 0 0 0 0 0 2 0 1 1 0 0 1 0 0 1 1 1 2 1 2 0 0 0 0 0 0 0 0 1 0 0 2 0 0 0 0 0 0 0 0 1 0 0 0 0 0 1 1 1 0 0 0 1 2 1 0 2 1 1 1 1 0 0 2 0 0 0 1 1 0 0 0 1 0 0 0 2 1 0 0 0 1 0 0 0 0 1 1 0 0 0 0 0 0 0 1 1 1 0 0 0 0 0 0 0 0 0 1 0 0 1 0 0 0 0 0 2 0 0 0 0 1 0 1 0 1 1 0 0 1 1 1 1 0 1 0 0 0 0 0 0 1 0 1 0 0 0 1 0 0 0 0 0 1 1 0 0 1 0 0 0 0 0 0 0 1 0 1 0 0 0 0 1 1 2 0 0 0 2 1 0 0 1 1 0 0 0 0 0 0 0 0 0 1 1 0 0 1 0 0 0 0 2 1 0 1 0 0 1 0 1 1 1 0 0 0 1 0 0 2 0 0 0 0 0 1 0 0 0 0 0 0 2 0 1 0 0 1 1 0 0 0 0 1 0 0 1 0 0 0 0 2 0 1 0 0 0 0 1 0 2 1 1 1 0 0 0 1 0 0 0 1 1 1 2 0 1 0 1 0 1 0 0 0 0 0 1 0 0 0 0 0 2 0 0 0 0 0 0 1 0 0 1 0 1 0 0 0 2 1 0 1 0 0 1 0 1 1 0 0 0 0 0 1 0 0 1 0 0 0 2 0 0 1 0 0 0 0 0 0 2 1 0 0 1 2 0 0 0 0 1 0 0 0 1 0 0 1 0 0 1 0 1 0 0 0 0 1 0 1 0 1 1 0 0 0 0 1 1 0 0 0 1 1 0 0 0 0 0 0 1 0 1 0 0 0 1 0 2 0 0 1 2 0 1 1 0 2 0 0 1 1 1 0 0 1 0 2 0 0 1 1 0 1 0 0 0 1 2 1 0 2 0 0 0 0 0 0 0 1 0 0 0 0 0 0 1 0 0 1 0 0 0 0 1 1 0 0 0 0 1 0 0 0 0 1 0 1 0 1 0 0 1 0 0 1 0 2 0 0 1 0 1 1 0 0 1 0 0 1 0 0 0 0 0 1 0 0 0 0 0 0 0 1 0 1 1 0 0 1 0 0 0 2 1 0 0 1 0 0 0 0 1 1 0 0 0 1 1 0 0 1 2 0 0 0 0 0 0 1 0 0 0 1 0 0 0 1 0 0 0 0 0 1 0 1 0 0 0 1 0 1 1 0 1 0 2 1 1 0 1 0 0 1 0 1 1 0 0 0 0 2 0 0 0 0 1 0 0 0 1 0 0 2 1 0 0 2 1 0 0 0 0 0 0 0 1 0 0 2 0 0 1 0 1 0 0 0 0 0 0 1 0 1 0 0 0 0 0 0 0 0 0 0 0 1 1 1 1 0 0 0 0 1 0 0 0 1 1 1 1 0 0 0 1 0 0 0 1 0 0 1 1 1 1 0 0 0 1 0 0 1 0 1 0 0 1 0 0 1 0 0 0 0 0 1 1 0 1 1 0 1 0 0 2 0 0 1 0 1 0 0 0 1 0 1 1 0 0 0 0 0 0 0 1 0 0 0 1 1 0 0 0 1 0 0 1 0 0 0 0 0 0 1 0 1 1 1 0 0 1 0 0 0 1 0 2 0 0 1 1 0 0 1 0 0 2 0 1 0 0 0 0 0 0 0 0 1 0 0 0 0 0 1 0 2 1 1 0 0 0 1 0 0 1 0 1 0 0 2 1 1 0 1 0 1 0 1 0 1 1 1 0 1 1 1 0 1 1 1 0 0 0 0 0 0 2 1 0 0 0 0 0 1 0 2 0 2 0 1 0 0 1 0 1 1 0 1 0 0 0 0 0 0 0 0 1 0 0 2 1 1 1 0 1 0 1 2 0 2 0 1 2 0 0 0 0 0 0 1 0 0 0 0 2 0 0 0 0 1 0 0 1 1 0 0 0 0 1 0 0 0 0 1 1 2 0 0 1 1 0 1 1 0 1 0 1 0 0 2 0 0 1 1 0 2 2 1 0 0 1 0 1 1 0 0 0 0 0 0 2 1 0 0 1 0 0 2 2 1 1 1 0 0 1 1 1 0 0 0 0 0 0 0 1 1 0 0 0 0 2 0 0 0 1 1 0 0 1 0 1 2 1 2 1 2 1 1 0 0 0 0 0 1 0 0 0 1 0 1 1 0 0 0 0 1 1 0 0 0 0 2 1 0 0 0 0 1 1 1 0 0 1 0 1 0 0 1 2 2 0 2 0 0 0 0 0 1 1 0 0 0 0 1 0 2 0 0 0 0 0 1 1 0 2 0 0 1 1 0 0 0 0 0 0 0 0 0 0 0 1 0 0 0 1 0 0 1 0 2 0 0
[truncated: 12,262,936 more chars]
