# Supplementary material for: Genomic selection for resistance to spruce budworm in white spruce and relationships with growth and wood quality traits
Source: Evol Appl. 2020 Aug 11;13(10):2704–22. doi: 10.1111/eva.13076 (PMC7691460; doi:10.1111/eva.13076)
Supplement: Supplementary file 3 — Appendix S3 [file EVA-13-2704-s003.txt]

ind	ss511222299	ss511222310	ss511222315	ss511222318	ss511222325	ss511222330	ss511222333	ss511222340	ss511222383	ss511222386	ss511222391	ss511222396	ss511222403	ss511222409	ss511222419	ss511222421	ss511222428	ss511222435	ss511222462	ss511222476	ss511222489	ss511222503	ss511222518	ss511222527	ss511222544	ss511222546	ss511222559	ss511222574	ss511222581	ss511222631	ss511222633	ss511222637	ss511222639	ss511222645	ss511222647	ss511222668	ss511222684	ss511222687	ss511222719	ss511222720	ss511222733	ss511222746	ss511222748	ss511222774	ss511222784	ss511222804	ss511222849	ss511222852	ss511222855
DERD_D2_818_06	0	0	0	1	0	1	1	1	0	0	0	0	0	0	2	0	0	1	0	0	0	0	1	1	0	0	0	0	1	2	1	1	1	2	0	0	0	1	0	2	0	1	0	1	0	0	2	2	0
DERD_D2_818_07	0	0	0	1	0	1	0	1	0	1	0	1	0	2	2	0	0	2	0	1	0	0	1	1	0	0	0	1	0	2	2	1	0	2	0	0	1	1	0	2	0	1	0	1	0	0	1	2	1
DERD_D2_818_08	0	0	1	1	0	1	0	1	0	0	0	0	0	1	2	0	0	0	0	0	1	0	1	1	0	0	1	1	1	1	2	1	0	2	0	0	1	1	0	1	0	0	0	2	1	0	2	2	2
DERD_D2_818_09	0	0	1	0	0	1	1	0	0	1	0	1	0	1	2	0	1	1	0	2	1	0	1	1	0	0	1	1	1	1	2	1	0	0	0	0	1	1	0	2	0	1	1	1	1	0	1	2	1
DERD_D2_818_10	0	0	0	1	0	1	0	1	0	0	0	0	0	0	2	0	1	1	0	2	0	0	1	1	0	0	1	1	1	2	2	1	0	1	0	0	1	1	0	1	0	1	1	2	0	0	2	2	1
DERD_D2_906_06	1	1	0	0	1	2	0	0	1	1	0	0	1	0	1	2	0	1	0	1	1	0	0	2	0	1	0	1	2	0	1	1	0	0	0	0	0	1	0	2	1	1	0	2	1	0	1	1	2
DERD_D2_906_07	0	1	0	0	0	2	0	0	1	2	0	0	2	1	2	1	0	1	0	1	1	0	1	1	1	0	0	0	2	0	1	1	0	0	0	1	0	0	0	2	0	1	1	2	0	0	0	1	2
DERD_D2_906_08	1	1	0	0	0	2	0	0	0	1	0	0	1	1	1	2	0	1	0	1	1	0	0	2	0	0	0	0	2	0	2	1	1	0	0	0	0	0	0	2	0	1	1	0	1	0	1	1	1
DERD_D2_906_09	1	1	0	0	1	2	0	0	0	2	1	0	1	1	2	1	0	0	0	1	0	0	0	1	2	0	0	0	2	0	1	1	1	0	0	1	0	1	1	2	1	1	1	0	2	0	0	2	2
DERD_D2_906_10	0	1	0	0	1	2	0	0	1	1	0	0	2	1	2	1	0	0	0	1	1	0	1	2	1	1	0	1	2	0	1	1	0	0	0	1	0	1	1	2	0	1	0	2	2	1	1	2	1
DERD_D2_922_06	0	0	0	0	1	1	0	1	0	1	0	1	0	1	0	0	0	1	1	1	1	0	1	2	0	1	1	1	1	1	1	2	1	0	2	1	0	0	1	0	1	0	0	0	2	0	0	1	1
DERD_D2_922_07	2	0	0	1	0	1	0	0	1	0	0	1	0	1	0	0	0	0	1	0	1	1	1	2	0	0	0	1	2	1	2	1	1	1	1	0	0	2	0	0	1	2	0	0	0	0	1	0	1
DERD_D2_922_08	1	0	0	1	0	1	0	1	1	1	0	1	0	1	0	0	0	0	1	1	1	1	1	2	0	0	0	1	1	2	1	1	1	0	2	1	0	1	0	1	0	1	0	0	0	0	1	1	1
DERD_D2_922_09	1	0	0	1	0	1	0	0	1	0	0	1	0	1	0	0	0	0	1	0	1	0	1	2	0	1	0	1	2	2	2	2	1	0	1	1	0	2	0	1	1	1	0	0	1	1	1	1	1
DERD_D2_922_10	1	0	0	0	1	1	0	1	0	1	0	0	0	1	0	0	0	1	1	0	1	1	1	2	0	1	1	1	2	1	1	2	1	1	0	1	0	1	1	0	1	1	0	0	1	0	1	0	1
DERD_D2_925_01	1	1	0	1	0	1	0	0	1	1	0	1	1	1	1	0	0	2	2	1	0	1	0	0	0	0	0	1	1	0	1	1	1	0	0	1	1	2	0	0	1	2	0	1	0	0	1	1	2
DERD_D2_925_02	0	0	0	1	1	1	0	0	1	0	0	1	0	1	1	0	2	0	1	0	2	1	0	0	0	0	0	1	1	1	2	1	0	0	0	0	0	1	0	1	2	1	0	2	0	0	1	0	0
DERD_D2_925_03	0	1	0	1	1	1	0	0	2	0	0	1	0	0	1	1	0	0	0	0	1	0	0	0	0	0	0	2	1	1	2	1	1	0	0	0	1	1	0	1	2	1	0	2	0	0	0	0	1
DERD_D2_925_04	0	0	0	1	0	1	0	0	0	0	0	1	1	1	1	1	0	1	2	1	1	1	1	1	0	0	0	1	1	1	2	0	0	0	0	0	0	2	0	1	2	1	0	1	0	0	0	0	1
DERD_D2_925_05	1	0	0	0	0	1	0	0	0	1	0	0	1	1	2	0	2	1	1	1	1	1	0	1	0	0	0	1	0	1	1	1	0	0	0	1	0	2	1	0	1	0	0	2	0	0	1	1	1
DERD_D2_925_06	0	0	0	1	0	1	0	0	0	0	0	2	1	0	1	0	0	0	1	0	1	0	1	1	0	0	0	1	0	1	2	1	1	0	0	0	1	1	0	1	2	1	0	1	0	0	0	0	1
DERD_D2_925_07	0	1	0	2	1	1	0	0	2	0	0	2	1	1	1	0	2	1	1	0	1	0	0	0	0	0	0	2	0	1	2	1	1	0	0	0	2	1	0	1	2	0	0	2	0	0	0	0	1
DERD_D2_925_08	0	1	0	1	1	0	0	0	1	0	0	2	0	1	1	0	2	0	1	1	2	1	0	1	0	0	0	2	1	1	2	0	2	0	0	0	2	1	0	1	2	1	0	0	0	0	0	0	0
DERD_D2_925_09	0	1	0	1	0	0	0	0	1	0	0	1	1	0	1	1	1	0	1	1	2	1	1	0	0	0	0	2	1	1	2	1	1	0	0	0	1	1	0	1	2	0	0	1	0	0	0	0	0
DERD_D2_925_10	0	0	0	1	1	1	0	0	2	0	0	1	1	1	1	0	2	1	1	1	1	1	1	1	0	0	0	1	1	1	2	0	0	0	0	0	0	1	0	1	2	1	0	2	0	0	0	0	1
DERD_D2_928_06	2	1	0	1	0	0	0	0	0	1	0	1	0	1	2	0	1	1	0	2	1	0	0	1	0	0	0	0	1	1	1	0	0	1	0	0	0	2	1	1	0	0	0	1	0	0	1	2	1
DERD_D2_928_07	1	2	0	2	0	0	0	0	0	1	0	1	0	1	1	1	1	0	0	2	1	0	1	1	0	0	1	2	0	2	1	0	0	0	0	0	0	2	0	1	1	1	0	1	0	0	1	2	0
DERD_D2_928_08	1	0	1	0	0	0	0	0	1	0	0	1	0	2	2	1	0	1	0	1	1	0	1	1	0	0	0	1	1	0	1	0	0	1	0	1	0	1	1	1	0	0	0	1	0	0	1	1	1
DERD_D2_928_09	1	1	1	1	0	0	0	0	0	0	0	2	0	2	2	1	1	0	1	1	1	0	1	1	0	0	1	0	0	1	1	0	0	0	0	0	0	1	1	1	1	0	1	1	0	0	1	2	1
DERD_D2_928_10	1	2	0	2	0	0	0	0	1	1	0	1	0	1	2	1	1	0	2	1	1	0	2	1	0	0	2	2	1	1	1	0	0	0	0	0	0	1	0	1	1	1	1	1	0	0	1	2	0
DERD_D2_936_01	0	0	0	1	0	2	0	0	0	0	0	2	0	0	1	0	0	1	2	1	0	0	0	1	0	0	0	1	0	1	1	1	0	0	1	0	0	0	1	1	0	0	0	0	0	0	0	2	0
DERD_D2_936_02	0	0	0	1	0	2	0	0	0	0	0	1	1	0	1	0	1	1	2	0	1	0	0	0	0	0	0	1	0	1	1	0	0	0	0	1	0	0	0	1	0	0	0	0	0	0	0	1	1
DERD_D2_936_03	0	0	0	1	0	1	0	0	0	0	0	1	1	0	1	2	1	1	1	1	0	0	0	1	0	0	0	1	0	1	2	1	0	0	0	1	0	1	0	1	0	0	0	0	0	1	1	2	0
DERD_D2_936_04	0	0	0	0	0	1	0	0	0	0	0	1	1	0	2	1	0	1	2	1	1	0	0	0	0	0	0	2	0	1	2	0	0	0	0	1	0	1	0	0	0	0	0	0	0	1	1	2	1
DERD_D2_936_05	0	0	0	0	0	1	0	0	0	0	0	0	0	0	1	0	1	1	1	1	1	0	0	1	0	0	1	0	0	1	1	0	0	0	0	1	0	0	1	1	0	0	0	0	0	1	0	2	1
DERD_D2_936_06	0	0	0	1	0	1	0	0	0	0	0	1	1	0	2	1	1	1	2	1	0	0	0	1	0	0	0	2	0	1	2	0	0	0	0	1	0	1	0	1	0	0	0	1	0	0	0	2	0
DERD_D2_936_07	0	0	0	0	0	1	0	0	0	0	0	0	1	0	2	2	1	1	2	1	1	0	0	1	0	0	1	2	0	1	2	1	0	0	0	1	0	1	0	1	0	0	0	0	0	0	0	1	1
DERD_D2_936_08	0	0	0	1	0	1	0	0	0	0	0	0	0	0	1	0	0	1	2	0	1	0	0	0	0	0	1	2	0	1	1	0	0	0	0	1	0	0	1	0	0	0	0	0	0	0	1	1	1
DERD_D2_936_09	0	0	0	0	0	0	0	0	0	0	0	0	1	0	2	1	0	1	1	1	0	0	0	0	0	0	1	2	0	1	2	1	0	0	0	1	0	1	1	0	0	0	0	1	0	1	1	2	0
DERD_D2_936_10	0	0	0	1	0	1	0	0	0	0	0	0	1	0	2	1	0	1	2	1	0	0	0	0	0	0	0	1	0	1	1	1	0	0	0	1	0	1	1	0	0	0	0	0	0	0	1	2	0
DERD_D2_941_06	0	1	1	1	2	2	0	0	0	0	1	2	2	1	0	0	1	1	1	2	0	0	1	1	0	0	1	1	2	1	1	0	0	0	0	0	1	1	0	1	0	1	0	1	0	0	2	1	0
DERD_D2_941_07	0	1	0	0	2	2	0	0	0	0	1	1	2	1	1	0	1	0	1	1	0	0	0	1	0	1	1	1	1	2	1	1	0	0	0	0	0	1	0	1	0	1	0	2	0	0	1	1	0
DERD_D2_941_08	0	1	0	1	2	2	0	0	0	0	1	2	2	1	1	0	1	1	0	0	0	0	0	0	0	1	0	1	0	2	1	1	0	0	0	0	0	0	0	1	0	0	1	2	0	0	1	2	0
DERD_D2_941_09	0	1	1	1	1	2	0	0	0	0	1	0	2	1	0	0	1	0	1	0	0	0	1	0	0	1	1	1	1	1	1	1	0	0	1	0	1	0	0	1	0	0	1	2	0	0	1	1	0
DERD_D2_941_10	0	0	1	1	0	2	0	0	0	0	1	1	2	1	1	0	0	1	0	2	0	0	1	0	0	0	0	2	2	1	1	0	0	0	0	0	0	1	0	1	0	0	0	2	0	0	2	2	0
DERD_D2_944_06	0	0	1	1	1	2	1	0	0	0	0	1	0	0	2	0	1	0	0	0	0	0	1	1	0	0	0	1	1	1	1	1	1	2	0	1	1	0	1	0	1	1	0	0	0	1	1	1	0
DERD_D2_944_07	0	0	1	2	1	2	1	0	0	0	0	1	1	0	2	0	0	0	0	0	0	0	0	1	0	1	0	1	0	1	1	0	0	1	0	1	1	0	1	0	0	1	0	0	0	0	1	1	0
DERD_D2_944_08	0	0	0	2	1	1	1	0	0	0	0	2	1	0	2	0	1	0	0	0	0	0	0	0	0	0	0	1	0	1	1	2	2	1	0	1	1	0	1	1	1	1	0	0	0	1	1	1	0
DERD_D2_944_09	0	0	0	1	0	2	1	0	0	1	0	2	0	0	2	0	1	0	0	1	0	0	1	0	0	0	0	1	1	1	1	2	0	2	0	1	1	0	1	1	1	1	0	0	0	0	1	1	0
DERD_D2_944_10	0	0	1	2	1	2	1	0	0	1	0	1	0	0	2	0	0	0	0	0	0	0	1	1	0	0	0	1	1	1	1	1	1	1	0	0	1	1	1	1	1	1	0	0	0	1	1	0	0
DERD_D2_949_01	0	0	1	0	0	0	0	0	1	0	0	0	0	1	2	1	0	0	0	1	0	0	0	0	0	0	0	1	2	2	1	0	0	1	0	1	0	2	0	0	0	1	0	0	0	0	2	0	0
DERD_D2_949_02	0	0	1	1	0	1	0	0	0	0	0	0	0	1	2	0	0	0	0	1	0	1	0	1	0	0	0	0	1	2	1	1	1	0	0	1	0	1	0	0	0	1	1	0	0	0	2	0	0
DERD_D2_949_03	0	0	1	0	1	0	0	0	1	0	0	0	0	1	2	1	0	0	0	1	1	1	0	1	0	0	0	1	2	2	1	2	0	0	0	1	0	2	0	0	0	1	0	0	0	1	1	0	1
DERD_D2_949_04	0	0	0	2	0	0	0	0	0	0	0	0	0	2	2	2	0	0	0	1	1	0	0	0	0	0	0	1	1	2	2	2	1	1	0	0	0	1	0	0	0	1	1	0	0	0	2	0	0
DERD_D2_949_05	0	0	1	0	0	0	0	0	0	0	0	0	1	1	2	0	0	0	1	1	0	0	1	1	0	0	0	0	2	2	1	1	0	0	0	1	0	2	0	0	0	1	0	0	0	0	2	0	1
DERD_D2_952_06	0	1	0	0	0	2	1	1	0	1	0	0	0	1	2	1	0	0	1	1	2	0	1	1	0	1	0	1	0	2	1	0	1	1	0	1	0	1	0	1	1	0	1	1	0	0	2	1	0
DERD_D2_952_07	0	0	0	1	0	2	0	1	0	1	0	0	0	1	1	2	0	1	1	1	2	1	1	2	0	1	0	1	0	0	1	0	1	1	0	1	1	1	1	0	1	0	1	1	2	0	1	1	0
DERD_D2_952_08	0	0	0	0	0	1	1	1	0	0	0	0	2	1	1	2	0	1	0	0	2	1	0	1	0	0	0	1	1	2	1	0	1	0	1	0	0	1	0	1	1	0	1	1	1	0	2	2	0
DERD_D2_952_09	0	0	0	0	0	1	0	1	0	1	0	0	1	1	1	2	0	1	1	1	2	1	1	2	0	1	0	1	0	0	1	0	1	1	1	1	1	1	1	0	1	0	1	1	2	0	2	2	0
DERD_D2_952_10	0	1	0	0	0	1	1	0	0	1	0	0	1	1	1	2	0	0	0	1	2	0	0	2	0	0	0	1	0	1	1	0	1	0	0	1	1	1	0	0	1	0	1	0	1	0	1	2	0
DERD_D2_956_01	0	0	0	0	0	1	1	0	0	1	1	1	1	1	1	0	0	1	0	1	0	2	1	0	0	0	0	0	2	1	0	0	0	0	0	0	1	1	0	0	1	1	1	1	1	1	0	1	1
DERD_D2_956_02	0	0	1	0	0	1	0	0	1	1	1	1	1	0	1	0	0	0	2	1	1	1	0	2	0	0	0	1	2	0	0	0	1	0	0	0	0	1	0	0	0	1	1	2	2	0	0	1	1
DERD_D2_956_03	0	0	1	0	0	1	0	0	0	1	1	1	0	1	1	0	0	1	2	1	1	0	0	1	0	0	0	1	2	0	0	0	0	0	0	0	0	1	0	0	0	1	0	1	1	0	0	1	1
DERD_D2_956_04	0	0	0	0	0	1	0	0	1	0	1	0	0	1	2	0	0	1	1	1	0	0	0	2	0	1	1	1	2	1	0	0	0	0	0	0	1	1	0	0	0	1	0	1	1	0	0	1	1
DERD_D2_956_05	0	0	1	0	0	1	1	0	1	1	1	1	1	1	1	0	0	0	0	0	1	0	1	2	0	0	0	0	2	1	2	0	0	0	0	0	1	0	0	0	0	1	1	2	2	1	0	0	1
DERD_D2_959_01	0	0	0	1	0	1	0	0	0	1	0	1	0	1	1	0	0	2	0	0	0	0	0	0	0	1	1	0	2	2	1	0	0	0	0	0	0	2	1	1	1	0	0	1	0	0	1	1	0
DERD_D2_959_02	0	0	0	1	1	1	0	2	0	0	0	0	2	1	1	1	0	1	1	1	0	1	0	1	0	2	1	0	0	2	1	0	0	0	0	0	0	1	1	2	1	0	0	1	1	0	1	0	0
DERD_D2_959_03	0	0	0	0	1	1	0	1	0	0	0	1	0	1	1	1	1	2	1	0	0	0	0	1	0	1	0	0	1	2	1	0	0	0	0	0	0	1	2	2	0	0	0	1	0	0	0	1	1
DERD_D2_959_04	0	0	0	2	1	0	0	0	0	1	0	1	1	1	1	1	1	2	0	0	0	0	0	2	0	1	1	0	1	2	1	0	0	1	0	0	0	1	1	1	1	0	0	1	0	0	1	0	0
DERD_D2_959_05	0	0	0	1	0	2	0	1	0	1	0	1	0	1	1	0	0	1	0	1	0	1	0	1	0	2	1	0	0	2	1	0	0	0	0	0	0	1	1	1	0	0	0	1	1	0	1	1	1
DERD_D2_962_06	1	1	1	0	1	0	0	0	0	0	1	0	1	1	0	0	0	1	1	0	0	1	0	2	1	0	1	1	1	1	0	1	2	0	0	2	0	1	0	1	1	1	1	1	0	0	1	1	0
DERD_D2_962_07	1	1	0	2	0	0	0	1	1	0	1	0	1	0	1	0	0	0	0	1	0	0	0	2	0	0	0	0	1	1	1	1	1	0	0	0	0	1	0	1	2	1	1	1	0	0	0	1	0
DERD_D2_962_08	0	0	1	2	0	1	0	0	1	0	1	0	0	0	1	1	0	1	0	1	0	1	1	1	0	0	1	1	1	2	0	1	1	0	0	0	0	1	0	2	0	1	0	1	0	0	0	0	0
DERD_D2_962_09	1	1	1	1	0	0	0	1	1	0	0	0	1	0	0	0	0	0	1	1	0	0	0	2	0	0	1	1	0	1	1	1	1	0	0	0	0	1	0	1	0	1	1	1	0	0	0	1	0
DERD_D2_962_10	0	1	1	0	1	0	0	1	0	0	1	0	0	0	1	0	0	1	1	0	0	1	1	2	0	0	1	1	0	1	1	1	2	0	0	0	0	1	1	1	0	1	0	1	0	0	0	1	0
DERD_D2_971_01	0	0	1	0	0	1	0	2	0	1	0	1	0	0	2	0	1	0	2	0	0	0	0	1	0	0	1	0	2	1	0	0	2	0	0	0	0	1	0	1	1	0	1	1	0	0	2	1	2
DERD_D2_971_02	0	0	1	1	0	1	0	1	0	0	0	0	0	2	1	2	1	0	1	2	1	0	0	1	0	0	1	0	2	1	0	0	2	0	0	0	0	1	0	0	0	1	1	1	1	0	1	1	1
DERD_D2_971_03	1	1	0	1	0	2	0	1	0	1	0	1	0	0	2	2	1	0	2	1	0	0	1	1	1	0	0	1	1	1	0	0	2	0	0	0	1	1	0	1	1	0	0	1	1	1	0	1	2
DERD_D2_971_04	1	0	0	0	0	1	0	1	0	0	0	0	0	0	1	1	0	0	1	2	0	1	0	1	0	0	1	0	1	1	0	0	1	0	0	0	0	1	0	1	1	0	0	1	1	0	2	1	2
DERD_D2_971_05	0	1	1	1	0	2	0	2	0	0	0	1	0	2	0	2	0	0	1	1	0	0	1	1	0	0	0	1	1	1	0	0	0	0	0	0	1	1	0	1	1	1	1	1	0	1	1	0	2
DERD_D2_977_01	0	0	0	1	0	2	1	1	0	0	0	0	0	0	1	1	0	0	2	1	2	1	1	1	0	0	0	1	1	1	1	0	1	0	0	0	1	1	1	0	1	0	1	1	1	0	0	1	0
DERD_D2_977_02	0	0	0	1	0	2	1	2	0	2	0	0	0	1	1	2	0	1	0	0	1	0	1	2	0	1	1	1	1	1	1	0	0	0	0	1	1	1	0	0	2	1	1	1	1	0	0	0	1
DERD_D2_977_03	0	0	0	1	0	2	1	1	0	1	0	0	1	0	2	1	0	1	1	0	2	1	0	1	0	1	0	1	1	2	1	0	1	0	0	0	0	1	0	0	2	1	1	1	1	0	1	0	0
DERD_D2_977_04	0	0	0	1	0	2	0	2	0	1	0	0	0	0	2	1	0	1	2	0	1	1	1	1	0	1	0	1	1	2	1	0	2	0	0	0	0	1	1	0	1	1	1	1	1	0	0	1	1
DERD_D2_977_05	0	0	0	1	0	2	0	1	0	0	0	0	1	0	2	1	0	0	1	1	2	1	0	2	0	1	0	1	1	1	1	0	1	0	0	0	1	1	1	0	2	1	1	0	1	0	2	1	0
DERD_D2_977_06	0	0	0	1	0	2	1	1	0	1	0	0	1	1	2	2	0	1	1	0	2	2	0	2	0	1	0	1	1	2	1	0	0	0	0	0	0	1	1	0	1	0	1	1	2	0	2	0	0
DERD_D2_977_07	0	0	0	0	0	2	0	1	0	0	0	0	0	0	1	1	0	0	2	0	2	0	1	1	0	0	0	1	1	1	1	0	2	0	0	0	1	1	1	0	2	0	1	0	0	0	1	1	0
DERD_D2_977_08	0	0	0	0	0	2	0	1	0	1	0	0	0	1	1	2	0	0	2	1	1	0	2	1	0	0	0	1	1	1	1	0	1	0	0	0	1	1	1	0	2	0	1	1	0	0	2	1	1
DERD_D2_977_09	0	0	0	1	0	2	0	0	0	0	0	0	1	1	1	1	0	1	0	0	2	2	0	1	0	0	0	1	1	1	1	0	1	0	0	0	1	1	0	0	2	0	1	0	2	0	1	0	0
DERD_D2_977_10	0	0	0	1	0	2	1	0	0	0	0	0	1	1	1	1	0	1	1	1	1	2	0	2	0	0	0	1	1	2	1	0	1	0	0	0	0	1	0	0	2	0	1	0	2	0	0	1	1
DERD_D2_985_06	0	0	0	2	0	0	0	0	0	0	0	1	0	0	1	0	0	1	1	2	1	0	1	1	0	0	0	1	2	0	1	1	0	0	0	0	1	2	1	1	1	1	1	2	0	1	2	1	0
DERD_D2_985_07	0	0	0	1	0	0	0	0	0	0	0	0	0	0	1	0	0	2	1	1	1	0	1	1	0	0	0	0	0	0	1	1	0	0	0	0	1	1	0	1	1	1	1	2	1	1	1	1	0
DERD_D2_985_08	0	0	0	2	0	1	0	0	0	0	0	0	1	1	1	0	0	1	2	1	0	0	0	1	0	0	0	1	0	0	1	1	1	0	0	0	1	1	1	1	1	0	1	2	0	1	1	2	1
DERD_D2_985_09	0	0	0	2	0	1	0	0	0	0	0	1	1	0	1	0	0	1	2	1	0	0	0	0	0	0	0	1	0	0	1	1	1	0	0	0	1	1	0	2	0	0	1	2	0	1	2	1	1
DERD_D2_985_10	0	0	0	2	0	0	0	0	0	0	0	0	0	0	1	0	0	2	0	1	2	0	1	0	0	0	0	2	2	0	1	1	0	0	0	0	0	0	0	2	1	0	1	2	1	1	2	1	0
DERD_D2_988_06	0	1	0	0	0	1	2	1	0	0	0	0	0	1	1	0	1	1	0	1	0	0	1	1	0	0	1	2	0	1	1	2	0	0	0	0	1	1	0	2	0	1	0	0	1	1	1	0	0
DERD_D2_988_07	0	1	0	1	0	0	2	1	0	0	0	0	0	1	1	0	0	1	1	0	0	0	1	1	0	0	0	2	0	1	1	1	1	0	0	1	1	1	0	2	0	0	0	0	1	0	1	1	0
DERD_D2_988_08	1	1	0	1	0	0	2	0	0	0	0	0	0	1	1	0	0	1	1	1	0	0	1	0	0	0	1	2	0	1	1	1	1	0	0	0	1	1	0	2	0	1	0	1	1	1	1	1	0
DERD_D2_988_09	0	1	0	1	0	1	0	0	0	0	0	0	0	0	1	0	0	1	1	1	0	0	1	1	0	0	1	2	0	1	0	0	1	0	0	0	1	1	0	2	1	1	1	0	1	0	1	0	0
DERD_D2_988_10	0	1	0	0	0	1	0	0	0	0	0	0	0	0	1	0	1	1	1	1	0	0	0	2	0	0	1	2	0	1	0	2	0	0	0	1	1	1	0	1	1	1	0	0	1	0	1	1	0
DERD_D2_991_01	1	1	0	0	0	1	0	0	1	0	1	0	1	0	2	0	0	0	0	1	1	0	1	2	0	0	0	0	1	1	1	2	1	1	0	1	2	0	0	1	1	1	1	1	1	0	2	0	1
DERD_D2_991_02	0	2	0	0	0	2	0	0	0	0	0	0	1	1	1	0	1	0	0	0	1	0	1	1	0	0	0	1	1	0	1	2	1	1	0	1	1	0	0	0	0	2	1	1	0	0	2	1	1
DERD_D2_991_03	1	1	0	0	0	1	0	0	1	0	0	0	1	0	0	0	0	0	0	0	0	0	1	2	1	0	0	0	1	1	1	1	1	0	0	0	2	0	0	0	1	0	1	1	1	0	2	0	1
DERD_D2_991_04	1	0	0	0	0	1	0	0	0	0	0	0	0	1	2	0	0	0	0	2	0	0	1	2	0	0	0	0	2	1	0	1	1	0	0	0	1	2	0	1	0	1	0	1	0	0	2	1	1
DERD_D2_991_05	1	1	0	0	0	1	0	0	1	0	1	0	0	1	0	0	1	0	0	1	1	0	1	1	0	0	0	0	0	1	1	1	1	0	0	1	2	1	1	0	0	0	1	1	0	0	2	0	1
DERD_Dunbar_504_01	1	1	0	1	0	0	0	0	0	1	1	1	1	1	1	0	0	1	1	2	0	0	2	2	0	0	1	1	1	0	2	1	1	0	0	0	0	0	1	1	1	1	0	1	1	1	0	1	1
DERD_Dunbar_504_02	2	1	0	1	0	0	0	1	0	1	1	1	1	0	1	0	1	1	1	1	0	0	1	2	0	0	1	1	1	0	1	1	1	1	0	0	0	0	0	1	0	2	0	2	1	1	0	2	1
DERD_Dunbar_504_03	0	1	0	1	1	0	0	1	0	0	1	1	1	0	2	0	1	1	1	0	0	0	2	0	0	0	1	1	1	0	1	0	0	1	0	0	0	0	1	1	1	1	1	1	0	1	0	1	1
DERD_Dunbar_504_04	1	1	0	1	0	0	0	0	0	0	1	1	1	0	2	0	1	1	1	0	0	0	2	0	0	0	1	0	1	0	2	1	1	0	0	0	0	0	1	1	0	1	0	1	0	1	0	1	0
DERD_Dunbar_504_05	1	1	0	0	1	0	0	1	0	1	1	0	2	0	1	0	1	1	1	1	0	0	2	1	0	0	1	1	1	0	2	0	1	1	0	0	0	0	0	1	1	0	0	1	1	1	0	0	0
DERD_Dunbar_510_06	1	0	0	0	1	1	0	0	1	0	0	0	1	2	1	0	0	1	1	1	0	1	1	1	0	1	1	1	1	1	1	0	0	0	0	0	1	1	0	0	0	0	1	2	0	0	0	1	1
DERD_Dunbar_510_07	1	0	1	0	0	1	0	0	1	0	0	0	1	1	2	0	0	0	1	0	2	0	1	0	0	2	1	1	0	1	0	0	1	0	0	1	1	1	0	0	0	1	2	0	1	0	0	1	0
DERD_Dunbar_510_08	1	0	0	0	0	1	0	0	0	0	0	0	1	1	2	1	1	1	1	0	1	1	0	1	0	2	1	1	0	1	1	0	0	0	0	0	1	1	0	1	1	0	2	1	0	0	0	2	1
DERD_Dunbar_510_09	1	0	0	0	0	1	0	0	0	0	0	0	1	2	1	1	1	1	1	0	1	1	0	1	0	1	1	1	1	2	1	0	0	0	0	1	0	0	0	1	0	0	1	2	0	0	1	1	1
DERD_Dunbar_510_10	1	0	1	0	1	1	0	0	0	0	0	0	1	1	1	1	0	0	1	1	1	0	1	0	0	0	1	1	1	1	0	0	0	0	0	1	1	0	0	2	0	1	1	2	1	0	1	1	0
DERD_Dunbar_516_06	1	0	0	2	0	0	0	0	0	0	1	1	2	0	1	0	1	1	0	0	1	0	2	0	0	0	0	2	2	1	0	1	0	0	0	0	2	1	0	2	1	1	2	1	1	0	1	1	0
DERD_Dunbar_516_07	1	0	0	1	0	0	0	0	0	0	1	1	2	0	1	1	1	1	0	0	0	0	2	0	0	0	2	2	1	0	0	1	0	0	0	0	1	1	0	2	1	0	2	0	1	0	1	0	1
DERD_Dunbar_516_08	0	0	0	1	0	1	0	0	0	0	1	1	2	0	1	1	1	1	0	0	1	0	2	1	0	0	2	2	2	0	0	1	1	0	0	0	1	1	0	1	1	0	2	2	0	0	1	1	1
DERD_Dunbar_516_09	1	0	0	2	0	0	0	0	0	0	0	1	2	0	0	1	1	1	0	0	1	0	2	1	0	0	1	2	1	0	0	0	0	1	1	1	1	1	0	0	1	0	2	0	0	0	1	0	1
DERD_Dunbar_516_10	1	0	0	1	0	0	0	0	0	0	1	1	2	0	0	1	1	1	0	0	1	0	2	0	0	0	1	1	2	1	0	0	1	0	0	0	2	0	0	2	1	1	2	2	0	0	1	1	0
DERD_Dunbar_520_01	2	0	0	1	1	2	0	0	0	1	1	0	0	1	0	0	1	2	0	0	0	0	0	1	0	0	1	0	0	2	1	1	1	0	0	0	0	2	0	2	1	1	2	1	1	0	1	0	0
DERD_Dunbar_520_02	2	0	0	2	1	2	0	0	0	1	1	0	1	0	0	0	1	2	0	0	0	1	1	0	0	1	0	0	1	2	1	1	1	0	0	0	0	1	0	1	0	2	1	1	2	1	1	0	0
DERD_Dunbar_520_03	2	0	0	2	1	2	0	0	0	1	1	0	1	0	1	0	1	0	0	0	0	0	0	0	0	1	0	0	1	2	0	1	1	0	0	1	0	2	0	1	0	1	0	1	1	0	2	0	0
DERD_Dunbar_520_04	2	1	0	2	1	2	0	0	0	1	1	0	1	0	1	0	1	2	0	0	0	1	0	1	0	1	0	0	0	1	1	1	1	0	0	0	1	2	0	1	0	1	2	1	1	1	1	0	0
DERD_Dunbar_520_05	2	1	0	1	1	2	0	0	0	1	1	0	0	0	0	0	1	2	0	0	0	1	0	0	0	1	1	1	1	1	0	1	1	0	0	0	2	1	0	0	1	2	1	1	1	0	2	0	0
DERD_Dunbar_522_01	0	1	0	0	0	1	0	1	0	0	1	0	2	1	1	0	1	0	0	1	0	1	1	0	0	1	1	1	0	1	1	1	0	0	1	0	0	1	0	0	0	2	0	1	0	0	2	1	0
DERD_Dunbar_522_02	0	1	0	0	0	1	0	1	0	0	1	0	1	2	0	0	0	0	0	2	1	1	1	1	0	1	1	1	2	1	1	1	0	0	0	0	0	1	0	1	0	1	0	0	0	0	1	1	2
DERD_Dunbar_522_03	0	1	0	0	0	1	0	1	0	0	0	0	2	2	2	0	1	0	0	1	1	1	2	0	0	0	1	0	1	1	1	0	0	0	1	0	1	1	0	0	0	0	1	0	0	0	2	1	2
DERD_Dunbar_522_04	0	0	0	1	0	2	0	2	0	0	0	0	1	0	1	0	0	0	0	2	0	0	0	0	0	0	1	1	0	1	1	0	0	0	1	0	1	0	0	0	0	1	0	1	0	0	2	2	0
DERD_Dunbar_522_05	0	1	0	1	0	0	0	2	0	0	0	0	2	1	2	0	0	0	0	2	1	1	2	1	0	1	1	0	1	1	1	1	0	0	1	0	0	1	0	0	0	0	2	1	0	0	1	2	2
DERD_Dunbar_526_01	1	0	0	2	2	0	0	0	0	0	1	0	0	0	1	1	0	2	0	1	1	0	0	2	0	0	1	1	1	1	2	0	2	0	0	0	1	1	1	0	2	2	1	1	1	1	1	2	1
DERD_Dunbar_526_02	1	1	0	1	2	0	0	1	0	0	1	0	0	1	1	1	0	2	0	1	0	0	0	1	0	0	0	0	1	1	0	0	0	2	0	0	0	0	1	0	1	1	1	1	1	1	1	2	1
DERD_Dunbar_526_03	1	1	0	2	2	0	0	0	0	0	1	1	1	0	1	1	0	2	1	0	0	0	1	2	0	0	0	0	1	1	2	1	2	1	0	0	0	1	1	0	2	1	0	0	0	1	1	1	0
DERD_Dunbar_526_04	1	1	0	1	0	1	0	2	0	0	1	0	1	0	1	1	0	1	1	0	0	0	1	2	0	0	1	0	1	1	2	0	1	2	0	0	0	1	1	0	0	2	1	1	2	1	1	1	0
DERD_Dunbar_526_05	1	1	0	2	2	1	0	2	0	0	1	1	1	1	1	1	0	1	1	0	1	0	1	2	0	0	1	0	1	1	2	1	1	2	0	0	0	1	0	0	1	1	1	0	1	2	1	2	1
DERD_Dunbar_528_01	1	0	1	1	0	1	0	1	0	0	0	1	1	0	0	2	1	0	0	0	0	1	1	1	0	1	1	1	1	1	0	1	1	1	0	0	1	2	0	0	1	1	2	0	1	1	2	1	1
DERD_Dunbar_528_02	0	1	1	2	1	1	0	0	0	0	0	1	0	0	0	2	1	2	1	0	1	0	0	2	0	1	1	0	1	1	2	1	1	1	0	0	0	1	0	1	1	0	2	0	0	0	2	2	0
DERD_Dunbar_528_03	1	1	1	1	1	2	1	0	0	0	0	0	1	1	0	1	0	0	0	0	1	1	1	2	0	1	1	1	1	1	1	1	0	1	0	0	1	2	0	0	0	2	2	0	2	1	2	1	0
DERD_Dunbar_528_04	0	1	1	1	0	2	1	0	0	0	0	0	1	0	0	2	1	1	0	0	1	0	1	2	0	0	0	0	1	1	1	1	0	1	0	0	0	2	0	1	1	2	2	0	1	0	1	1	1
DERD_Dunbar_528_05	0	1	1	2	1	2	1	0	0	0	0	0	1	0	0	2	1	2	0	0	0	0	1	2	0	0	0	1	1	1	1	1	0	0	0	0	1	0	0	0	1	1	1	0	1	0	1	2	1
DERD_Dunbar_529_01	0	2	0	2	1	1	0	1	0	0	0	0	0	1	1	1	0	0	0	1	1	0	1	2	0	0	0	0	1	1	1	1	1	1	0	0	0	2	0	1	2	2	1	0	1	0	2	2	0
DERD_Dunbar_529_02	0	1	0	1	0	2	0	1	0	0	0	0	0	0	0	1	0	1	0	1	1	0	1	1	0	0	1	2	1	1	0	1	0	0	0	0	1	0	0	0	2	0	1	0	0	0	2	1	0
DERD_Dunbar_529_03	0	2	0	2	1	1	0	1	0	0	0	0	0	0	1	1	0	0	0	0	1	0	1	2	0	0	0	0	0	1	2	1	1	1	0	0	0	2	0	1	2	2	2	0	1	1	2	1	0
DERD_Dunbar_529_04	0	1	0	2	0	0	0	1	0	1	0	0	0	1	1	1	0	1	0	1	2	0	1	2	0	0	1	1	1	1	1	0	0	0	0	0	1	1	0	1	2	0	1	0	0	0	2	2	0
DERD_Dunbar_529_05	0	1	0	1	0	1	0	1	0	1	0	0	0	0	1	1	1	0	0	0	2	0	1	2	0	0	0	2	0	1	1	0	1	0	0	0	0	1	0	1	2	0	1	0	0	1	2	2	0
DERD_Dunbar_533_01	0	2	1	1	0	2	0	1	1	0	0	0	1	0	0	0	0	2	1	1	0	1	0	1	0	0	0	1	1	2	2	0	0	1	0	0	0	1	0	0	0	2	2	1	1	0	1	0	0
DERD_Dunbar_533_02	0	1	1	1	0	2	0	1	1	0	0	0	1	0	1	0	0	0	0	0	0	0	1	1	0	0	1	2	0	2	1	1	0	1	0	0	0	1	0	0	1	2	1	1	0	1	1	0	0
DERD_Dunbar_533_03	0	1	1	1	0	2	0	0	1	0	0	0	1	1	0	0	0	2	1	0	0	1	0	1	0	0	0	2	1	2	1	0	0	1	0	0	0	1	0	1	1	2	2	1	1	1	1	0	0
DERD_Dunbar_533_04	0	1	1	1	0	1	0	0	1	0	0	0	0	1	0	0	0	1	1	1	0	1	2	1	0	0	1	0	1	1	2	1	1	1	0	0	0	1	0	0	1	2	2	1	0	1	1	0	0
DERD_Dunbar_533_05	0	0	1	1	0	2	0	1	1	0	0	0	0	1	0	0	0	1	1	1	0	1	2	2	0	0	1	1	1	1	1	0	0	0	0	0	0	1	0	1	0	1	2	1	0	1	1	0	0
DERD_Dunbar_540_01	0	2	0	2	0	0	0	0	0	2	0	1	0	1	2	0	1	0	0	1	2	0	2	1	1	1	0	0	0	0	2	1	2	1	0	0	1	1	0	1	1	1	2	2	1	0	2	1	1
DERD_Dunbar_540_02	1	2	0	1	1	2	0	0	0	0	0	0	0	1	2	0	1	1	1	0	1	0	2	1	1	1	0	0	0	0	1	1	0	1	0	0	1	1	0	0	2	2	2	2	0	0	2	1	1
DERD_Dunbar_540_03	1	2	0	1	1	1	0	0	0	0	0	1	1	1	1	0	1	0	2	0	1	0	1	2	0	0	0	0	0	0	1	1	1	0	0	0	1	1	0	1	1	2	2	2	1	0	2	1	1
DERD_Dunbar_540_04	0	1	0	2	1	1	1	0	0	1	0	2	0	1	1	0	0	1	1	0	2	0	2	2	0	1	0	0	0	1	1	1	1	1	0	0	1	2	0	2	1	2	1	2	1	0	2	1	1
DERD_Dunbar_540_05	1	0	0	2	1	2	0	0	0	0	0	1	0	1	2	0	1	1	1	1	1	0	2	2	1	1	0	1	0	2	1	0	1	0	0	0	1	2	0	1	1	1	2	2	1	0	2	1	1
DERD_Dunbar_541_01	0	2	1	1	0	0	0	0	0	1	1	0	1	0	1	0	1	0	0	2	1	0	1	2	0	1	0	0	0	1	0	0	0	0	0	1	1	0	0	2	1	1	1	1	0	0	1	1	0
DERD_Dunbar_541_02	0	0	1	2	0	0	0	0	0	1	0	0	0	1	2	0	1	0	0	1	1	0	1	1	0	1	0	0	0	0	1	0	1	0	0	0	0	1	0	1	1	1	2	1	1	0	1	1	0
DERD_Dunbar_541_03	0	1	2	2	0	1	0	0	0	1	0	0	1	1	2	0	1	0	0	1	0	0	1	0	0	1	0	0	0	0	0	0	0	0	0	0	0	0	0	0	1	2	1	1	1	0	1	1	0
DERD_Dunbar_541_04	1	2	2	1	0	0	0	0	0	1	0	0	0	0	1	0	0	0	0	2	0	0	1	1	0	0	0	0	1	1	1	0	1	0	0	1	1	0	0	1	1	2	1	0	1	0	1	1	0
DERD_Dunbar_541_05	1	1	2	2	0	0	0	0	0	1	0	0	0	1	2	0	1	0	0	2	0	0	1	2	0	1	0	0	1	0	0	0	1	0	0	1	0	0	0	2	1	2	0	0	1	0	1	1	0
DERD_Dunbar_543_01	1	0	0	0	0	0	0	0	0	1	0	0	0	1	1	1	0	0	0	1	0	0	2	0	1	1	1	2	2	1	0	0	1	0	0	0	1	0	0	1	0	0	0	0	0	0	0	1	0
DERD_Dunbar_543_02	0	0	0	0	0	0	1	0	1	0	1	1	1	1	1	1	0	1	0	1	0	1	2	0	1	1	0	2	2	0	0	0	1	0	0	1	0	0	0	1	0	0	0	0	0	0	1	2	0
DERD_Dunbar_543_04	1	1	0	2	0	1	1	0	1	1	1	0	1	0	1	1	0	0	0	1	0	0	1	0	1	1	0	2	1	1	0	0	0	1	0	0	1	0	0	1	1	0	2	0	0	0	1	0	0
DERD_Dunbar_543_05	1	1	0	0	0	2	1	0	0	1	0	0	1	0	1	1	0	0	0	1	0	0	1	0	1	1	1	2	1	1	0	0	0	0	0	1	0	0	0	1	1	0	2	1	0	0	0	1	0
DERD_Dunbar_547_01	1	0	0	0	1	0	0	1	0	0	0	0	1	1	2	0	0	0	1	1	0	2	1	1	0	1	0	1	2	0	1	1	1	0	0	1	0	1	0	2	2	1	0	2	1	1	1	1	1
DERD_Dunbar_547_02	2	0	0	0	1	0	0	1	0	0	0	0	2	1	1	0	0	0	1	0	0	1	2	1	0	1	1	1	1	0	1	2	0	0	0	0	0	1	0	2	2	1	1	0	1	0	1	0	1
DERD_Dunbar_547_03	1	1	0	0	1	0	0	1	0	0	0	1	1	1	1	0	0	0	1	1	0	2	1	2	0	0	0	1	1	1	1	1	0	0	0	0	0	2	0	1	2	0	0	2	1	1	1	1	1
DERD_Dunbar_547_04	2	1	0	0	0	0	0	1	0	0	0	1	2	1	1	1	0	0	1	0	0	1	2	1	0	1	1	1	1	2	1	2	0	0	0	1	0	1	0	2	2	1	0	1	2	0	1	1	1
DERD_Dunbar_547_05	1	1	1	0	1	0	0	1	0	0	0	0	1	1	1	0	0	0	1	1	0	1	1	2	0	0	1	1	1	2	1	1	0	0	0	1	0	2	0	1	2	1	0	0	2	1	2	1	1
DERD_Dunbar_558_06	0	0	1	1	0	1	1	0	0	1	1	0	1	2	0	1	1	2	0	0	1	0	1	2	0	1	0	1	1	1	2	1	0	0	0	0	0	0	0	1	0	0	1	0	1	0	0	2	0
DERD_Dunbar_558_07	1	0	1	2	0	2	0	0	0	0	0	0	1	1	1	1	1	2	0	0	1	0	1	1	0	1	0	2	1	1	0	1	0	0	0	0	1	1	0	1	0	1	2	1	1	0	1	1	1
DERD_Dunbar_558_08	1	0	1	1	0	1	0	0	0	1	1	0	0	0	0	1	0	1	1	0	1	1	0	1	0	1	0	1	1	0	0	1	0	0	0	0	0	2	0	0	0	1	1	1	1	0	1	1	0
DERD_Dunbar_558_09	1	0	1	2	0	2	0	0	0	1	1	0	0	0	0	0	1	1	1	0	1	1	0	1	0	0	0	2	1	0	1	0	0	1	0	0	1	1	0	1	0	0	1	1	1	0	1	1	0
DERD_Dunbar_558_10	1	0	1	1	0	2	1	0	0	1	1	1	2	1	0	1	1	2	0	0	1	0	1	1	0	0	0	1	1	0	1	0	0	1	0	0	0	0	0	1	0	0	1	1	0	0	1	2	1
DERD_Dunbar_559_01	1	1	2	1	0	2	1	0	0	1	0	1	1	1	1	0	2	0	1	0	0	1	1	2	0	0	0	0	1	0	1	0	0	0	0	0	0	2	0	2	1	2	2	1	0	0	1	2	1
DERD_Dunbar_559_02	1	1	1	1	0	2	0	0	0	1	0	0	1	0	0	1	1	1	0	0	1	0	2	1	0	0	0	0	1	0	2	0	0	1	0	0	0	1	0	1	1	0	2	1	1	0	1	1	0
DERD_Dunbar_559_03	1	0	1	1	0	2	0	0	0	0	0	0	1	0	1	1	1	1	1	0	1	0	1	2	0	1	0	1	1	0	1	1	0	0	0	0	0	2	0	2	1	1	2	0	0	0	2	1	1
DERD_Dunbar_559_04	1	0	2	1	0	2	0	0	0	1	0	1	1	1	0	0	2	0	1	1	0	1	1	0	0	0	0	1	1	0	2	0	0	0	0	0	0	1	0	0	1	1	2	0	1	0	2	1	1
DERD_Dunbar_559_05	1	0	2	2	0	0	0	0	0	1	0	1	1	1	0	0	0	1	0	1	0	0	2	0	0	1	0	1	1	0	2	0	0	0	0	0	0	1	0	0	1	1	2	0	1	0	2	1	1
DERD_Dunbar_560_01	1	0	1	1	0	0	0	0	0	0	1	2	1	0	0	0	2	1	1	0	1	0	1	2	0	0	1	1	1	2	1	1	0	0	0	0	2	0	0	0	0	1	1	1	0	0	1	1	1
DERD_Dunbar_560_02	0	0	1	1	0	0	0	1	0	0	0	1	1	0	1	1	2	1	1	1	1	0	0	1	0	0	1	1	1	1	0	1	1	0	0	0	1	2	0	1	0	0	0	2	0	0	2	1	1
DERD_Dunbar_560_03	0	1	0	1	0	0	0	0	0	0	1	1	1	0	1	0	1	0	1	1	2	0	2	1	0	0	2	1	1	0	1	1	1	0	0	0	0	0	0	1	0	1	1	2	1	0	1	2	1
DERD_Dunbar_560_04	0	1	0	1	0	0	0	1	0	0	1	0	1	0	2	0	2	1	1	1	2	0	1	2	0	0	1	1	1	1	1	1	1	0	1	0	1	1	0	0	0	0	1	2	0	1	2	1	1
DERD_Dunbar_560_05	0	0	0	1	0	0	0	1	0	0	1	0	1	0	2	1	2	0	1	1	2	0	0	1	0	0	2	1	1	2	0	1	0	0	1	0	2	1	0	1	0	1	1	2	1	0	1	1	1
DERD_Dunbar_561_06	1	2	1	2	0	1	0	0	0	0	1	1	0	1	1	1	1	0	2	1	1	0	2	2	0	0	1	1	0	0	1	1	0	0	0	1	1	0	0	1	0	0	0	2	0	1	1	1	0
DERD_Dunbar_561_07	1	2	1	2	0	1	0	1	1	0	1	0	0	1	0	0	0	0	1	1	1	0	2	2	0	0	1	1	0	1	1	1	0	0	0	1	0	0	0	1	0	0	0	2	0	1	1	1	0
DERD_Dunbar_561_08	0	2	1	2	0	1	0	1	1	0	0	1	0	1	1	1	1	0	2	1	1	0	2	2	0	0	2	1	0	1	2	1	0	0	0	1	0	1	0	1	0	1	0	2	0	1	1	1	0
DERD_Dunbar_561_09	2	1	0	2	0	1	1	0	1	0	1	1	0	1	0	0	0	0	2	0	2	0	1	2	0	0	2	1	0	2	2	2	0	0	0	1	1	2	0	0	0	0	0	2	0	0	1	2	0
DERD_Dunbar_561_10	1	1	0	2	0	1	0	1	0	0	0	0	0	1	0	1	0	0	1	0	2	0	1	2	0	0	1	1	0	2	2	1	0	0	0	1	1	1	0	0	0	1	0	2	0	0	1	1	0
DERD_Dunbar_562_01	1	1	1	1	0	1	1	0	1	0	0	0	1	1	0	1	0	0	2	0	2	0	1	1	0	0	1	0	1	0	1	1	0	0	0	1	1	0	0	0	1	0	0	2	0	0	0	2	0
DERD_Dunbar_562_02	1	1	1	2	0	1	1	0	0	0	0	1	1	1	0	1	0	0	1	1	1	0	1	1	0	0	2	0	0	1	0	1	0	0	0	1	0	0	0	0	1	0	0	2	0	0	0	1	0
DERD_Dunbar_562_03	1	1	0	1	0	1	1	0	1	0	0	1	1	1	0	0	1	0	1	1	1	0	1	1	0	0	2	0	0	1	1	1	0	0	0	1	0	0	0	1	1	1	0	2	0	0	1	2	0
DERD_Dunbar_562_04	1	1	0	2	0	1	0	0	0	0	0	1	1	1	0	1	0	0	1	0	1	0	1	1	0	0	2	1	1	0	1	0	0	0	0	1	1	0	0	1	1	1	0	2	0	0	1	1	0
DERD_Dunbar_562_05	1	1	1	2	0	1	0	0	1	0	0	1	1	1	0	0	1	0	2	1	2	0	1	1	0	0	2	0	1	1	1	0	0	0	0	1	0	1	0	1	0	1	0	2	0	0	1	0	0
DERD_Dunbar_563_01	0	0	1	0	0	1	0	1	0	0	1	0	1	2	1	0	0	0	0	1	0	0	0	2	0	1	0	1	2	1	1	1	2	0	0	0	0	0	0	0	1	1	2	2	0	0	1	1	1
DERD_Dunbar_563_02	0	0	0	1	0	0	0	1	1	0	1	0	0	1	1	0	1	1	1	1	0	1	1	2	0	1	0	1	0	2	2	1	2	0	0	0	1	0	1	0	0	1	2	2	2	0	0	0	1
DERD_Dunbar_563_03	0	1	1	0	0	1	0	1	1	0	1	1	0	1	1	0	1	1	0	0	0	1	0	0	0	0	0	1	0	2	2	2	2	0	0	0	1	0	0	2	1	1	1	1	2	0	1	2	1
DERD_Dunbar_563_04	0	0	1	1	0	1	1	1	1	0	0	1	1	2	1	0	0	1	0	0	2	1	0	2	0	0	0	1	2	1	1	2	2	0	0	0	0	0	1	1	0	1	2	1	1	0	1	2	1
DERD_Dunbar_563_05	0	0	1	1	0	1	0	1	0	0	1	1	0	2	0	0	0	1	1	0	2	1	1	1	0	1	0	1	2	2	2	2	2	0	0	0	1	0	0	1	1	1	2	2	1	0	1	2	1
DERD_Dunbar_568_01	1	1	0	1	0	1	1	0	0	0	0	0	1	1	1	1	1	1	0	0	2	0	2	1	0	0	2	1	1	1	0	1	0	0	0	1	1	1	0	1	0	0	1	1	1	0	0	1	0
DERD_Dunbar_568_02	1	1	0	1	0	1	0	0	0	0	0	0	0	1	1	2	1	1	0	0	2	0	1	1	0	0	2	0	0	0	1	2	0	0	1	2	2	1	0	1	0	0	1	2	1	0	0	1	0
DERD_Dunbar_568_03	1	1	0	1	0	1	1	0	0	0	1	0	1	1	0	1	0	1	1	0	1	0	2	1	0	0	2	0	0	1	0	0	0	0	0	1	1	1	0	1	0	0	1	1	0	0	0	2	0
DERD_Dunbar_568_04	1	1	0	1	0	1	1	0	0	0	1	0	1	1	0	1	0	1	0	0	1	0	2	1	0	0	1	1	0	1	1	0	0	1	0	1	1	1	0	0	0	1	1	1	1	0	0	0	0
DERD_Dunbar_568_05	2	1	0	2	0	1	0	0	0	0	1	0	1	1	0	1	1	1	1	0	2	0	2	1	0	0	1	1	1	1	0	1	0	0	0	1	1	0	0	1	0	0	1	1	1	0	0	2	0
DERD_Dunbar_569_01	0	1	0	1	1	1	2	0	0	0	0	0	1	1	0	2	0	0	0	1	1	0	1	1	0	0	1	0	1	1	2	1	1	0	0	1	0	2	0	1	0	1	1	2	0	0	1	0	0
DERD_Dunbar_569_02	0	1	0	1	0	1	1	0	0	0	0	0	1	1	0	1	1	0	0	1	1	0	1	1	0	0	1	0	0	0	1	0	1	0	0	1	1	1	0	1	0	1	0	2	0	0	1	2	0
DERD_Dunbar_569_03	1	1	0	1	0	1	2	0	1	0	0	0	0	1	0	1	1	0	1	1	1	0	1	2	0	0	1	1	0	2	1	0	1	0	0	1	1	1	0	1	1	1	0	1	0	1	1	2	0
DERD_Dunbar_569_04	1	1	0	1	1	1	1	0	0	0	0	0	1	1	0	1	0	0	0	1	1	0	1	2	0	0	1	0	1	1	0	1	1	0	0	1	0	0	0	1	0	1	0	1	1	0	1	1	0
DERD_Dunbar_569_05	0	1	0	1	0	1	2	0	0	0	0	0	0	1	1	1	0	0	1	1	1	0	1	2	0	0	1	1	1	2	1	1	0	0	0	1	1	1	0	1	0	1	0	1	0	1	1	2	0
DERD_Dunbar_572_01	1	1	1	0	0	1	0	0	0	0	0	1	1	0	2	0	1	2	1	1	1	0	0	1	0	0	0	0	1	1	1	1	0	0	0	0	0	1	0	1	0	0	1	1	0	0	0	1	0
DERD_Dunbar_572_02	1	0	1	0	0	1	0	0	0	0	0	1	1	0	2	0	2	1	1	1	1	1	0	1	0	0	0	0	1	0	1	1	0	0	0	0	0	1	0	0	0	1	1	1	1	0	1	0	0
DERD_Dunbar_572_03	0	1	0	0	0	0	0	0	0	0	0	1	1	0	2	0	1	1	1	1	1	2	0	1	0	0	1	0	1	1	0	0	0	0	0	0	0	0	0	1	1	1	1	0	2	0	0	0	0
DERD_Dunbar_572_04	0	0	0	0	0	1	1	0	0	0	0	1	1	0	2	0	0	2	1	0	1	1	0	1	0	0	1	0	1	0	1	1	1	0	0	0	0	0	0	0	1	0	1	1	0	0	0	1	0
DERD_Dunbar_572_05	1	1	1	0	0	1	1	0	0	0	0	1	1	0	2	0	2	2	1	1	1	0	0	1	0	0	0	0	1	2	1	1	1	0	0	0	0	1	0	1	1	2	1	1	0	0	0	1	0
DERD_Dunbar_573_01	0	1	0	0	0	1	0	1	0	0	0	1	0	0	0	0	0	0	1	2	2	0	2	1	0	0	0	1	1	0	2	1	2	0	1	0	1	1	0	1	2	1	0	1	2	0	1	2	1
DERD_Dunbar_573_02	1	1	0	0	0	1	1	0	0	0	0	0	0	0	2	1	0	0	1	2	2	0	0	1	0	0	0	1	0	0	2	1	1	1	0	0	1	1	0	2	2	2	2	1	1	0	2	2	1
DERD_Dunbar_573_03	0	1	0	0	0	1	1	0	0	0	0	1	0	0	1	1	0	0	1	1	2	0	1	1	0	0	0	1	1	0	2	1	1	0	0	0	2	1	0	2	1	2	1	2	1	0	2	1	1
DERD_Dunbar_573_05	1	1	0	0	0	1	0	1	0	0	0	0	0	0	1	1	0	0	1	1	2	0	0	2	0	0	0	1	0	0	0	1	1	0	0	0	2	1	0	2	1	1	0	1	1	0	2	1	1
DERD_Dunbar_575_06	0	0	1	0	0	0	0	0	0	0	0	1	1	0	1	0	1	1	1	2	1	0	1	0	0	0	1	1	1	1	2	1	1	0	0	1	0	1	0	2	0	0	2	2	0	0	1	0	0
DERD_Dunbar_575_07	1	1	1	1	0	1	1	0	0	0	0	1	0	0	2	0	0	0	0	0	1	1	0	1	0	0	2	1	1	1	2	1	1	0	0	1	1	1	0	2	0	0	2	2	1	0	0	0	0
DERD_Dunbar_575_08	1	1	0	0	0	0	1	0	0	0	0	1	1	0	1	0	0	0	1	0	1	2	1	0	0	0	2	1	1	1	2	1	1	0	0	1	1	1	0	1	0	0	2	2	2	0	1	0	0
DERD_Dunbar_575_09	0	0	1	1	0	1	1	0	0	0	0	1	1	0	1	0	1	0	1	0	1	2	1	1	0	0	1	0	1	1	2	1	0	0	0	0	0	1	0	2	0	1	2	2	2	0	0	0	0
DERD_Dunbar_575_10	0	0	1	1	0	1	0	0	0	0	0	1	1	0	1	0	1	1	1	1	1	0	1	1	0	0	2	1	1	1	1	1	1	0	0	0	1	0	0	2	0	1	2	0	1	0	1	0	0
DERD_Dunbar_577_01	0	1	0	2	2	1	0	0	0	0	1	1	1	2	1	1	1	0	0	2	1	0	2	0	0	0	0	1	2	1	0	1	0	0	0	0	0	1	1	2	0	1	1	0	1	0	0	1	0
DERD_Dunbar_577_03	0	1	0	0	1	0	0	0	0	0	0	0	1	1	1	1	0	0	0	1	0	0	2	1	0	0	0	1	1	1	2	1	2	0	1	0	0	2	1	2	1	1	1	0	1	0	1	0	0
DERD_Dunbar_577_04	0	0	1	1	1	1	0	0	0	0	1	0	1	1	1	1	1	0	0	1	1	0	2	0	0	0	1	1	1	0	2	0	1	0	1	0	1	2	0	1	0	1	1	0	1	0	1	1	0
DERD_Dunbar_577_05	0	0	0	1	2	0	0	0	0	0	1	0	1	1	1	0	1	1	0	1	1	0	2	0	0	0	0	1	1	0	1	2	2	0	1	0	2	1	1	1	1	1	2	0	1	0	2	2	0
DERD_Dunbar_579_01	0	1	1	0	0	1	0	1	0	2	0	0	1	0	1	1	0	1	1	1	1	0	1	1	0	0	1	0	1	1	0	0	2	1	1	0	0	1	0	1	1	1	1	1	0	1	2	1	1
DERD_Dunbar_579_02	1	1	0	0	0	1	0	0	1	1	0	1	0	1	1	1	0	2	1	1	0	0	1	1	0	1	1	1	0	1	0	0	1	0	2	0	0	2	0	1	1	0	1	1	1	0	1	2	0
DERD_Dunbar_579_03	1	1	1	0	0	1	0	1	1	1	0	1	1	0	1	1	0	0	0	2	1	0	1	1	0	0	2	1	0	1	0	0	2	1	2	0	0	2	0	1	1	1	1	1	1	0	1	2	1
DERD_Dunbar_579_04	0	1	1	0	0	1	0	1	1	2	0	0	1	0	2	1	0	1	0	0	1	0	1	1	0	0	1	1	1	0	1	0	1	0	1	0	0	2	0	1	0	1	1	1	0	0	0	1	1
DERD_Dunbar_582_02	1	0	0	0	0	1	1	0	0	0	0	1	1	1	1	0	0	0	1	1	0	0	2	0	0	1	0	2	1	1	1	1	1	0	0	0	1	0	0	1	0	0	0	1	1	1	1	0	2
DERD_Dunbar_582_03	0	0	0	0	0	1	1	0	0	0	0	0	0	1	1	0	1	1	1	1	1	1	2	1	0	0	0	2	0	0	1	1	1	0	0	0	0	0	0	1	0	0	0	1	0	1	0	0	1
DERD_Dunbar_582_04	1	0	0	1	0	1	1	1	0	1	0	1	0	1	1	0	0	0	1	1	1	0	2	0	0	1	0	2	1	1	1	1	0	0	0	0	1	0	0	0	0	0	0	1	1	0	1	1	1
DERD_Dunbar_582_05	2	0	0	1	0	0	1	0	0	1	0	1	1	1	1	0	0	0	1	1	1	0	1	0	0	0	0	2	1	0	1	2	0	0	0	0	0	0	0	2	0	0	1	1	2	1	2	0	1
DERD_Dunbar_593_07	0	1	1	1	0	2	0	0	0	0	0	0	0	0	2	0	1	1	1	0	0	0	0	1	0	0	1	2	1	2	1	0	2	0	1	0	0	1	0	1	0	2	0	1	1	1	2	0	0
DERD_Dunbar_593_08	0	1	0	1	0	0	1	1	0	0	0	1	1	1	2	0	0	1	1	1	0	0	1	1	0	0	1	2	1	0	0	0	2	0	1	0	1	1	0	1	0	1	1	1	1	1	2	1	0
DERD_Dunbar_593_09	0	1	1	1	0	2	0	0	0	0	1	0	0	1	2	0	1	0	1	0	0	1	1	1	0	0	1	2	1	1	1	0	1	0	1	0	1	1	0	1	0	1	1	1	1	1	2	0	0
DERD_Dunbar_593_10	0	1	1	1	0	1	0	1	0	0	0	0	1	0	2	0	0	1	1	1	0	0	0	0	1	0	1	2	2	2	0	0	2	1	1	0	0	1	0	1	0	2	0	1	0	1	2	2	0
DERD_Dunbar_594_01	0	0	1	1	1	1	0	1	1	1	0	0	1	0	1	0	1	0	1	2	0	0	1	1	0	0	1	0	0	1	2	1	2	0	0	0	2	2	0	1	1	0	1	2	2	0	1	1	2
DERD_Dunbar_594_02	0	0	0	0	1	1	0	1	1	1	0	1	1	0	1	0	1	0	1	1	0	0	1	1	1	0	1	2	0	0	2	1	2	0	0	1	0	1	0	1	0	0	1	1	2	1	0	1	2
DERD_Dunbar_594_03	0	0	1	1	1	1	0	0	0	1	0	1	1	0	1	0	0	1	1	2	0	0	1	0	0	0	1	1	1	0	2	1	2	0	0	1	1	2	0	0	0	2	0	2	0	1	0	1	1
DERD_Dunbar_594_04	0	0	0	0	1	1	0	0	1	1	0	1	0	0	1	0	1	0	0	2	0	0	2	1	1	0	1	1	1	1	2	1	2	0	0	1	2	1	0	1	1	1	0	1	1	0	1	1	1
DERD_Dunbar_594_05	0	0	1	0	1	1	0	1	1	1	0	1	0	1	1	0	1	0	0	1	0	0	2	2	1	0	1	1	0	0	2	1	1	1	0	1	1	2	0	2	0	1	1	2	2	1	0	1	2
DERD_Dunbar_597_06	0	0	0	0	0	1	1	0	0	1	1	0	1	0	0	0	0	1	1	2	0	0	0	2	0	0	2	0	1	2	1	1	1	1	0	0	0	1	0	2	0	0	1	1	0	0	1	1	1
DERD_Dunbar_597_07	0	0	0	0	1	1	1	1	1	1	1	0	0	0	0	0	0	0	0	1	0	0	1	0	0	0	2	0	0	1	1	1	1	1	0	0	2	1	0	1	0	0	0	1	0	0	2	1	0
DERD_Dunbar_597_08	0	0	0	0	1	1	1	0	1	1	0	0	1	0	1	0	0	1	1	1	0	0	0	2	0	0	0	0	1	1	1	1	1	1	0	0	2	0	0	2	0	1	2	1	0	0	2	1	1
DERD_Dunbar_597_09	0	0	0	0	1	1	0	1	1	1	0	0	0	0	1	0	0	0	0	1	0	0	1	0	1	0	1	1	1	1	1	1	1	0	0	0	0	1	0	1	1	0	1	1	1	0	1	1	2
DERD_Dunbar_597_10	0	0	0	0	0	1	1	1	0	1	1	0	0	0	0	0	0	1	0	2	0	0	1	1	1	0	0	0	1	2	2	1	1	1	0	0	0	1	0	1	0	1	1	1	1	0	0	1	2
DERD_Dunbar_604_06	0	0	0	0	0	0	0	1	0	0	0	0	1	0	1	0	0	0	0	0	0	0	2	2	0	0	0	1	1	1	1	2	2	0	0	1	1	2	0	1	1	2	2	1	1	0	2	1	0
DERD_Dunbar_604_07	0	1	0	0	0	1	0	1	0	0	0	0	0	0	1	1	1	0	0	0	0	0	1	2	0	0	0	2	1	1	1	2	1	0	1	1	2	0	0	1	1	1	1	1	1	0	1	1	0
DERD_Dunbar_604_08	0	1	1	0	0	0	0	0	0	0	0	0	0	1	1	0	0	0	0	0	0	0	1	2	0	0	0	0	1	1	1	2	1	0	1	1	1	1	0	1	1	1	1	1	1	0	1	1	0
DERD_Dunbar_604_09	0	1	1	0	0	1	0	1	0	0	0	0	1	1	1	1	1	0	0	0	1	0	1	2	0	0	0	1	0	1	2	2	2	0	0	1	1	0	0	1	1	1	1	1	0	0	2	1	1
DERD_Dunbar_604_10	0	0	1	0	1	1	0	0	0	0	0	0	0	1	1	1	0	0	0	1	1	0	0	1	0	0	0	1	1	1	1	2	1	0	0	1	1	1	0	0	1	2	2	1	0	0	1	1	1
DERD_Dunbar_610_01	0	0	2	1	0	0	0	0	0	0	0	1	0	0	1	0	1	0	0	1	0	0	1	1	0	0	1	1	0	2	2	1	0	0	0	0	0	0	1	2	1	0	1	1	1	0	1	2	0
DERD_Dunbar_610_02	0	0	1	0	0	0	0	1	0	0	0	1	1	0	2	0	1	0	1	0	0	0	1	2	0	0	1	1	0	2	1	1	0	0	0	0	0	0	0	1	0	0	0	0	2	0	1	1	1
DERD_Dunbar_610_03	0	0	2	0	0	0	0	0	0	1	0	1	0	0	0	0	0	0	0	1	0	0	1	2	0	0	0	1	0	2	2	1	1	0	0	1	1	0	0	1	1	1	2	0	1	0	1	1	0
DERD_Dunbar_610_04	0	0	1	0	0	0	0	0	0	0	0	1	1	0	0	0	0	0	1	0	0	0	1	1	0	1	1	1	0	2	2	0	0	0	0	0	1	0	0	1	0	1	0	1	1	0	1	2	1
DERD_Dunbar_610_05	0	0	1	1	0	0	0	1	0	0	0	1	0	0	2	0	1	1	0	1	0	0	1	1	0	1	1	1	0	2	1	0	0	0	0	0	1	0	1	2	1	1	1	1	1	0	1	2	1
DERD_Dunbar_612_06	1	0	0	2	0	0	0	0	0	1	0	1	0	2	1	0	0	1	0	2	0	1	1	1	0	0	1	2	1	0	1	2	1	0	0	0	0	1	0	1	0	1	0	1	1	0	1	0	1
DERD_Dunbar_612_07	1	0	0	1	0	0	0	1	0	1	0	1	0	1	0	0	1	1	0	2	1	1	1	1	0	0	1	2	1	0	1	2	0	0	0	0	0	1	0	0	0	1	1	1	1	0	2	0	2
DERD_Dunbar_612_08	1	0	0	1	0	0	0	1	0	1	0	1	0	1	2	0	1	1	0	2	1	1	1	0	0	0	1	1	1	0	2	2	0	0	0	0	0	0	0	2	0	1	0	1	1	0	1	0	2
DERD_Dunbar_612_09	1	0	0	2	0	0	0	2	0	1	0	1	1	1	2	0	1	1	0	2	1	1	1	1	0	1	1	2	1	0	2	2	0	0	0	0	0	0	0	1	0	1	0	1	1	0	0	0	0
DERD_Dunbar_612_10	0	0	0	2	0	0	0	2	0	0	0	1	1	1	1	0	1	0	0	2	1	0	0	1	0	0	1	1	2	0	2	2	0	0	0	0	0	0	0	1	0	1	0	1	2	0	2	0	0
DERD_Dunbar_613_06	0	1	0	1	0	1	0	2	0	0	2	0	1	0	0	0	1	0	1	1	0	0	0	2	0	1	0	1	2	1	2	0	1	0	0	2	0	0	0	1	1	1	1	2	2	0	2	2	1
DERD_Dunbar_613_07	0	2	0	1	1	1	0	2	0	1	2	0	0	0	1	0	1	1	0	1	0	1	0	2	0	1	0	1	2	1	1	0	1	0	0	1	0	1	0	1	1	1	1	2	2	1	0	2	1
DERD_Dunbar_613_08	0	1	1	1	1	1	0	2	0	0	2	0	0	0	0	0	1	0	0	0	0	1	1	2	0	1	0	1	2	1	1	0	2	0	1	2	0	1	0	1	1	1	0	2	1	1	0	2	0
DERD_Dunbar_613_09	0	2	0	1	0	1	0	2	0	0	2	0	0	0	0	0	1	0	0	1	0	0	1	2	0	1	0	1	2	1	1	0	1	0	1	2	0	1	0	1	1	1	1	2	2	1	0	1	0
DERD_Dunbar_613_10	0	2	1	1	1	1	0	2	0	1	1	0	0	0	0	0	1	0	0	0	0	0	1	2	0	1	1	1	2	1	1	0	1	0	0	1	0	1	0	1	1	1	1	2	2	1	2	2	0
DERD_Dunbar_614_06	0	0	0	0	0	0	1	0	0	0	1	1	1	1	2	1	0	0	1	0	0	0	2	1	0	0	1	1	0	0	1	1	1	0	0	0	0	1	0	0	0	1	0	1	2	0	0	2	1
DERD_Dunbar_614_07	0	0	0	0	0	1	1	1	0	0	0	1	0	1	2	0	1	0	0	2	0	0	1	1	0	0	1	1	1	0	0	1	2	0	0	0	0	1	0	0	1	1	1	2	1	0	1	1	1
DERD_Dunbar_614_08	0	0	0	1	0	1	0	0	0	0	2	1	1	1	2	0	0	0	0	2	0	0	1	1	0	0	1	1	1	0	1	1	2	0	0	0	0	1	0	0	1	1	1	1	0	0	0	0	1
DERD_Dunbar_614_09	0	0	0	1	0	1	0	0	0	0	1	1	1	1	2	1	0	0	1	1	0	0	2	0	0	0	1	0	0	0	0	1	1	0	0	0	0	1	0	1	0	2	2	2	1	0	1	2	1
DERD_Dunbar_614_10	0	0	0	0	0	2	1	1	0	0	0	1	2	1	2	1	1	0	1	0	0	0	2	1	0	0	1	1	1	0	0	0	1	0	0	0	0	1	0	0	0	1	1	1	2	0	1	2	1
DERD_Dunbar_616_06	0	0	1	0	0	1	0	0	0	0	0	0	1	1	2	0	0	2	2	2	1	1	1	1	0	0	1	1	0	0	1	0	0	0	1	0	0	1	0	1	0	2	1	1	0	0	0	2	1
DERD_Dunbar_616_07	0	1	1	0	0	1	0	1	0	0	0	0	1	1	2	0	1	2	2	1	1	1	1	2	0	1	1	1	0	1	2	1	0	0	0	1	0	1	0	0	0	2	1	1	1	0	0	2	1
DERD_Dunbar_616_08	0	1	1	0	0	1	0	0	0	0	0	0	0	1	2	0	0	2	2	2	1	1	2	2	0	1	1	0	0	2	2	1	0	0	1	0	1	1	0	0	1	2	0	1	0	0	0	0	1
DERD_Dunbar_616_09	0	0	1	0	0	1	0	0	0	0	0	0	1	0	2	0	0	2	2	2	1	0	0	2	0	0	1	0	1	2	1	1	0	0	0	1	1	0	0	0	0	2	0	1	1	0	0	2	1
DERD_Dunbar_616_10	0	0	1	0	0	1	0	1	0	0	0	0	0	0	2	0	1	2	2	1	1	0	2	2	0	1	1	0	0	1	0	1	0	0	1	0	1	1	0	0	1	2	1	1	1	0	0	2	1
DERD_Dunbar_618_06	0	1	1	1	0	0	0	1	0	0	0	0	1	2	1	1	0	1	0	0	0	0	2	1	0	1	0	0	1	1	0	0	1	0	1	1	2	1	1	0	0	2	1	2	1	1	2	0	0
DERD_Dunbar_618_07	0	1	0	0	0	0	0	0	0	0	1	0	1	2	1	0	0	0	0	2	0	0	2	1	1	0	0	0	0	0	1	0	1	0	1	1	1	1	0	0	0	1	1	1	1	1	0	0	1
DERD_Dunbar_618_08	0	0	0	0	0	1	0	0	0	0	2	1	2	2	1	0	0	1	0	2	0	0	2	1	1	0	0	0	0	2	1	0	1	0	0	0	1	1	0	0	0	1	1	1	0	1	1	0	1
DERD_Dunbar_618_09	0	1	1	1	0	0	0	1	0	0	0	1	2	2	1	0	0	1	0	2	0	0	2	1	1	1	0	0	0	0	1	0	1	0	0	0	1	1	1	0	0	0	2	1	1	1	0	0	0
DERD_Dunbar_618_10	0	1	0	0	0	1	0	1	0	0	1	1	1	2	1	1	0	0	0	1	0	0	2	0	0	0	0	0	1	1	1	0	1	0	1	1	2	1	0	1	0	2	1	1	0	1	2	1	1
DERD_Dunbar_630_01	0	0	0	1	0	1	0	1	0	0	0	1	0	0	1	1	0	1	1	1	0	0	1	2	0	0	0	2	0	0	0	0	0	1	0	0	0	1	0	0	1	1	2	0	0	0	1	1	1
DERD_Dunbar_630_02	0	0	0	0	0	1	0	2	1	1	0	0	0	0	0	0	1	1	1	1	0	0	1	1	0	0	0	2	0	1	0	1	0	0	0	0	0	1	0	1	1	0	1	0	1	0	0	1	2
DERD_Dunbar_630_03	0	0	0	0	0	1	1	2	1	0	0	1	0	0	0	1	1	2	1	0	0	0	2	2	0	0	0	2	0	0	0	1	0	0	0	0	0	2	0	0	1	0	1	1	1	0	1	1	1
DERD_Dunbar_630_04	0	1	0	0	0	0	1	2	0	1	0	0	0	0	2	1	0	2	1	1	0	0	2	1	0	0	0	1	0	2	0	0	0	1	0	0	0	2	0	1	1	1	2	1	0	0	0	1	1
DERD_Dunbar_630_05	0	0	0	1	0	1	0	2	1	0	0	1	0	0	0	1	0	2	1	1	0	0	0	1	0	0	0	2	1	1	0	1	0	1	0	0	0	1	0	1	1	1	1	1	0	1	1	1	1
DERD_Dunbar_637_01	0	1	0	0	0	0	1	1	0	0	0	0	1	1	0	0	0	0	1	0	1	0	1	2	0	0	0	1	1	0	2	0	0	1	1	1	1	0	0	2	0	1	1	0	1	0	0	1	1
DERD_Dunbar_637_02	0	1	0	1	0	1	1	1	1	1	1	1	0	1	0	0	1	0	0	0	2	0	0	1	0	0	0	1	1	0	1	0	0	0	0	2	0	1	0	2	0	0	1	0	1	1	2	2	0
DERD_Dunbar_637_03	0	0	0	1	0	1	0	2	1	0	0	0	0	0	1	0	0	1	0	1	1	1	0	1	0	0	1	2	0	0	2	0	0	1	1	0	0	1	0	2	0	0	1	0	1	2	1	2	1
DERD_Dunbar_637_04	0	0	0	1	0	1	1	2	0	1	1	1	0	0	1	0	0	1	0	0	2	1	0	1	0	0	1	2	1	0	1	1	0	0	0	1	1	0	0	1	0	0	1	0	1	1	0	2	0
DERD_Dunbar_637_05	0	0	0	1	0	1	1	1	1	0	1	0	1	0	0	0	1	1	1	0	2	1	1	0	0	0	1	1	1	0	2	1	0	0	1	1	0	1	0	1	1	0	1	0	0	1	0	2	1
DERD_Dunbar_662_01	0	0	0	2	0	0	0	2	0	0	0	1	1	1	1	0	1	0	0	1	1	0	1	1	0	1	1	0	1	1	2	1	1	0	0	0	0	0	1	1	0	1	1	2	1	0	1	0	2
DERD_Dunbar_662_02	0	0	0	1	0	0	0	1	0	0	0	1	1	1	1	0	1	1	0	0	1	1	1	1	0	0	1	0	1	1	1	1	1	0	0	0	0	0	0	1	0	1	0	0	2	0	2	0	2
DERD_Dunbar_662_03	0	0	0	2	0	0	0	2	0	0	0	1	0	0	0	0	1	0	0	1	1	0	1	1	0	1	1	1	1	1	2	1	0	0	0	0	0	1	0	1	0	1	2	0	1	0	0	0	2
DERD_Dunbar_662_04	0	0	1	2	0	0	0	1	0	0	0	1	0	0	0	0	1	1	0	2	1	1	1	1	0	0	1	0	1	1	2	2	1	0	0	0	0	0	1	1	0	1	1	0	1	0	1	0	1
DERD_Dunbar_662_05	0	0	0	2	0	0	0	0	0	0	0	1	1	1	2	0	0	0	0	0	0	0	1	1	0	0	1	0	1	1	1	2	1	0	0	0	0	1	0	1	0	1	1	0	1	0	0	1	1
DERD_Dunbar_669_01	0	0	0	0	1	0	0	1	0	0	2	0	1	1	1	1	0	2	1	1	1	1	0	1	0	1	1	1	1	2	0	0	1	1	0	0	1	1	0	1	2	1	0	0	0	0	2	0	1
DERD_Dunbar_669_02	0	0	1	0	0	0	0	0	0	0	2	1	1	1	1	0	1	2	1	1	1	1	0	0	0	0	1	0	1	1	1	1	1	1	0	1	2	1	0	0	1	1	1	0	0	0	1	0	1
DERD_Dunbar_669_03	0	0	1	0	1	1	0	1	0	0	1	0	1	1	2	1	0	2	1	0	1	1	0	1	0	1	1	0	1	2	0	0	0	0	0	0	1	2	0	1	1	0	0	0	0	1	2	0	1
DERD_Dunbar_669_04	0	0	1	0	1	0	0	1	0	0	1	1	1	1	2	0	1	2	0	1	0	1	0	1	0	0	1	0	1	1	0	1	0	0	0	1	2	1	0	1	1	1	0	0	0	1	1	0	1
DERD_Dunbar_669_05	0	1	0	0	0	1	0	0	0	0	1	1	0	2	1	0	1	1	0	1	0	0	1	0	0	1	0	1	1	1	0	0	2	1	0	0	2	0	0	0	0	1	0	0	0	2	1	0	0
DERD_Dunbar_674_01	0	2	1	0	0	2	0	1	0	0	1	0	1	0	1	0	2	0	1	0	1	0	2	2	0	2	0	1	1	1	1	0	1	0	1	1	0	0	0	1	1	1	0	1	1	0	1	1	1
DERD_Dunbar_674_02	0	1	0	0	0	2	0	1	0	0	1	0	1	0	1	0	1	1	1	0	1	0	1	1	0	1	0	0	1	1	1	0	0	0	1	1	2	1	0	1	1	1	0	1	2	1	2	2	1
DERD_Dunbar_674_03	0	1	1	0	1	2	0	1	0	0	1	0	1	1	1	0	2	1	1	0	0	0	1	2	0	1	0	0	2	0	2	0	1	0	1	1	1	0	0	1	1	1	0	1	2	0	2	1	0
DERD_Dunbar_674_04	0	2	1	0	0	2	0	1	0	0	1	0	1	1	1	0	1	1	1	0	1	2	1	2	0	2	0	1	2	1	2	0	0	0	0	0	0	0	0	1	1	1	0	1	1	0	2	2	1
DERD_Dunbar_674_05	0	1	0	1	0	1	0	0	1	0	1	0	1	1	2	1	1	0	2	0	2	1	2	1	0	1	0	0	0	0	1	0	1	0	1	0	0	0	0	2	1	0	0	1	0	0	2	1	1
DERD_Dunbar_675_01	1	1	2	0	1	1	0	0	1	0	0	0	1	0	1	0	0	1	1	1	0	1	0	0	0	0	0	1	2	1	1	1	0	1	0	0	1	1	0	1	1	1	1	1	1	0	2	0	2
DERD_Dunbar_675_02	2	0	1	1	0	1	0	0	1	0	0	1	2	1	1	0	0	1	1	0	1	0	0	1	1	0	0	1	2	1	0	0	0	1	0	0	1	0	0	0	1	1	1	1	0	0	2	0	1
DERD_Dunbar_675_03	2	0	1	0	0	0	0	0	0	0	0	1	1	0	1	0	0	0	1	1	0	0	0	1	0	0	0	1	1	2	1	1	0	0	0	0	2	0	0	0	2	1	1	1	0	0	2	0	2
DERD_Dunbar_675_04	2	0	1	1	0	1	0	0	0	0	0	1	2	1	1	0	0	0	1	2	1	0	0	0	0	0	0	1	1	2	0	1	1	0	0	0	2	0	0	0	2	1	1	1	1	0	2	0	1
DERD_Dunbar_675_05	0	0	1	1	0	1	0	0	0	0	0	1	1	1	1	0	0	1	1	2	1	1	0	1	1	0	0	1	1	2	1	2	1	1	0	0	2	0	0	1	2	1	1	1	1	0	2	0	1
DERD_Dunbar_676_01	0	1	0	0	2	2	0	0	0	0	0	1	1	1	2	0	1	0	0	0	0	0	1	1	0	0	1	1	0	1	0	1	1	1	2	1	0	1	1	0	0	1	2	1	2	0	2	1	0
DERD_Dunbar_676_02	1	0	0	1	2	2	0	0	0	1	0	0	1	0	1	0	1	0	0	0	1	0	1	1	0	0	0	1	2	1	1	1	1	0	1	0	0	2	1	1	0	1	1	1	2	1	1	0	0
DERD_Dunbar_676_03	0	0	0	0	1	2	0	0	1	0	0	1	1	2	1	0	1	1	1	0	0	0	1	0	0	0	1	1	2	1	2	1	1	1	1	0	0	2	1	0	1	1	1	1	0	1	1	0	0
DERD_Dunbar_676_04	0	1	0	1	1	2	0	0	1	0	0	1	0	0	1	0	1	0	0	0	1	0	0	1	0	0	0	2	1	2	1	1	0	1	2	1	1	1	1	1	0	1	0	1	2	0	1	0	0
DERD_Dunbar_676_05	1	1	0	0	1	2	0	0	1	1	0	0	0	0	1	0	1	1	1	0	0	1	0	1	0	0	0	2	1	2	1	1	1	0	1	0	1	1	1	0	1	1	0	1	0	0	1	0	0
DERD_Dunbar_678_01	0	1	0	0	1	2	1	0	0	0	0	1	1	1	0	0	1	0	0	1	0	0	1	1	1	0	0	1	1	1	1	1	1	0	1	0	0	1	0	2	1	0	0	1	0	1	0	1	0
DERD_Dunbar_678_02	0	1	0	1	1	1	1	0	0	0	0	1	1	2	0	0	1	0	0	2	0	0	1	1	0	0	0	0	1	1	0	0	0	0	0	0	0	2	0	2	0	1	0	0	0	1	1	0	0
DERD_Dunbar_678_03	0	0	0	0	0	2	0	0	0	0	0	1	0	1	0	0	1	0	0	1	1	0	2	1	2	0	0	1	2	0	0	2	1	0	0	0	0	1	0	2	0	1	0	1	1	0	1	0	0
DERD_Dunbar_678_04	0	1	0	1	0	1	2	0	0	0	0	1	0	1	0	0	0	0	0	1	1	0	2	1	2	0	0	0	2	1	0	0	0	0	0	0	0	2	0	2	0	0	0	1	1	1	2	2	0
DERD_Dunbar_678_05	0	0	0	0	1	1	1	0	0	0	0	1	0	1	0	0	1	1	0	1	0	0	2	1	0	0	0	0	1	0	2	1	1	0	1	0	0	0	0	2	0	1	0	1	2	0	0	1	0
DERD_Dunbar_678_06	0	1	0	1	1	1	0	0	0	0	0	1	0	1	0	0	1	0	0	1	1	0	2	2	0	0	0	1	1	1	2	1	0	0	1	0	0	0	1	2	1	1	0	2	0	0	1	2	0
DERD_Dunbar_678_07	0	0	0	0	0	1	1	0	0	1	0	1	1	1	0	0	0	0	0	2	0	0	1	1	0	0	0	1	1	0	0	2	1	0	1	0	0	2	1	2	1	0	0	0	0	1	0	0	0
DERD_Dunbar_678_08	0	1	0	1	1	1	1	0	0	0	0	1	1	2	0	0	0	1	0	1	1	0	1	2	0	0	0	1	2	1	1	1	0	0	1	0	0	1	0	2	0	0	0	1	2	1	1	1	0
DERD_Dunbar_678_09	0	0	0	0	0	1	1	0	0	0	0	1	1	1	0	0	0	0	0	2	1	0	1	2	0	0	0	1	1	0	1	0	0	0	1	0	0	1	1	2	0	0	0	1	1	1	2	1	0
DERD_Dunbar_678_10	0	0	0	1	1	1	2	0	0	0	0	1	0	1	0	0	0	0	0	0	0	0	2	1	2	0	0	1	1	0	2	1	0	0	0	0	0	0	1	2	0	0	0	0	0	1	2	1	0
DERD_Dunbar_686_01	0	0	1	1	0	1	0	0	0	0	0	1	2	1	1	0	2	1	1	1	1	0	1	0	0	0	0	0	2	2	0	0	0	1	0	0	0	0	1	1	1	1	0	0	0	0	0	2	0
DERD_Dunbar_686_02	0	0	1	1	0	0	0	0	0	0	1	0	1	1	1	0	2	1	2	1	2	0	1	1	0	0	0	0	1	2	0	0	0	1	0	0	0	0	1	1	1	1	0	1	1	0	0	1	1
DERD_Dunbar_686_03	0	0	0	1	0	1	0	0	0	0	1	1	2	1	1	0	1	1	1	1	1	0	1	0	0	0	0	0	1	2	0	0	0	1	0	0	0	0	0	1	1	1	0	2	0	0	1	1	1
DERD_Dunbar_686_04	0	1	0	1	0	0	0	1	0	0	0	1	1	1	0	0	1	1	1	1	0	0	2	1	0	0	0	0	2	1	0	0	0	0	0	0	1	0	1	2	1	1	0	1	1	0	1	2	0
DERD_Dunbar_686_05	0	1	1	1	0	0	0	1	0	0	0	1	2	1	1	0	2	1	1	1	0	0	1	0	0	0	0	0	1	1	0	1	0	1	0	0	1	0	1	1	1	1	0	1	0	0	0	1	0
DERD_Dunbar_691_01	0	0	0	2	0	2	0	1	0	0	0	1	0	1	2	1	1	2	1	1	0	0	2	1	0	0	0	2	2	1	1	1	1	0	0	0	0	0	0	0	0	1	0	0	0	0	0	1	1
DERD_Dunbar_691_02	0	0	1	2	0	2	0	1	1	1	0	0	0	2	1	1	1	1	1	1	0	0	2	1	0	0	1	2	0	1	1	0	2	0	0	0	0	0	1	0	0	0	0	0	0	0	1	1	1
DERD_Dunbar_691_03	0	0	0	2	0	2	0	1	1	0	0	1	0	1	1	1	0	0	1	1	0	0	2	1	0	0	0	1	2	0	1	0	2	0	0	0	0	1	0	0	1	1	0	0	0	0	0	1	1
DERD_Dunbar_691_04	0	0	1	1	0	1	0	0	1	0	0	1	0	2	0	1	2	2	1	1	0	0	2	1	0	0	0	2	2	1	1	0	1	0	0	0	0	1	0	0	0	0	0	0	0	0	1	1	1
DERD_Dunbar_691_05	0	0	1	2	0	2	0	0	0	1	0	0	0	2	0	1	0	0	1	2	0	0	2	1	0	0	1	2	1	0	1	0	1	0	0	0	0	0	0	0	1	0	0	0	0	0	1	0	0
DERD_Dunbar_715_01	1	1	1	1	0	0	0	0	1	0	0	0	2	1	1	1	1	1	1	0	1	1	1	1	0	0	1	0	0	1	0	1	1	1	0	0	1	1	0	1	1	1	2	1	0	0	1	2	2
DERD_Dunbar_715_02	0	0	0	1	0	0	1	0	1	0	0	0	2	0	1	1	1	0	1	0	1	1	1	0	0	0	1	1	0	1	0	0	0	1	1	0	2	1	0	1	1	2	1	0	0	0	2	2	1
DERD_Dunbar_715_03	1	1	1	1	0	0	1	0	0	0	0	0	1	1	1	0	0	1	2	0	1	1	2	0	0	0	0	1	0	1	0	1	1	1	1	0	1	0	0	1	0	2	2	0	0	0	1	2	1
DERD_Dunbar_715_04	1	0	0	1	0	0	1	0	0	0	0	0	0	1	2	1	0	2	2	0	1	1	2	1	0	0	0	0	0	1	0	0	1	1	0	0	2	1	0	0	1	1	2	1	1	0	1	2	1
DERD_Dunbar_715_05	1	1	0	1	0	1	1	1	0	0	1	0	1	1	1	0	1	2	1	0	1	1	1	1	0	0	0	1	0	1	0	1	0	1	0	0	1	1	0	0	0	2	1	1	1	0	1	2	1
DERD_Dunbar_716_06	0	0	0	1	0	1	0	0	0	0	0	0	1	1	1	0	0	0	1	2	0	0	0	2	0	0	1	2	1	0	2	1	0	1	0	0	0	1	0	1	0	1	1	2	0	0	0	0	1
DERD_Dunbar_716_07	1	0	0	1	0	0	0	0	0	0	0	0	0	1	1	0	1	1	1	1	0	1	0	0	0	0	1	1	1	0	1	1	0	0	0	0	0	2	0	1	1	1	1	1	1	1	1	0	1
DERD_Dunbar_716_08	1	0	0	1	0	0	0	0	0	0	0	0	1	1	1	0	1	0	1	2	0	0	0	1	0	0	1	1	1	0	2	1	0	1	0	0	0	1	0	1	1	0	1	1	0	0	1	1	1
DERD_Dunbar_716_09	1	0	0	1	0	0	0	0	0	0	0	0	0	1	1	0	0	1	1	1	0	1	0	1	0	0	0	2	0	0	1	1	0	0	0	0	0	1	1	1	0	1	1	1	0	1	1	0	1
DERD_Dunbar_716_10	0	0	0	1	0	0	0	0	0	0	0	0	1	1	1	0	0	1	1	2	0	1	0	2	0	0	1	2	0	0	2	1	0	1	0	0	0	1	1	1	0	2	1	1	0	0	1	0	1
DERD_Dunbar_719_01	1	0	2	0	0	0	0	0	0	0	0	1	1	1	2	0	1	1	1	1	0	0	2	0	0	1	0	1	1	1	0	0	0	0	0	0	0	1	0	1	2	0	2	1	1	1	2	0	0
DERD_Dunbar_719_02	1	1	1	0	0	0	0	1	0	0	0	1	0	2	2	1	1	1	2	2	1	0	2	0	0	1	1	1	0	0	0	0	0	0	1	1	1	0	1	0	2	0	2	1	0	1	2	1	1
DERD_Dunbar_719_03	1	1	1	0	0	0	0	0	0	0	0	1	1	2	2	1	1	1	1	1	1	0	2	0	0	1	0	1	2	1	0	0	0	0	0	0	0	0	1	1	1	1	2	1	1	1	2	1	1
DERD_Dunbar_719_04	0	1	2	0	0	0	0	1	0	0	0	1	0	1	2	0	1	1	1	1	0	0	2	1	0	1	0	1	1	0	0	1	0	0	1	0	1	1	0	1	2	0	1	1	1	1	1	1	0
DERD_Dunbar_719_05	0	1	2	0	0	1	0	0	0	0	0	1	0	1	2	0	1	1	2	1	1	0	2	1	0	1	0	1	1	0	0	1	0	0	2	2	1	0	0	1	1	0	0	0	1	1	1	1	1
DERD_Dunbar_731_01	0	1	1	0	0	0	0	0	0	0	0	0	1	0	1	1	0	1	1	1	1	0	0	1	0	0	1	0	1	2	0	0	1	0	0	0	0	0	0	1	1	1	0	1	1	0	2	2	1
DERD_Dunbar_731_02	1	0	1	0	0	0	0	0	0	0	0	0	1	1	1	1	0	1	1	0	1	0	0	1	0	0	1	0	0	2	1	0	0	0	0	0	0	0	0	1	1	1	0	1	1	0	2	2	1
DERD_Dunbar_731_03	1	0	1	0	0	1	0	0	0	0	0	0	1	0	2	1	0	1	0	1	1	0	1	1	0	0	1	0	0	2	1	0	0	0	0	0	1	0	0	1	0	1	0	1	1	0	2	2	1
DERD_Dunbar_731_04	1	1	1	1	0	0	0	0	0	0	0	1	1	0	1	0	0	1	0	1	0	0	1	1	0	0	1	0	1	2	0	0	0	0	0	0	0	0	0	0	1	1	0	1	0	0	1	2	2
DERD_Dunbar_731_05	1	0	1	0	0	1	0	0	0	0	0	0	1	0	2	1	0	1	0	1	0	0	1	1	0	0	1	0	0	2	0	0	0	0	0	0	1	0	0	1	0	2	0	1	1	0	2	2	2
DERD_Dunbar_741_01	0	2	1	1	0	1	0	0	0	1	0	1	0	1	1	0	0	1	0	0	1	0	1	1	0	0	0	0	1	1	2	0	1	0	1	0	1	0	0	2	2	1	1	1	1	1	2	1	1
DERD_Dunbar_741_02	0	1	1	1	0	1	0	1	0	0	0	1	0	1	2	0	0	1	0	0	1	1	1	1	0	0	0	0	1	1	2	1	1	0	1	0	1	1	1	2	0	0	1	1	0	1	1	1	1
DERD_Dunbar_741_03	0	1	1	1	0	2	0	1	0	0	0	1	0	1	2	0	0	1	0	0	1	0	1	1	0	0	1	0	1	1	2	0	1	0	1	0	1	0	0	2	1	1	1	2	1	1	2	1	1
DERD_Dunbar_741_04	0	1	1	1	0	1	0	1	0	1	0	1	0	1	1	0	0	1	0	1	2	1	1	0	0	1	0	0	1	1	1	2	1	0	1	0	1	2	0	2	0	1	0	2	1	1	2	1	0
DERD_Dunbar_741_05	0	1	1	1	0	2	0	0	0	1	0	1	0	1	1	0	0	1	0	2	1	0	1	0	0	1	1	0	1	1	2	1	1	1	1	0	1	0	0	2	0	0	0	1	1	1	1	1	1
DERD_Dunbar_746_01	0	0	1	2	0	1	0	1	0	0	0	0	1	1	0	0	1	1	0	0	0	0	1	2	0	0	0	0	2	0	0	1	1	0	0	0	1	1	1	1	0	1	1	1	0	0	1	2	1
DERD_Dunbar_746_02	0	0	1	1	0	2	0	0	0	0	0	0	1	1	1	0	0	1	0	0	0	1	0	1	0	0	0	0	1	0	1	0	1	0	0	0	1	1	1	1	0	1	0	1	0	0	1	1	0
DERD_Dunbar_746_03	1	0	1	1	0	0	0	0	0	0	0	1	1	1	1	0	2	1	0	0	0	0	1	2	0	1	0	0	1	0	1	1	1	0	0	0	1	0	2	1	0	0	1	1	0	0	1	1	0
DERD_Dunbar_746_04	0	0	1	1	0	1	0	0	0	0	0	2	1	1	0	1	1	1	0	1	0	0	0	1	0	1	1	0	0	0	0	2	1	0	0	0	1	0	1	1	0	1	1	1	0	0	1	2	0
DERD_Dunbar_746_05	0	0	1	2	0	2	0	0	0	0	0	1	1	1	0	1	2	1	0	1	0	0	0	2	0	0	0	1	1	1	1	1	1	0	0	0	0	0	1	1	0	0	1	1	0	0	1	1	1
DERD_Dunbar_752_06	0	2	0	1	0	1	0	0	0	0	1	0	0	1	0	0	1	2	1	1	0	0	0	1	0	0	1	1	0	1	1	1	0	1	0	0	0	2	2	0	0	2	0	2	1	0	0	1	1
DERD_Dunbar_752_07	0	2	0	1	0	0	0	0	0	0	0	0	2	1	0	0	0	1	1	1	1	0	1	1	0	0	1	1	1	0	0	0	0	1	0	0	1	2	0	0	1	1	0	1	2	0	1	1	2
DERD_Dunbar_752_08	0	2	0	1	1	2	0	0	0	0	1	0	1	1	0	0	1	2	1	1	0	0	0	1	0	0	1	1	0	0	0	1	1	1	0	0	1	2	2	0	1	1	0	1	2	0	1	2	1
DERD_Dunbar_752_09	0	1	0	0	0	0	0	0	0	0	0	0	1	1	0	0	0	2	1	1	0	0	1	1	0	0	0	1	0	1	0	1	0	1	0	0	0	2	1	1	0	2	1	1	1	0	1	2	1
DERD_Dunbar_752_10	0	1	0	0	0	1	0	0	0	0	0	0	0	1	0	0	1	1	1	1	1	0	0	1	0	0	0	1	1	0	1	0	0	1	0	0	1	2	1	0	1	1	1	1	2	0	1	2	2
DERD_Dunbar_753_01	2	1	0	1	0	1	0	1	0	0	0	0	1	0	1	0	0	1	0	0	0	0	2	0	0	0	1	1	0	2	0	1	1	0	0	0	1	0	0	1	0	1	0	1	0	0	1	1	0
DERD_Dunbar_753_02	2	2	0	0	0	2	0	1	0	0	0	0	0	0	0	0	0	0	0	1	0	0	2	0	0	0	1	2	1	2	0	1	2	0	0	0	1	0	0	1	2	0	0	1	2	1	1	1	0
DERD_Dunbar_753_03	2	2	0	0	0	0	0	0	0	0	0	0	0	0	0	0	0	1	1	0	0	0	2	1	0	0	1	2	0	2	0	1	1	0	0	0	1	1	0	2	0	1	0	1	0	2	0	1	1
DERD_Dunbar_753_04	1	1	0	0	0	0	0	0	0	0	0	0	0	0	0	0	0	0	0	0	0	0	2	1	0	0	0	1	0	2	0	1	0	0	0	0	1	0	0	2	1	0	0	1	1	1	0	2	0
DERD_Dunbar_753_05	2	2	0	0	0	0	0	1	0	0	0	0	1	0	0	0	0	1	1	0	0	0	2	1	0	0	1	2	0	2	0	0	1	0	0	0	1	1	0	1	0	0	0	1	0	1	1	1	1
DERD_Dunbar_760_01	0	1	0	2	1	2	0	0	0	1	1	0	0	0	1	1	0	1	0	1	0	0	1	1	0	0	1	2	1	1	0	1	2	0	0	0	1	0	0	1	2	1	0	1	1	0	1	0	0
DERD_Dunbar_760_02	1	1	0	0	1	2	0	1	0	0	0	0	1	0	1	1	0	0	0	1	0	0	1	2	0	0	2	2	1	2	0	1	1	0	0	0	1	1	0	1	2	2	0	1	2	0	2	1	0
DERD_Dunbar_760_03	0	2	0	1	1	1	0	1	0	0	0	0	1	0	1	1	0	0	1	1	0	0	1	0	0	0	1	2	1	2	0	1	1	0	0	0	1	0	0	1	2	1	0	1	2	0	1	0	0
DERD_Dunbar_760_04	0	2	0	1	1	1	0	0	0	0	1	0	1	0	1	1	0	1	1	1	0	0	1	1	0	0	2	2	1	2	0	0	1	0	0	0	1	0	0	1	1	2	0	1	1	1	2	0	0
DERD_Dunbar_760_05	0	1	0	1	1	2	0	0	0	1	1	0	1	1	1	1	0	0	0	1	0	0	1	1	0	0	2	2	1	2	0	1	2	0	0	0	1	1	0	1	2	1	0	1	2	0	1	0	0
DERD_Dunbar_760_06	0	1	0	0	1	1	0	1	0	1	1	0	1	1	0	1	0	0	1	1	0	0	1	2	0	0	2	2	1	2	0	2	1	0	0	0	1	0	0	1	2	1	0	1	2	1	2	0	0
DERD_Dunbar_760_07	0	2	0	1	1	2	0	0	0	1	0	0	0	1	1	1	0	1	1	1	0	0	1	1	0	0	2	2	1	2	0	1	1	0	0	0	1	0	0	1	1	2	0	1	1	1	2	0	0
DERD_Dunbar_760_08	0	2	0	2	0	2	0	1	0	0	1	0	0	1	1	1	0	1	0	1	0	0	1	2	0	0	1	2	1	2	0	2	0	0	0	0	1	1	0	1	1	1	0	1	1	1	1	1	0
DERD_Dunbar_760_09	1	0	0	1	1	1	0	0	0	0	0	0	0	1	0	1	0	0	1	1	0	0	1	2	0	0	2	2	1	1	0	2	1	0	0	0	1	0	0	1	1	1	0	1	2	1	1	1	0
DERD_Dunbar_760_10	0	1	0	2	0	2	0	1	0	0	1	0	1	1	0	1	0	1	1	1	0	0	1	0	0	0	1	2	1	1	0	1	1	0	0	0	1	0	0	1	1	1	0	1	1	1	1	1	0
DERD_Dunbar_764_01	0	0	0	1	0	1	0	1	0	0	0	0	1	0	1	0	0	2	0	1	1	0	0	0	0	0	1	0	1	2	1	0	0	0	0	0	0	2	0	0	1	2	1	1	1	1	2	2	0
DERD_Dunbar_764_02	0	1	0	1	0	0	0	0	0	0	1	0	1	1	0	0	1	1	0	2	0	0	1	2	0	0	1	0	0	2	1	0	0	1	0	1	0	1	0	0	1	1	0	1	0	1	2	1	0
DERD_Dunbar_764_03	0	0	1	1	0	0	0	1	0	0	0	0	1	0	1	0	1	1	0	2	1	0	0	0	0	0	0	0	0	2	1	0	0	1	0	0	0	1	0	0	1	1	0	1	0	1	1	1	0
DERD_Dunbar_764_04	0	1	1	1	0	1	0	1	0	0	1	0	1	1	0	0	0	0	0	2	2	0	1	0	0	0	1	0	0	2	1	1	0	1	0	0	0	2	0	0	1	0	1	1	1	1	1	1	1
DERD_Dunbar_764_05	0	0	1	1	0	1	0	1	0	0	1	0	1	0	1	0	1	0	0	1	1	0	2	1	0	0	0	0	1	2	1	1	0	1	0	0	0	1	0	0	2	2	1	1	1	0	2	2	0
DERD_Dunbar_777_01	0	0	1	1	0	0	0	0	0	0	0	0	0	1	2	0	0	1	0	1	1	0	1	2	0	0	0	1	1	0	1	1	0	0	1	0	0	0	0	2	1	1	1	2	1	0	0	2	0
DERD_Dunbar_777_02	0	0	1	1	1	1	0	0	0	0	0	0	0	1	2	0	1	0	0	1	0	0	1	2	0	0	0	1	1	1	0	2	0	1	1	0	1	1	1	2	1	2	1	1	0	1	0	1	0
DERD_Dunbar_777_03	0	0	1	1	0	1	0	0	0	0	0	0	1	1	0	0	0	1	0	2	0	0	0	2	0	0	1	1	1	0	1	2	0	0	1	0	0	1	0	2	1	2	1	0	0	0	0	2	0
DERD_Dunbar_777_04	0	0	1	1	1	0	0	0	0	0	0	0	0	1	0	0	0	0	0	2	1	0	1	2	0	0	0	2	1	1	1	1	0	0	1	0	1	1	1	2	2	1	1	1	0	1	0	1	0
DERD_Dunbar_777_05	0	0	1	1	0	1	0	0	0	0	0	1	1	1	0	0	1	1	0	1	0	0	0	2	0	0	1	1	1	0	2	2	0	1	0	0	0	0	0	2	1	1	1	1	1	0	1	2	0
DERD_Dunbar_803_06	1	0	0	2	0	1	0	0	0	1	1	0	2	0	1	1	0	1	1	0	0	0	1	1	0	1	1	1	0	1	1	0	0	0	0	0	1	0	0	1	0	1	1	2	0	1	2	0	0
DERD_Dunbar_803_07	1	0	0	2	0	1	0	0	0	1	0	0	2	0	2	0	0	1	1	1	0	0	1	1	0	1	0	0	0	1	2	0	0	1	0	0	1	0	0	1	0	2	1	2	0	1	1	0	0
DERD_Dunbar_803_08	1	0	0	2	0	0	0	0	0	1	0	0	2	0	1	0	0	0	0	1	0	0	1	1	0	2	0	0	0	1	1	1	0	0	0	0	1	0	0	0	1	1	2	2	0	1	1	0	0
DERD_Dunbar_803_09	1	0	0	2	0	0	0	0	0	1	1	0	2	0	1	1	0	0	1	0	0	0	1	1	0	0	1	0	1	2	2	1	0	1	0	0	1	1	0	0	0	0	2	2	0	0	1	1	0
DERD_Dunbar_803_10	1	0	0	2	0	1	0	0	0	1	0	0	2	0	2	1	0	1	0	1	1	0	1	1	0	0	0	1	1	1	2	1	0	0	0	0	1	1	0	0	0	1	2	1	0	1	2	0	1
DERD_Dunbar_804_01	0	0	1	0	1	1	0	0	1	0	0	0	1	2	1	0	0	0	0	2	1	0	0	0	0	0	1	1	2	1	1	1	1	1	0	0	0	0	0	1	0	1	1	1	0	0	2	1	0
DERD_Dunbar_804_02	0	0	1	0	0	1	0	1	0	0	0	0	1	1	2	0	1	1	1	2	1	0	1	0	0	0	1	1	1	1	1	0	1	1	0	0	0	1	0	1	0	1	1	1	0	0	2	1	0
DERD_Dunbar_804_03	0	0	2	0	2	0	0	1	1	0	0	0	1	1	1	0	1	1	0	2	0	0	0	0	0	0	0	1	1	2	1	0	2	1	0	0	0	0	0	1	0	2	1	1	1	0	2	1	0
DERD_Dunbar_804_04	0	0	2	0	0	0	0	1	0	0	0	0	1	2	1	1	1	0	0	1	0	0	0	0	0	0	0	0	1	2	1	1	2	0	0	0	0	1	1	1	0	2	2	1	0	0	2	1	0
DERD_Dunbar_804_05	0	0	1	1	0	1	0	1	0	0	0	0	1	1	2	0	1	1	0	1	0	0	1	0	0	0	1	1	1	2	1	0	1	0	0	0	0	0	1	1	0	2	0	1	1	0	2	1	0
DERD_Dunbar_808_06	0	0	1	0	0	1	1	2	0	0	0	0	0	2	0	0	1	1	1	1	1	0	0	1	0	0	0	1	1	1	1	0	1	0	1	0	0	1	0	0	0	2	1	2	1	0	0	0	1
DERD_Dunbar_808_07	0	0	0	0	0	0	1	1	0	0	0	0	0	2	0	0	0	0	0	2	1	0	0	1	0	0	0	2	1	1	0	1	1	0	0	0	0	1	0	0	1	0	0	2	1	0	1	0	1
DERD_Dunbar_808_08	0	0	1	1	0	1	0	0	0	0	0	0	0	1	0	0	0	1	1	1	1	0	0	1	0	0	0	1	0	1	2	1	1	0	0	0	0	1	0	0	1	0	0	2	0	0	0	0	1
DERD_Dunbar_808_09	0	0	1	0	0	1	1	2	0	0	0	0	0	2	0	0	1	0	1	2	1	0	0	1	0	0	0	1	1	2	1	1	1	0	1	0	0	1	0	0	0	1	1	1	0	0	1	0	1
DERD_Dunbar_808_10	0	0	2	1	0	1	1	0	0	0	0	0	0	1	0	0	0	1	0	2	1	0	0	1	0	0	0	1	1	2	1	0	1	0	0	0	0	1	0	1	1	0	1	2	0	0	1	0	1
DERD_Dunbar_816_06	0	1	0	0	0	0	0	0	0	2	0	1	1	1	1	0	0	2	1	1	0	2	1	1	0	0	0	2	2	0	1	0	1	0	0	1	2	1	1	1	0	0	1	2	1	0	0	2	1
DERD_Dunbar_816_07	1	0	0	0	0	0	1	0	0	2	0	2	0	1	0	0	0	1	2	0	1	2	0	1	0	0	0	1	2	1	2	0	0	0	1	0	1	0	2	2	1	0	0	1	1	0	0	1	0
DERD_Dunbar_816_08	1	1	0	0	0	0	1	0	0	2	0	2	1	1	0	0	1	0	0	1	1	0	1	1	0	1	0	1	2	1	2	0	1	0	1	0	1	1	0	1	1	1	0	1	0	1	0	1	0
DERD_Dunbar_816_09	1	1	0	1	0	0	1	0	0	1	0	2	1	1	1	0	0	0	1	1	1	0	1	1	0	1	1	1	1	1	1	0	1	0	1	0	1	2	2	1	1	1	1	1	0	0	0	1	0
DERD_Dunbar_816_10	1	1	0	1	0	0	1	0	0	2	0	2	0	1	1	0	0	1	2	1	1	1	0	1	0	1	1	2	1	0	1	0	0	0	1	0	2	2	2	1	1	0	0	2	0	0	0	2	0
DERD_Dunbar_820_01	0	0	0	0	0	1	2	2	0	0	1	1	2	1	1	0	0	0	0	1	0	1	0	0	0	0	0	0	0	1	0	1	2	0	1	0	0	0	0	0	0	2	1	2	1	0	2	0	0
DERD_Dunbar_820_02	1	0	1	0	1	1	1	1	0	1	1	1	2	2	1	0	0	1	0	1	0	0	1	0	0	0	0	0	0	1	0	1	2	0	1	0	0	0	0	2	0	2	1	0	2	0	1	0	2
DERD_Dunbar_820_03	0	0	1	0	0	2	1	2	0	0	0	1	2	2	1	0	0	1	1	2	0	0	0	0	0	0	0	0	0	2	1	1	2	0	1	0	0	0	0	1	0	1	1	0	1	1	1	0	0
DERD_Dunbar_820_04	1	0	2	0	0	2	1	0	0	1	1	0	2	1	0	0	0	1	1	2	0	0	1	1	0	0	0	0	0	1	0	1	1	0	2	0	0	0	0	0	0	1	1	2	2	2	1	0	2
DERD_Dunbar_820_05	0	0	2	0	0	2	0	2	0	0	1	1	2	1	1	0	0	0	1	1	0	1	0	1	0	0	0	0	0	1	1	1	0	0	1	0	0	0	0	0	0	2	1	0	2	1	1	0	1
DERD_Dunbar_821_01	2	0	0	2	0	0	0	0	0	1	0	1	0	0	0	0	1	1	2	2	1	0	1	2	0	0	1	2	0	1	1	1	0	0	0	0	1	0	0	0	1	1	0	2	1	0	0	0	1
DERD_Dunbar_821_02	1	1	0	0	0	1	0	0	0	1	0	1	0	1	1	0	0	2	2	2	1	0	1	1	0	0	0	1	2	1	1	1	0	0	0	0	0	0	0	0	1	1	0	1	1	0	2	0	2
DERD_Dunbar_821_03	1	0	0	1	0	1	1	0	0	0	0	1	1	1	1	0	1	1	1	2	1	0	1	1	0	1	0	2	1	1	0	1	0	0	0	0	1	0	0	0	2	1	1	2	1	0	1	2	2
DERD_Dunbar_821_04	1	0	0	0	0	1	0	0	0	0	0	1	1	0	1	1	1	2	2	2	1	0	1	2	0	1	1	2	0	1	0	1	0	0	0	0	1	0	0	0	2	1	0	2	1	0	1	0	1
DERD_Dunbar_821_05	0	1	0	2	0	1	0	0	0	1	0	1	1	0	0	0	1	2	2	2	1	0	1	1	0	1	1	1	0	1	2	0	0	0	0	0	0	0	0	0	2	2	0	1	1	0	0	0	2
DERD_Dunbar_825_01	0	1	0	1	0	1	0	0	0	1	0	1	0	2	0	0	0	1	2	2	2	1	1	2	0	0	1	2	1	0	1	0	0	1	1	0	1	2	0	1	1	0	0	0	0	1	0	2	1
DERD_Dunbar_825_02	0	1	0	0	0	1	0	0	0	0	0	2	0	2	1	0	2	0	1	1	1	0	0	2	0	0	1	2	1	0	2	0	0	1	0	1	1	1	0	0	0	0	0	1	0	0	0	2	2
DERD_Dunbar_825_03	0	1	0	0	1	1	1	0	0	0	0	1	0	2	1	0	0	1	2	1	1	1	1	2	0	0	0	2	1	0	1	0	0	1	1	0	1	2	1	0	1	0	0	1	1	1	0	2	2
DERD_Dunbar_825_04	0	1	0	1	1	1	0	0	1	0	0	1	1	2	0	1	2	1	1	2	1	1	2	2	0	0	0	2	1	0	2	0	0	1	0	1	1	1	1	1	0	0	0	1	1	1	0	2	2
DERD_Dunbar_825_05	0	1	0	0	1	1	1	0	0	1	0	1	0	2	1	0	1	0	1	1	1	0	0	2	0	0	0	2	1	0	2	0	0	0	1	0	1	0	0	1	1	0	0	1	0	0	0	2	2
DERD_Dunbar_828_01	0	0	1	1	0	1	1	0	1	0	0	1	0	0	2	0	2	0	0	0	0	0	2	1	0	0	1	2	1	1	0	1	2	0	0	1	1	0	0	1	0	1	1	1	0	1	0	1	1
DERD_Dunbar_828_02	0	0	1	1	0	1	1	1	2	1	0	0	1	0	2	0	1	0	1	0	0	0	1	2	0	1	1	2	1	1	2	1	1	0	0	1	1	1	1	0	0	1	1	1	0	1	0	1	1
DERD_Dunbar_828_03	1	0	0	1	0	1	0	0	1	0	0	1	0	0	1	0	0	1	0	0	0	2	2	1	0	1	1	2	1	2	1	1	0	1	0	0	0	1	1	1	0	2	1	2	0	1	0	1	1
DERD_Dunbar_828_04	0	0	1	1	0	2	2	1	1	0	0	1	0	0	2	0	0	1	0	0	0	1	2	2	0	0	0	2	1	2	0	2	2	1	0	1	1	0	0	0	0	0	1	0	0	1	0	1	1
DERD_Dunbar_828_05	0	0	0	0	0	2	0	0	1	1	0	0	1	0	1	0	2	0	1	0	0	0	1	1	0	1	1	2	1	2	0	1	1	0	0	0	1	0	1	1	0	1	1	2	0	1	0	1	1
DERD_Dunbar_834_06	0	0	0	2	0	1	0	0	0	0	2	0	0	0	1	0	0	1	0	0	1	0	0	2	0	1	2	2	2	2	0	2	0	0	0	0	1	0	0	1	0	1	1	1	0	0	1	1	0
DERD_Dunbar_834_07	0	0	0	2	0	0	0	0	1	0	1	0	1	0	1	0	0	1	0	1	1	0	1	2	0	1	2	2	1	1	1	2	2	1	0	0	0	1	0	0	0	0	1	1	0	0	0	1	0
DERD_Dunbar_834_08	0	0	0	1	0	0	0	1	0	0	2	0	0	0	1	0	0	1	0	0	1	0	0	2	0	1	1	2	1	1	1	1	1	1	0	0	1	0	0	0	1	1	0	1	0	0	0	0	0
DERD_Dunbar_834_09	0	0	0	2	0	2	0	2	1	0	1	0	1	0	1	0	2	1	0	0	1	0	1	2	0	0	1	2	2	2	0	2	1	1	0	0	1	1	0	1	1	1	1	1	0	0	1	0	0
DERD_Dunbar_834_10	0	0	0	2	0	1	0	0	1	0	1	0	1	0	1	0	0	1	0	0	1	0	1	2	0	1	1	2	1	1	0	2	1	1	0	0	1	0	0	0	1	0	1	1	0	0	1	0	0
DERD_Dunbar_837_06	0	0	0	0	0	2	0	0	1	0	1	1	1	1	1	1	0	0	1	1	0	0	2	0	0	0	1	2	0	2	2	2	1	1	0	1	0	0	0	2	1	2	1	1	0	2	1	1	0
DERD_Dunbar_837_07	0	0	0	0	0	2	0	0	0	0	1	1	0	0	1	2	1	1	0	1	1	0	1	0	0	0	1	2	0	2	2	2	1	0	0	1	0	0	0	2	1	1	2	0	1	1	2	2	0
DERD_Dunbar_837_08	0	0	0	0	0	2	0	0	0	0	0	1	1	0	1	0	1	0	1	1	0	0	2	1	0	1	1	2	1	2	1	1	0	0	0	0	0	1	0	1	1	0	2	1	0	1	2	1	0
DERD_Dunbar_837_09	0	0	0	0	0	2	0	0	1	0	0	2	0	1	1	1	0	1	0	1	0	0	1	0	0	0	1	2	0	2	2	2	1	1	0	0	0	0	0	2	1	1	1	0	1	1	1	1	0
DERD_Dunbar_837_10	0	0	0	1	0	1	0	0	1	0	0	2	1	0	1	1	0	0	1	2	1	0	2	0	0	1	1	1	1	2	1	1	1	0	0	0	0	0	0	2	1	1	0	0	0	1	2	2	0
DERD_Dunbar_839_06	1	1	0	0	1	1	0	0	0	0	0	0	0	0	1	0	1	0	0	1	0	0	0	2	0	0	0	0	1	1	0	1	1	0	0	1	1	1	0	0	1	2	1	0	1	0	1	0	1
DERD_Dunbar_839_07	0	0	0	1	1	2	0	0	0	0	0	0	0	0	1	0	0	0	0	1	0	0	0	2	0	0	0	0	0	1	2	0	1	0	1	0	0	2	1	1	2	1	1	0	1	0	1	1	1
DERD_Dunbar_839_08	1	0	0	1	1	1	0	0	0	0	0	0	0	0	1	1	1	0	0	1	0	0	0	2	0	0	0	0	1	1	1	1	0	0	1	0	0	1	1	0	2	0	1	1	1	0	1	1	1
DERD_Dunbar_839_09	1	0	0	1	1	0	0	0	0	0	0	0	0	1	1	0	0	0	0	1	0	0	0	2	0	0	0	0	1	1	1	0	1	0	0	1	1	2	0	1	1	0	2	0	1	0	1	0	1
DERD_Dunbar_839_10	1	1	0	1	1	1	0	0	0	0	0	0	0	0	1	0	1	0	0	1	0	1	0	2	0	0	0	0	1	1	1	1	0	0	0	1	1	2	0	0	1	0	2	2	0	0	1	1	1
DERD_Dunbar_840_01	1	1	0	1	0	1	0	1	0	0	1	0	0	1	2	1	0	0	0	2	0	0	2	1	0	1	1	1	0	2	0	1	1	1	0	0	1	1	0	1	0	1	1	1	1	0	1	1	0
DERD_Dunbar_840_02	0	1	1	0	0	2	0	2	0	0	0	0	0	1	2	0	0	1	0	2	1	1	1	1	1	0	0	1	1	2	1	1	0	1	0	0	1	1	0	0	0	1	1	0	0	0	1	1	1
DERD_Dunbar_840_03	0	1	0	0	1	1	0	0	0	0	1	0	0	1	2	1	0	0	0	1	0	1	1	1	1	0	0	1	1	2	1	1	1	1	0	0	1	1	1	1	0	1	1	1	1	0	1	1	0
DERD_Dunbar_840_04	0	1	1	0	0	2	0	0	0	0	1	0	0	1	2	0	0	0	0	1	1	0	1	1	1	0	0	0	1	2	1	1	1	1	0	0	1	1	1	1	1	1	0	0	1	0	1	1	1
DERD_Dunbar_840_05	0	1	0	1	0	2	0	0	0	0	1	0	0	1	2	1	0	1	0	2	0	0	1	1	1	1	1	1	0	2	0	1	1	1	0	0	1	0	0	1	1	0	1	1	0	0	1	1	0
DERD_Dunbar_841_01	0	0	0	0	0	2	1	0	0	0	0	0	1	2	0	0	1	0	1	1	0	0	1	0	0	0	0	1	1	0	1	1	1	0	0	0	0	2	0	2	1	1	0	0	1	0	1	0	0
DERD_Dunbar_841_02	0	0	0	0	0	1	0	1	1	0	0	0	1	1	1	1	1	1	1	1	0	0	0	0	0	0	0	2	1	1	1	0	1	0	0	0	0	2	0	2	1	0	0	1	1	0	2	0	0
DERD_Dunbar_841_03	0	0	0	0	0	1	0	0	1	0	0	0	0	1	1	0	2	0	0	1	0	0	0	0	0	0	0	2	1	1	1	1	2	0	0	0	0	1	0	1	2	1	0	1	1	0	1	0	0
DERD_Dunbar_841_04	0	0	0	1	0	1	0	1	1	0	0	0	1	1	2	0	2	1	1	0	0	0	0	0	0	0	0	1	1	1	1	2	2	0	0	0	0	2	0	1	0	0	1	0	0	0	2	0	0
DERD_Dunbar_841_05	0	0	1	1	1	0	1	1	1	0	0	0	1	1	1	0	2	1	1	2	0	0	0	0	0	0	0	0	1	0	1	2	1	0	0	0	0	2	0	1	0	2	0	0	1	0	2	0	1
DERD_Dunbar_848_01	0	1	1	2	0	0	0	1	0	0	0	0	0	2	0	0	0	1	1	0	2	0	1	0	0	1	0	0	1	0	1	1	0	1	0	1	1	0	1	0	0	1	1	1	0	0	2	0	0
DERD_Dunbar_848_02	0	1	0	2	0	2	0	1	0	0	0	0	1	1	0	0	0	1	2	0	0	0	0	0	0	1	0	1	1	1	2	1	0	1	0	1	2	0	1	2	0	1	0	1	0	0	2	1	0
DERD_Dunbar_848_03	0	1	1	1	0	2	0	1	0	1	0	0	1	0	0	0	0	1	2	0	0	0	0	0	0	0	2	1	1	1	2	1	0	1	0	1	1	1	1	2	0	1	1	1	0	0	2	0	0
DERD_Dunbar_848_04	0	1	0	1	0	0	0	1	0	1	0	0	1	0	0	0	1	1	2	0	2	0	0	0	0	1	0	1	1	1	2	1	0	1	0	1	1	1	1	1	0	0	1	1	0	0	2	1	0
DERD_Dunbar_848_05	0	1	1	1	0	2	0	1	1	0	0	0	0	0	0	0	0	1	1	0	2	0	1	0	0	0	1	1	1	1	2	1	0	1	0	1	2	1	1	1	0	0	1	1	0	0	2	1	0
DERD_Dunbar_848_06	0	1	0	1	0	1	0	1	0	0	0	0	0	1	0	0	0	1	1	0	0	0	1	0	0	1	0	1	2	1	1	1	0	1	0	1	2	0	1	1	0	1	1	1	0	0	2	1	0
DERD_Dunbar_848_07	0	1	0	2	0	0	0	0	0	1	0	0	0	2	0	0	1	1	1	0	0	0	1	0	0	1	1	0	2	0	1	1	0	1	0	1	1	0	1	2	0	0	1	1	0	0	2	0	0
DERD_Dunbar_848_08	0	1	1	1	0	1	0	0	0	1	0	0	0	1	0	0	0	1	1	0	1	0	1	0	0	1	2	1	0	1	2	1	0	1	0	1	2	1	1	1	0	1	1	1	0	0	2	1	0
DERD_Dunbar_848_09	0	1	1	1	0	1	0	1	0	1	0	0	1	0	0	0	0	1	1	0	1	0	0	0	0	0	2	1	2	1	2	1	0	1	0	1	2	1	1	0	0	1	0	1	0	0	2	1	0
DERD_Dunbar_848_10	0	0	0	2	0	1	0	0	0	1	0	0	1	1	1	0	1	1	0	1	1	0	2	0	0	1	2	0	0	0	1	1	0	0	0	1	2	1	0	2	1	0	1	1	1	0	1	1	1
DERD_Dunbar_860_01	0	1	1	2	0	2	0	0	1	0	1	0	1	0	1	0	1	1	1	0	1	0	1	1	0	0	1	2	1	2	1	1	0	1	0	0	1	1	1	1	0	0	1	2	0	0	1	0	0
DERD_Dunbar_860_02	0	1	1	2	0	1	0	1	0	0	1	0	0	0	1	0	2	1	0	0	1	0	0	1	0	1	2	1	0	1	1	1	1	1	0	0	0	1	1	2	0	1	1	2	0	0	1	0	0
DERD_Dunbar_860_03	0	1	0	2	0	1	0	1	0	0	0	0	0	0	1	0	0	1	0	0	0	0	0	1	0	0	1	1	0	1	1	1	0	2	0	0	1	1	1	0	0	0	0	2	0	0	2	0	0
DERD_Dunbar_860_04	0	1	0	2	0	1	0	1	0	0	0	0	1	0	1	0	1	1	0	0	1	0	1	1	0	0	2	2	1	2	1	1	0	2	0	0	2	1	1	1	0	0	0	2	0	0	1	0	0
DERD_Dunbar_860_05	0	1	0	2	0	1	0	1	1	0	0	0	0	1	1	0	2	1	0	0	0	0	0	1	0	1	2	2	2	2	1	0	1	1	0	0	2	1	1	0	0	1	0	2	0	0	2	1	0
DERD_Dunbar_861_01	0	1	0	1	0	0	0	0	0	0	0	1	1	1	1	0	0	1	0	1	1	1	1	0	0	0	1	2	2	1	0	0	1	0	0	0	1	2	0	2	0	1	0	1	1	1	1	2	1
DERD_Dunbar_861_02	0	0	0	2	0	1	0	0	0	1	0	1	0	1	1	0	0	1	1	2	0	1	2	0	0	1	1	2	1	1	1	0	1	0	0	0	0	1	1	2	0	1	0	0	1	1	2	2	1
DERD_Dunbar_861_03	0	1	0	1	0	1	0	0	0	0	0	0	0	1	1	0	0	1	1	1	0	0	2	1	0	0	1	0	2	1	0	0	0	0	0	0	1	2	0	1	0	1	0	0	1	1	2	2	1
DERD_Dunbar_861_04	0	1	0	2	0	0	0	0	0	1	0	1	1	1	1	0	0	1	0	1	1	0	1	0	0	1	1	0	2	1	1	0	1	0	0	0	0	2	0	2	0	1	0	0	1	1	2	2	1
DERD_Dunbar_861_05	0	1	0	1	0	1	0	0	0	0	0	0	1	1	1	0	0	1	0	1	1	0	1	0	0	1	1	2	2	1	1	0	0	0	0	0	0	1	0	2	0	1	0	1	1	1	2	2	1
DERD_Dunbar_861_06	0	1	0	2	0	0	0	0	0	1	0	1	1	1	1	0	0	1	0	2	0	1	1	1	0	0	1	1	0	1	1	0	1	0	0	0	0	2	0	1	1	1	0	0	1	1	2	2	1
DERD_Dunbar_861_07	0	0	0	2	0	1	0	0	0	0	0	0	0	1	1	0	0	1	1	2	1	0	2	0	0	0	1	1	0	1	0	0	0	0	0	0	1	2	0	2	0	1	0	0	1	1	1	2	1
DERD_Dunbar_861_08	0	0	0	1	0	0	0	0	0	1	0	1	1	1	1	0	0	1	0	1	0	1	1	1	0	1	1	1	0	1	1	0	0	0	0	0	1	1	1	1	0	1	0	0	1	1	2	2	1
DERD_Dunbar_861_09	0	1	0	2	0	0	0	0	0	1	0	1	0	1	1	0	0	1	1	1	1	0	2	0	0	0	1	1	1	1	0	0	0	0	0	0	0	1	1	2	1	1	0	0	1	1	1	2	1
DERD_Dunbar_861_10	0	0	0	1	0	1	0	0	0	0	0	0	0	1	1	0	0	1	1	1	1	0	2	0	0	1	1	2	1	1	1	0	0	0	0	0	0	2	1	2	1	1	0	0	1	1	2	2	1
DERD_Dunbar_863_06	0	1	0	1	0	2	1	0	0	0	0	1	1	0	1	0	0	1	1	1	1	0	1	2	0	0	1	2	0	0	1	1	1	1	0	0	0	0	0	0	0	1	1	1	1	0	2	1	0
DERD_Dunbar_863_07	0	1	0	0	0	2	1	0	0	0	1	1	1	0	1	0	0	0	2	1	1	0	0	1	0	0	1	1	0	1	1	0	1	1	0	0	2	1	0	1	0	1	2	1	1	0	1	2	0
DERD_Dunbar_863_08	0	0	0	0	0	0	1	1	0	1	0	0	1	1	1	0	0	2	1	1	1	0	1	0	0	0	1	1	0	0	1	1	0	0	1	0	1	0	0	1	0	1	1	1	2	0	1	1	1
DERD_Dunbar_863_09	0	0	0	1	0	0	1	0	0	1	0	1	1	1	2	0	0	0	1	1	0	0	1	1	0	0	1	2	0	1	1	0	1	0	0	0	1	1	0	0	0	1	2	1	1	0	0	1	2
DERD_Dunbar_863_10	0	0	0	1	0	2	0	0	0	1	1	0	1	1	1	0	0	1	2	1	1	0	0	2	0	0	0	1	0	0	1	1	1	1	1	0	1	1	0	0	0	1	2	1	1	0	1	1	1
DERD_Dunbar_865_01	1	0	1	1	0	0	1	1	0	0	0	0	1	1	0	0	1	0	1	1	0	0	1	1	0	0	1	2	0	2	2	0	0	0	1	1	1	0	0	1	0	1	1	1	0	1	1	1	1
DERD_Dunbar_865_02	0	0	1	1	0	1	0	1	0	1	0	1	1	1	1	1	1	0	2	1	0	0	0	0	0	0	0	2	0	1	2	0	0	0	1	1	0	2	0	1	0	0	1	1	0	1	2	1	1
DERD_Dunbar_865_03	0	0	1	1	0	1	0	1	0	1	0	2	1	0	0	1	0	0	1	1	0	0	1	1	0	0	1	2	0	2	2	0	0	0	0	1	1	1	0	0	1	1	1	1	0	1	1	1	0
DERD_Dunbar_865_04	0	0	1	0	0	0	0	1	0	1	0	2	1	1	0	1	0	1	1	1	0	0	1	2	0	0	1	2	1	1	2	0	0	0	0	1	0	1	0	0	1	1	1	1	1	1	1	1	0
DERD_Dunbar_865_05	1	0	0	0	0	0	0	0	0	0	0	1	1	1	0	1	1	1	1	0	1	0	1	0	0	0	1	2	0	2	2	0	0	0	0	1	0	2	0	1	0	1	1	1	1	1	2	2	2
DERD_Dunbar_865_06	1	0	0	0	0	1	0	1	0	0	0	0	1	0	1	1	0	1	2	1	1	0	0	1	0	0	1	2	0	1	2	0	0	0	1	1	0	0	0	0	1	0	1	1	1	1	1	2	1
DERD_Dunbar_865_07	1	0	0	1	1	1	1	1	0	0	0	0	1	1	1	1	1	1	1	1	1	0	1	2	0	0	0	2	0	1	2	0	0	0	1	1	0	1	0	0	0	1	1	1	1	1	2	1	1
DERD_Dunbar_865_08	1	0	0	2	1	1	0	0	0	0	0	0	1	0	0	0	1	0	2	0	1	0	0	2	0	0	1	2	1	2	2	0	0	0	1	1	1	2	0	0	0	0	1	1	0	1	1	1	2
DERD_Dunbar_865_09	0	0	1	1	0	0	0	0	0	1	0	1	1	1	1	1	1	1	2	0	0	0	0	2	0	0	1	2	0	2	2	0	0	0	0	1	1	2	0	0	1	0	1	1	1	1	2	1	0
DERD_Dunbar_865_10	1	0	0	2	0	1	0	1	0	0	0	0	1	0	1	0	0	0	2	0	1	0	0	0	0	0	0	2	1	1	2	0	0	0	1	1	0	2	0	1	1	0	1	1	0	1	2	1	1
DERD_Dunbar_868_01	1	0	0	0	1	1	0	0	0	0	1	0	2	0	1	1	1	1	1	0	1	1	0	1	0	0	1	0	2	1	1	0	1	0	0	0	0	2	0	0	0	2	0	0	0	0	0	2	0
DERD_Dunbar_868_02	1	1	0	0	0	1	0	1	1	0	0	0	2	0	1	1	0	1	1	0	1	1	0	2	0	1	0	2	2	1	2	1	1	0	1	0	0	2	0	0	1	1	0	0	0	0	1	1	1
DERD_Dunbar_868_03	0	1	0	0	0	1	0	0	1	0	0	0	2	1	1	1	0	2	1	0	0	1	0	1	0	1	1	1	1	1	2	1	0	0	0	0	0	2	0	0	1	2	0	0	0	0	1	2	0
DERD_Dunbar_868_04	1	1	0	0	0	1	0	0	1	0	1	0	1	0	1	1	0	2	2	0	1	0	1	2	0	0	1	2	2	1	1	1	1	0	0	0	0	2	0	1	0	2	0	0	0	1	0	1	1
DERD_Dunbar_868_05	1	1	0	0	1	1	0	0	0	0	0	0	1	0	0	1	0	2	0	0	0	1	0	1	0	1	1	2	1	1	0	1	0	0	0	0	0	2	0	1	0	1	0	0	0	0	1	2	1
DERD_Dunbar_868_06	1	0	0	0	1	1	0	1	0	0	1	0	1	0	1	0	1	2	2	0	0	1	1	1	0	1	1	1	1	1	0	0	1	0	1	0	0	2	0	1	0	2	0	0	0	0	0	2	0
DERD_Dunbar_868_07	1	0	0	0	1	1	0	0	0	0	1	0	1	1	1	0	0	2	2	0	1	1	1	1	0	1	0	0	1	1	2	1	0	0	1	0	0	2	0	1	1	2	0	1	0	1	0	1	1
DERD_Dunbar_868_08	0	1	0	0	0	1	0	0	1	0	1	0	1	0	1	0	1	1	2	0	0	0	1	1	0	1	1	2	1	1	0	0	1	0	0	0	0	2	0	0	1	2	0	0	0	0	1	2	0
DERD_Dunbar_868_09	0	0	0	0	1	1	0	0	0	0	0	0	1	1	1	1	1	1	0	0	1	0	0	1	0	1	1	1	1	1	1	1	0	0	1	0	0	2	0	1	1	2	0	0	0	0	0	1	1
DERD_Dunbar_868_10	0	0	0	0	1	1	0	1	0	0	0	0	2	0	0	1	0	1	1	0	0	0	0	2	0	1	0	1	2	1	1	0	1	0	0	0	0	2	0	1	0	2	0	0	0	0	0	1	0
DERD_Dunbar_871_01	0	0	1	0	1	2	1	0	0	0	0	0	0	1	0	1	0	0	1	1	1	0	1	2	0	0	0	0	1	2	0	0	1	1	0	0	0	2	0	1	0	1	1	1	1	0	1	0	1
DERD_Dunbar_871_02	0	0	1	0	2	2	0	0	0	0	0	1	0	1	1	1	0	1	1	1	2	0	1	1	0	0	0	1	1	1	0	0	2	0	0	0	0	0	0	1	0	1	1	2	0	0	2	0	1
DERD_Dunbar_871_03	0	1	1	0	0	1	1	0	0	0	0	0	1	0	1	1	0	0	1	1	1	0	2	1	0	0	0	0	2	0	1	0	2	0	0	0	1	0	0	1	0	1	0	2	1	1	2	0	1
DERD_Dunbar_871_04	0	0	1	0	0	1	0	1	0	0	0	1	0	0	1	0	0	0	1	1	2	0	1	2	0	1	1	1	0	0	0	0	0	0	0	0	0	1	0	1	0	0	1	1	0	0	1	2	1
DERD_Dunbar_871_05	0	0	0	0	1	2	0	0	0	0	0	1	0	0	0	0	0	0	1	1	2	0	1	1	0	1	0	1	2	2	1	0	1	1	0	0	0	1	0	1	0	1	0	2	1	0	2	1	0
DERD_Dunbar_875_01	0	0	1	1	0	1	0	0	0	0	0	0	1	0	2	2	1	1	1	1	0	0	0	2	0	0	1	0	1	1	2	0	1	1	0	0	0	2	0	2	0	1	1	0	0	1	2	0	2
DERD_Dunbar_875_02	1	0	0	1	0	0	0	0	0	0	0	0	2	1	2	1	0	1	1	1	0	0	0	2	0	0	2	0	1	2	2	1	1	0	0	0	0	1	0	2	0	1	0	0	0	0	1	0	1
DERD_Dunbar_875_03	0	0	0	1	0	1	0	0	0	0	0	0	1	0	2	2	1	1	2	2	0	0	1	2	0	0	1	0	1	1	2	0	1	1	0	0	0	1	0	2	0	2	0	0	0	0	2	1	1
DERD_Dunbar_875_04	1	0	1	1	0	1	0	0	0	0	0	0	2	0	1	1	0	0	1	1	0	0	0	1	0	0	0	0	1	1	2	0	1	0	0	0	0	2	0	2	0	1	0	0	0	1	0	1	2
DERD_Dunbar_875_05	1	0	1	2	0	1	0	0	0	0	0	0	0	1	1	2	1	1	0	2	0	0	1	1	0	0	1	0	1	1	2	0	1	1	0	0	0	2	0	2	0	1	1	1	0	1	2	0	2
DERD_Dunbar_876_06	0	1	0	1	0	2	0	0	1	0	0	0	0	1	1	0	0	1	0	0	2	0	1	1	0	0	2	0	0	1	0	1	0	0	0	1	1	0	0	1	0	1	1	1	0	0	0	1	1
DERD_Dunbar_876_07	1	1	0	1	0	2	1	1	1	0	0	1	0	1	0	0	0	1	0	1	1	0	1	2	0	0	2	0	0	2	0	1	0	0	0	1	0	0	0	0	0	1	1	1	0	1	1	2	1
DERD_Dunbar_876_08	1	1	0	1	0	2	1	1	1	0	0	1	0	2	1	1	0	1	1	1	2	0	1	2	0	0	2	0	0	1	1	0	0	0	0	1	1	0	0	1	0	1	1	2	0	0	0	2	1
DERD_Dunbar_876_09	1	1	0	1	0	2	0	1	1	0	0	0	1	1	1	1	0	1	0	0	2	0	2	1	0	0	2	0	0	1	2	1	0	0	0	1	1	1	0	1	0	1	1	2	0	1	0	1	1
DERD_Dunbar_876_10	0	1	0	1	0	2	1	0	0	0	0	0	0	1	0	2	0	0	0	1	2	0	1	2	0	0	2	0	0	1	2	0	0	0	0	1	1	1	0	1	0	1	0	1	1	0	0	1	1
DERD_WC_619_01	0	0	0	1	0	1	0	0	2	1	0	1	1	0	0	1	1	0	1	0	0	0	0	2	0	0	0	0	0	2	1	0	0	0	0	0	1	1	1	1	1	0	0	1	1	1	0	0	0
DERD_WC_619_02	0	0	0	2	0	1	1	0	2	0	1	0	1	1	0	1	1	0	1	0	0	0	2	1	0	0	0	1	0	1	1	0	1	0	0	0	1	0	1	2	0	1	0	1	0	0	0	0	0
DERD_WC_619_03	0	0	0	1	0	1	0	0	0	0	1	0	2	0	1	1	1	0	2	0	0	0	1	1	1	1	0	0	1	2	1	1	0	0	0	0	1	1	0	2	1	0	0	0	0	1	0	1	0
DERD_WC_619_04	0	0	0	0	0	1	1	0	1	1	0	1	2	0	0	1	1	1	2	0	0	0	1	1	0	1	0	0	1	1	1	0	0	0	0	0	1	1	1	2	0	1	0	2	0	0	0	0	0
DERD_WC_619_05	0	0	0	2	0	2	0	0	1	1	1	2	1	1	0	1	1	1	1	1	0	0	0	1	1	1	0	0	1	2	1	1	0	0	0	0	1	0	1	2	1	0	0	1	1	1	0	0	0
DERD_WC_621_01	0	1	0	2	1	0	0	0	0	1	0	0	1	0	1	0	0	2	1	0	1	0	1	2	0	1	1	0	0	0	1	1	1	0	0	0	1	0	1	2	2	2	1	2	0	0	1	2	0
DERD_WC_621_02	0	1	0	1	1	0	1	0	0	0	0	2	0	1	0	0	1	2	1	0	1	1	1	2	1	0	1	1	0	0	0	0	1	0	1	0	1	1	1	0	1	2	1	2	1	0	2	1	0
DERD_WC_621_03	0	1	0	1	0	0	1	0	0	0	0	1	0	0	1	0	1	1	1	0	1	1	1	2	1	1	1	0	0	0	2	0	1	0	1	0	1	1	1	1	1	2	0	2	0	0	1	2	1
DERD_WC_621_04	0	1	0	1	0	1	0	0	0	1	0	0	0	1	2	1	1	1	1	0	1	0	1	2	1	1	1	0	0	0	1	0	0	0	0	0	1	0	1	2	0	2	1	1	0	0	2	2	0
DERD_WC_621_05	0	0	0	1	0	0	0	0	0	0	0	1	1	0	1	0	1	1	1	0	1	1	1	2	1	1	1	0	0	1	0	1	2	0	0	0	1	1	1	2	0	2	0	1	0	0	1	1	0
DERD_WC_622_01	0	0	0	2	0	2	0	1	0	0	0	0	1	1	0	1	0	1	0	0	1	0	0	1	0	0	0	1	1	1	1	0	0	0	0	0	0	0	1	1	1	0	0	0	2	2	1	2	0
DERD_WC_622_02	0	1	0	1	1	1	1	1	0	0	0	0	1	1	0	1	1	1	0	0	0	0	0	1	0	0	1	1	1	1	0	2	0	0	0	0	1	1	1	1	1	0	1	0	2	1	2	2	0
DERD_WC_622_03	0	1	0	1	1	2	0	0	0	0	0	0	1	1	0	1	1	2	0	1	1	0	0	1	0	0	0	1	1	1	1	1	1	2	0	0	0	0	0	1	0	0	0	0	1	2	1	1	0
DERD_WC_622_04	0	0	0	2	0	1	1	1	0	0	0	0	1	0	0	1	1	0	0	0	1	0	0	1	0	0	0	2	1	1	1	1	0	2	0	0	1	1	1	1	0	1	0	1	1	2	2	1	0
DERD_WC_622_05	0	1	0	2	0	2	0	0	0	0	0	0	1	0	0	1	1	0	0	0	1	0	0	2	0	0	0	1	1	1	0	2	1	2	0	0	0	2	0	1	1	0	1	1	0	1	2	2	0
DERD_WC_629_01	0	2	0	0	0	2	0	1	0	1	0	0	0	0	0	1	1	1	1	1	0	0	1	2	0	0	1	0	0	2	1	0	1	1	1	0	0	2	0	1	1	1	0	1	0	0	1	1	0
DERD_WC_629_02	0	1	1	0	0	2	0	2	1	1	0	0	0	0	0	1	1	1	1	1	0	0	1	2	0	0	1	1	0	0	1	0	0	0	1	0	0	2	0	1	1	1	0	2	0	0	1	2	0
DERD_WC_629_03	0	1	1	0	0	2	0	2	1	1	0	0	1	0	0	2	1	1	0	0	1	0	1	2	0	0	0	1	0	1	1	0	0	0	1	0	0	2	0	1	1	0	1	1	0	0	1	1	0
DERD_WC_629_04	0	2	1	0	0	2	0	1	0	1	0	1	1	0	1	2	1	2	0	0	0	0	1	2	0	0	0	1	0	1	2	0	0	1	0	0	0	2	0	1	1	0	1	1	1	0	1	1	0
DERD_WC_629_05	0	2	1	0	0	2	0	1	1	1	0	0	1	0	1	1	0	1	0	1	1	0	0	2	0	0	0	0	0	1	0	0	1	1	0	0	0	2	0	1	1	1	1	1	0	1	1	2	1
DERD_WC_634_01	0	0	0	1	0	0	0	0	0	0	1	0	0	1	1	1	1	1	1	1	2	0	0	1	1	1	1	2	1	1	1	1	2	0	0	0	1	0	1	1	1	1	1	1	0	0	2	0	0
DERD_WC_634_02	0	0	0	1	0	1	0	0	0	0	1	0	0	1	1	1	2	2	0	0	2	0	1	0	0	0	1	2	2	2	1	1	0	0	0	0	1	0	0	1	1	1	0	1	0	0	2	0	0
DERD_WC_634_03	0	0	0	0	0	0	0	0	0	0	1	0	0	1	1	1	2	2	0	0	1	0	1	1	0	1	1	2	2	1	1	2	0	0	0	0	1	1	0	1	1	1	0	1	0	0	1	1	0
DERD_WC_634_04	0	0	0	0	1	1	0	1	1	0	1	0	0	0	1	1	2	1	0	1	2	0	1	0	1	0	1	2	2	1	1	2	1	0	0	0	1	1	0	1	1	1	0	1	0	0	1	1	0
DERD_WC_634_05	0	0	0	0	0	1	0	0	0	0	1	0	0	0	1	1	1	1	1	0	1	0	0	0	0	0	1	2	2	1	2	2	1	0	0	0	1	1	1	1	2	1	1	1	0	0	1	1	0
DERD_WC_636_01	0	0	1	1	0	1	0	1	0	0	0	0	0	2	1	1	0	0	2	1	1	0	0	0	0	1	1	0	0	0	1	1	0	0	0	0	0	1	0	1	0	0	1	1	1	0	1	1	0
DERD_WC_636_02	0	0	1	0	0	1	0	1	1	0	0	0	0	1	1	1	0	0	2	1	1	0	0	1	0	1	0	1	0	0	2	1	1	0	0	1	0	1	2	0	0	1	1	0	1	0	1	2	1
DERD_WC_636_03	0	0	1	1	0	2	0	1	1	0	0	0	0	1	1	1	0	0	1	1	1	0	1	1	0	1	0	1	0	0	1	0	1	0	0	0	0	1	2	0	0	0	2	0	1	0	1	1	0
DERD_WC_636_04	0	0	1	1	0	1	0	0	0	0	0	0	0	1	1	1	0	0	2	1	1	0	0	1	0	1	1	1	0	0	2	1	1	0	0	1	0	1	1	0	0	0	0	1	2	0	2	2	1
DERD_WC_636_05	0	0	1	1	0	2	0	1	1	0	0	0	0	1	1	1	0	0	1	1	1	0	0	0	0	1	1	1	0	1	2	1	0	0	1	1	0	1	1	1	0	0	1	0	1	0	2	2	0
DERD_WC_638_01	0	0	0	0	0	1	1	0	1	0	1	0	0	2	1	0	0	1	0	1	1	0	0	1	0	0	0	1	0	0	1	1	0	0	1	0	1	0	0	1	0	1	1	1	1	1	2	2	0
DERD_WC_638_02	0	0	0	0	0	1	0	0	1	0	1	1	0	1	1	0	0	1	0	0	1	0	0	1	0	0	0	1	1	0	1	1	0	0	2	0	1	0	0	1	0	2	0	1	1	0	0	1	0
DERD_WC_638_03	0	0	0	1	0	0	2	0	0	0	2	1	0	2	1	0	0	1	0	1	1	1	0	1	0	0	0	1	0	0	1	1	1	0	2	1	1	0	0	1	1	2	1	1	1	0	1	1	0
DERD_WC_638_04	1	0	0	0	0	1	0	1	0	1	1	1	0	1	2	0	0	1	0	1	1	0	0	2	0	0	1	1	1	0	1	1	0	0	0	1	1	0	1	2	1	2	0	1	1	1	0	1	0
DERD_WC_638_05	1	0	0	0	0	0	0	0	1	1	1	2	0	1	2	0	0	1	0	0	0	1	0	0	0	0	1	1	1	0	1	1	1	0	1	1	0	0	0	0	0	1	0	1	1	0	1	1	0
DERD_WC_647_01	0	0	0	1	0	1	0	0	0	1	1	0	2	1	1	0	0	1	0	0	2	0	1	1	0	0	0	2	0	1	0	0	1	0	0	0	0	0	0	0	0	0	0	2	1	0	0	1	0
DERD_WC_647_02	0	0	0	1	0	1	0	0	0	1	0	0	2	2	2	0	0	1	0	0	2	0	1	0	0	1	0	2	1	1	1	0	1	1	0	0	0	1	0	0	0	0	1	0	1	0	0	1	0
DERD_WC_647_03	1	0	0	1	0	1	1	0	0	0	0	0	1	2	2	0	0	1	0	1	2	0	1	0	0	0	0	1	0	2	1	0	1	0	0	0	0	1	0	0	0	0	1	2	0	0	0	1	0
DERD_WC_647_04	1	0	0	1	0	1	0	0	0	0	1	0	2	2	2	0	0	1	0	1	2	0	1	0	0	0	0	1	1	2	1	0	1	0	0	0	0	1	0	0	0	0	0	1	0	0	0	1	0
DERD_WC_647_05	0	0	0	0	0	1	1	0	0	1	0	0	2	1	2	0	0	1	0	0	2	0	1	0	0	1	0	2	0	1	1	0	1	0	0	0	0	0	0	1	0	0	2	1	0	0	0	1	0
DERD_WC_649_01	0	1	1	1	0	0	0	1	0	0	0	0	1	1	1	1	1	1	0	1	0	1	2	1	0	0	1	0	1	1	0	0	1	0	0	0	0	0	0	0	0	0	0	1	0	0	2	2	2
DERD_WC_649_02	0	1	1	0	0	0	0	1	0	0	0	0	2	1	0	2	1	1	0	1	0	0	1	1	0	0	1	0	1	1	0	0	0	0	0	1	0	1	0	0	0	1	0	1	1	0	2	2	1
DERD_WC_649_03	0	1	1	0	0	1	0	1	0	0	1	0	1	1	0	2	1	1	0	1	0	1	0	1	0	0	1	1	1	1	0	0	1	0	0	0	0	0	0	0	0	0	0	1	1	0	1	2	2
DERD_WC_649_04	0	1	1	1	0	1	0	1	0	0	1	0	0	1	1	2	1	1	0	1	0	1	1	1	0	0	1	0	1	1	1	0	0	0	0	0	0	0	0	0	0	0	0	1	0	0	2	2	1
DERD_WC_649_05	0	1	1	0	0	1	0	1	0	0	0	0	0	1	1	1	0	1	0	1	0	0	1	1	0	0	1	1	1	1	0	0	1	0	0	1	0	0	0	0	0	0	0	1	0	0	2	2	1
DERD_WC_651_01	1	0	0	2	0	1	0	0	1	0	0	1	0	1	0	2	2	2	0	1	0	0	1	1	0	0	0	0	1	1	1	1	1	0	0	0	1	0	1	1	1	2	1	0	0	0	0	1	0
DERD_WC_651_02	1	0	0	1	0	1	0	0	1	0	2	0	0	1	2	1	0	1	0	1	0	0	1	1	0	1	0	1	1	1	1	0	0	0	0	0	1	0	0	1	0	1	1	1	1	0	0	1	0
DERD_WC_651_03	1	0	0	2	0	1	0	0	0	0	1	1	0	0	0	1	1	1	0	1	1	0	1	1	0	1	0	0	1	1	1	0	0	1	0	0	1	1	1	1	1	2	1	2	0	0	0	1	0
DERD_WC_651_04	0	0	0	0	0	1	0	0	0	0	1	0	1	0	1	1	2	2	1	1	1	0	0	1	0	0	0	0	2	1	1	0	1	0	0	0	1	0	0	2	0	0	1	1	0	0	0	1	0
DERD_WC_651_05	1	0	0	2	0	1	0	0	1	0	1	0	2	1	0	1	2	1	1	1	1	0	1	1	0	0	1	0	1	1	1	0	0	0	0	0	1	0	0	1	0	0	1	1	0	0	0	0	0
DERD_WC_652_01	0	0	1	0	1	1	0	0	0	1	0	0	1	0	2	0	1	1	0	0	0	1	1	0	0	0	0	2	2	1	2	1	0	0	0	0	1	0	2	1	1	0	1	1	0	0	1	0	0
DERD_WC_652_02	1	1	1	0	0	1	0	0	1	1	0	0	1	0	1	0	1	1	0	0	0	1	1	0	0	1	0	1	1	1	1	0	0	0	0	1	1	0	1	1	1	1	0	1	0	0	1	1	0
DERD_WC_652_03	1	1	1	0	1	0	1	1	0	1	1	0	1	0	2	0	1	0	0	0	1	0	0	0	0	1	0	2	1	2	1	0	0	0	0	0	1	0	1	1	1	0	0	1	0	0	1	1	0
DERD_WC_652_04	1	1	1	0	0	1	1	0	1	1	1	0	2	0	1	0	0	0	0	0	0	0	2	1	0	1	0	1	1	1	2	0	0	0	0	1	1	0	1	0	0	0	1	1	0	0	1	0	0
DERD_WC_652_05	0	0	1	0	0	1	1	1	1	1	1	0	1	0	1	0	1	0	0	0	1	1	1	1	0	1	0	2	2	1	1	1	0	0	0	1	1	0	1	0	0	1	0	1	0	0	1	0	0
DERD_WC_653_01	0	2	1	0	0	1	0	0	1	0	0	0	0	0	1	1	0	1	0	2	1	0	2	2	0	1	1	1	1	2	1	1	0	0	0	0	0	0	0	1	0	1	1	1	0	0	0	1	0
DERD_WC_653_02	0	0	1	1	0	1	0	0	1	0	0	0	0	0	1	1	0	1	2	0	1	0	1	2	0	1	0	0	1	1	2	2	0	1	0	0	0	0	1	1	0	1	2	1	0	0	0	0	0
DERD_WC_653_03	0	2	1	0	0	1	0	0	1	0	0	0	0	0	0	1	0	1	2	1	1	1	1	2	0	0	1	0	1	2	2	1	0	0	0	0	0	1	1	1	0	1	1	1	0	0	0	0	0
DERD_WC_653_04	0	2	0	1	0	1	0	0	1	0	0	0	0	0	1	1	0	1	2	1	1	1	1	2	0	1	1	0	1	2	2	2	0	1	0	0	0	1	1	1	0	1	1	1	0	0	0	1	1
DERD_WC_653_05	0	2	1	1	0	2	0	0	1	0	0	0	0	0	1	1	0	2	1	0	1	1	1	2	0	0	0	0	1	2	2	1	0	0	0	0	0	1	0	1	0	1	2	1	0	0	0	1	0
DERD_WC_657_01	0	0	0	0	0	1	0	1	1	0	1	0	1	2	2	0	0	0	1	0	0	0	1	2	0	0	0	1	1	0	0	0	0	0	1	0	0	1	0	1	1	1	1	0	2	0	0	2	1
DERD_WC_657_02	0	0	2	2	0	1	0	0	1	0	1	0	1	2	2	0	0	0	1	0	1	0	1	2	0	0	1	1	1	1	1	1	1	0	0	0	0	1	0	2	0	1	2	0	1	0	1	1	0
DERD_WC_657_03	0	0	2	1	1	1	0	0	1	1	1	0	1	2	1	0	0	0	1	0	0	1	1	2	0	0	1	0	0	1	0	1	1	0	0	1	0	1	0	2	1	1	1	0	1	0	1	1	1
DERD_WC_657_04	0	0	1	0	1	1	0	1	1	1	0	0	1	1	2	0	1	0	1	0	0	0	1	2	0	0	0	1	0	1	0	0	1	0	1	1	0	0	0	1	1	1	1	0	1	0	0	1	1
DERD_WC_657_05	0	0	1	2	0	1	0	0	1	0	0	0	1	1	1	0	1	0	1	0	1	0	1	2	0	0	1	1	2	0	0	0	1	0	1	0	0	0	0	2	1	1	1	0	2	0	1	2	1
DERD_WC_658_01	0	1	0	0	0	1	0	0	0	0	0	0	1	1	1	0	0	1	1	1	1	1	1	0	0	0	1	1	0	2	0	0	1	0	0	0	1	2	0	2	0	1	0	1	1	0	1	2	0
DERD_WC_658_02	0	2	0	1	0	0	0	1	0	0	0	0	1	1	0	0	1	1	0	2	1	1	1	1	0	0	0	0	0	1	0	1	1	0	0	0	0	2	0	1	0	2	0	1	1	0	1	0	0
DERD_WC_658_03	0	0	0	1	0	0	0	0	0	0	1	0	1	1	0	0	1	1	0	1	1	0	0	0	0	0	0	1	1	2	0	0	1	0	0	0	0	2	0	2	0	2	0	2	1	0	2	2	0
DERD_WC_658_04	0	1	0	0	0	1	0	0	0	0	0	0	1	1	0	0	0	1	1	2	0	1	1	1	0	1	1	1	0	2	0	0	1	0	0	0	1	2	0	1	0	2	0	1	1	0	0	2	0
DERD_WC_658_05	0	2	0	0	0	0	0	0	0	0	1	0	2	1	1	0	0	1	0	2	0	0	0	1	0	0	1	1	0	1	0	1	1	0	0	0	0	2	0	1	0	1	0	2	1	0	1	2	0
DERD_WC_659_01	0	1	1	1	0	2	0	0	0	0	0	1	1	0	2	0	0	0	0	0	2	1	2	1	1	2	0	0	0	2	2	1	1	0	0	0	0	1	0	1	1	0	0	1	1	1	0	2	1
DERD_WC_659_02	0	0	1	1	1	2	0	0	1	0	0	1	0	0	2	1	0	0	1	1	2	1	0	2	0	1	0	1	1	2	1	1	1	0	0	0	0	2	1	1	1	0	0	1	1	1	1	0	0
DERD_WC_659_03	0	1	1	0	1	2	1	0	1	0	0	1	0	0	2	2	0	0	0	1	2	1	1	0	0	0	0	0	0	2	2	0	1	0	0	0	0	1	1	0	1	0	0	1	1	1	0	1	0
DERD_WC_659_04	0	1	1	0	1	2	0	0	1	0	0	1	0	0	1	1	0	0	0	1	1	1	1	2	0	0	1	0	0	2	1	0	1	0	0	0	0	2	1	1	1	0	0	1	1	1	0	2	1
DERD_WC_659_05	0	1	0	0	1	2	0	0	1	0	0	1	0	0	2	1	0	0	1	1	2	0	0	2	0	2	0	0	0	2	1	1	0	0	0	0	0	1	1	1	2	0	0	1	1	1	0	1	0
DERD_WC_660_01	1	0	0	1	0	0	0	0	1	0	1	0	1	0	0	0	0	1	1	0	0	0	1	2	0	1	0	1	1	2	1	0	0	0	1	0	0	1	0	1	1	1	0	2	1	0	1	0	0
DERD_WC_660_02	0	1	0	0	0	1	0	1	1	0	1	0	1	0	0	0	0	0	1	0	0	0	1	1	0	1	1	2	1	2	1	1	1	0	1	0	0	1	0	2	1	2	0	2	1	0	1	1	1
DERD_WC_660_03	2	1	0	1	0	1	0	1	1	0	1	0	1	0	0	0	0	0	2	0	0	0	1	2	0	1	0	2	1	2	1	1	1	0	0	0	0	1	0	1	1	1	0	2	1	1	0	1	1
DERD_WC_660_04	1	0	0	0	0	1	0	0	1	0	1	0	1	0	0	0	0	2	1	0	0	0	1	2	0	0	1	2	1	2	0	0	1	0	0	0	0	1	0	1	1	2	0	1	0	0	1	1	1
DERD_WC_660_05	0	0	0	0	1	1	0	1	0	0	0	0	1	0	0	0	1	1	2	0	0	0	1	1	0	0	1	1	1	2	1	1	1	0	1	0	0	1	0	1	2	2	0	2	0	1	0	1	0
DERD_WC_664_01	1	1	1	0	0	1	0	0	0	1	0	0	1	1	0	1	1	0	1	2	1	1	1	0	0	0	0	1	0	0	1	1	1	0	0	0	0	0	0	2	0	0	1	2	1	0	1	1	1
DERD_WC_664_02	2	1	0	0	0	1	0	0	0	1	0	0	1	1	2	0	0	0	1	1	1	1	2	1	0	0	0	1	1	0	2	1	1	0	0	0	0	1	0	1	0	0	1	1	1	0	1	1	1
DERD_WC_664_03	2	1	1	1	0	1	0	0	0	1	0	0	1	1	2	1	1	0	0	1	1	1	1	0	0	1	1	1	1	0	1	1	1	0	0	0	0	0	0	2	1	0	0	1	1	0	1	1	1
DERD_WC_664_04	0	1	0	0	0	0	0	0	0	0	0	0	1	1	0	0	1	0	0	2	2	1	1	1	0	0	1	1	1	0	1	1	1	0	0	0	0	0	0	1	1	0	0	2	0	0	2	1	0
DERD_WC_664_05	1	1	0	0	0	1	0	1	0	1	0	0	1	1	2	0	0	0	1	2	2	0	1	0	0	1	0	1	2	0	1	1	0	0	0	0	0	0	0	2	0	0	1	2	1	0	2	1	0
DERD_WC_666_01	0	2	0	0	0	0	0	1	0	0	1	1	0	0	1	0	1	0	0	1	1	1	1	0	1	0	0	1	1	0	2	1	1	0	0	1	1	2	0	0	1	1	0	1	1	0	0	1	1
DERD_WC_666_02	0	2	0	1	0	1	0	1	0	0	1	1	1	2	1	0	1	1	1	2	0	0	0	0	1	0	0	2	2	0	1	0	1	0	0	1	1	0	0	0	1	0	0	0	1	0	0	1	2
DERD_WC_666_03	0	2	0	1	0	1	0	1	1	0	0	1	1	0	1	0	2	1	0	2	0	0	0	0	1	0	0	2	2	0	2	1	1	0	0	1	1	2	0	0	1	1	0	0	0	0	1	1	2
DERD_WC_666_04	0	2	0	0	0	1	0	1	1	0	0	0	0	1	1	1	1	0	1	2	1	0	1	0	1	0	0	2	2	0	2	1	1	0	0	1	1	2	0	0	1	0	0	0	0	0	0	1	0
DERD_WC_666_05	0	1	0	0	0	1	0	1	0	0	0	1	1	2	1	0	0	1	0	1	0	0	0	0	1	0	0	0	1	0	1	1	1	0	0	0	0	0	0	0	1	0	0	1	0	0	0	1	1
DERD_WC_677_01	0	0	0	0	0	0	0	0	0	0	1	0	1	1	2	0	1	1	2	2	1	1	1	1	0	0	1	0	1	1	1	1	1	0	0	0	1	1	0	1	1	0	1	0	1	0	1	0	0
DERD_WC_677_02	0	0	0	1	0	1	0	0	0	0	1	0	0	1	1	1	1	1	1	2	0	1	0	0	0	0	1	0	1	1	1	1	1	0	0	1	1	0	0	1	1	1	1	0	1	0	0	0	0
DERD_WC_677_03	0	1	0	1	1	1	0	0	0	0	0	0	0	1	1	1	1	1	1	2	0	1	0	1	0	0	1	1	1	2	1	1	0	0	0	0	2	1	0	1	0	0	1	0	1	0	1	0	1
DERD_WC_677_04	0	1	0	1	1	0	0	0	0	0	1	0	1	1	1	1	0	1	2	2	0	0	1	0	0	0	0	1	1	2	1	1	1	0	0	0	2	0	0	1	1	1	1	0	1	0	1	0	1
DERD_WC_677_05	0	0	0	0	1	1	0	0	0	0	0	0	0	1	2	0	0	1	0	1	0	1	0	1	0	0	1	0	1	1	1	1	0	0	0	1	1	0	0	1	1	0	1	0	1	1	1	0	1
DERD_WC_679_01	1	0	0	1	0	1	0	1	0	0	1	0	1	0	1	0	0	0	0	0	2	2	1	1	0	1	1	2	0	2	1	1	0	0	1	1	1	0	0	2	1	0	2	2	1	0	0	0	2
DERD_WC_679_02	1	1	0	0	0	1	0	1	0	0	0	0	0	0	0	0	0	0	0	1	1	1	1	1	1	0	1	1	0	1	1	1	1	0	0	0	0	0	1	2	1	1	1	2	1	0	0	0	1
DERD_WC_679_03	1	0	0	0	0	1	0	1	0	0	0	0	1	0	0	0	0	0	0	1	1	1	1	1	0	1	0	0	0	0	1	1	0	0	0	1	0	0	0	2	1	0	2	2	0	0	0	0	1
DERD_WC_679_04	0	1	0	1	0	0	0	1	0	0	1	0	1	0	1	0	0	0	1	1	0	1	2	2	0	0	1	2	0	2	1	1	0	0	0	0	1	0	0	2	1	0	2	1	0	0	0	0	2
DERD_WC_679_05	1	1	0	1	0	1	0	1	0	0	0	0	1	0	0	0	0	0	1	2	1	1	2	0	1	0	1	2	0	1	1	1	1	0	1	0	1	0	0	2	1	0	2	1	1	0	1	0	1
DERD_WC_682_01	0	0	0	1	0	2	0	0	0	0	0	1	1	1	0	0	0	0	1	2	1	0	2	2	0	0	1	0	1	1	0	0	1	1	0	0	0	0	1	1	2	1	0	1	2	0	0	0	1
DERD_WC_682_02	0	0	0	0	0	1	1	0	0	0	0	2	1	0	1	0	0	1	1	2	1	0	2	2	1	0	0	0	1	1	2	1	0	1	1	0	0	1	1	1	2	0	0	1	2	0	2	0	1
DERD_WC_682_03	0	2	1	0	0	1	1	0	0	0	0	1	1	1	1	0	0	0	1	1	1	0	2	2	0	0	0	0	1	2	0	1	1	1	0	0	0	2	1	1	1	0	0	2	1	0	1	0	1
DERD_WC_682_04	1	1	1	0	0	1	1	0	0	0	0	2	1	0	0	0	0	1	1	2	1	0	2	2	1	0	0	0	2	1	1	0	1	1	0	0	0	0	1	1	1	0	0	2	2	0	1	0	1
DERD_WC_682_05	1	1	0	0	0	1	1	0	0	0	0	1	1	0	1	0	0	0	1	1	1	0	2	2	0	0	0	0	2	2	2	1	1	0	1	0	0	1	0	1	2	0	0	1	2	0	1	0	1
JDI_829312	0	0	1	1	0	1	1	0	0	0	1	0	0	0	0	0	2	1	0	1	1	0	1	1	0	0	0	0	2	1	1	0	1	2	0	0	1	1	0	1	1	0	1	2	2	1	0	1	1
JDI_BB_504_06	2	1	0	1	1	0	0	0	0	1	1	1	1	1	2	0	1	1	1	0	0	0	2	1	0	0	1	0	1	0	1	1	1	0	0	0	0	0	1	1	1	0	1	2	1	0	0	2	1
JDI_BB_504_07	0	1	0	1	0	0	0	1	0	0	1	0	0	1	1	0	0	1	0	1	0	0	1	1	0	0	1	1	1	0	1	0	2	0	0	0	0	0	1	1	2	0	0	1	0	0	0	1	1
JDI_BB_504_08	1	1	0	0	0	0	0	0	0	1	0	1	1	0	2	0	1	1	1	1	0	0	1	0	0	0	1	1	1	0	0	0	0	1	0	0	0	0	1	1	2	0	0	2	1	0	0	2	0
JDI_BB_504_09	2	1	0	0	0	0	0	0	0	1	1	1	1	1	1	0	0	1	1	0	0	0	2	0	0	0	1	0	1	0	1	0	0	1	0	0	0	0	0	1	1	2	1	2	1	1	0	2	0
JDI_BB_504_10	2	1	0	0	1	0	0	0	0	1	0	0	1	0	2	0	1	1	1	1	0	0	2	0	0	0	1	0	1	0	2	1	1	1	0	0	0	0	0	1	1	1	1	1	1	1	0	1	0
JDI_BB_510_01	1	0	1	0	0	1	0	0	1	0	0	0	1	2	2	1	0	0	1	0	2	1	1	1	0	1	1	1	0	2	1	0	0	0	0	1	0	0	0	1	0	1	1	2	1	0	0	2	0
JDI_BB_510_02	1	0	1	0	1	1	0	0	0	0	0	0	1	1	0	1	1	1	1	0	1	1	0	0	0	0	1	1	0	1	0	0	0	0	0	1	1	1	0	1	1	1	1	0	0	0	0	2	0
JDI_BB_510_03	1	0	1	0	1	1	0	0	0	0	0	0	1	2	1	0	0	0	1	1	1	1	1	1	0	1	1	1	1	2	0	0	0	0	0	0	0	1	0	0	0	1	1	0	1	0	1	2	0
JDI_BB_510_04	1	0	0	0	1	1	0	0	1	0	0	0	1	2	1	1	0	1	1	0	0	0	1	1	0	0	1	1	1	1	0	0	1	0	0	0	1	1	0	1	0	0	1	0	0	0	0	2	1
JDI_BB_510_05	1	0	0	0	0	1	0	0	0	0	0	0	1	2	1	0	0	1	1	1	0	0	1	0	0	1	1	1	1	1	1	0	1	0	0	1	1	0	0	2	1	0	1	2	0	1	1	1	1
JDI_BB_516_01	1	0	0	1	0	1	0	0	0	0	1	1	2	0	0	1	0	1	1	0	0	0	2	1	0	0	0	1	1	0	0	0	0	1	0	0	1	1	0	0	0	0	2	1	1	0	1	0	1
JDI_BB_516_02	1	0	0	2	0	1	0	0	0	0	1	1	2	0	0	1	1	1	1	0	1	0	2	1	0	0	0	1	1	0	0	0	1	1	0	0	1	0	0	0	0	0	2	1	1	0	1	0	0
JDI_BB_516_03	1	0	0	1	0	1	0	0	0	0	0	1	1	0	0	1	1	1	1	0	1	0	1	0	0	0	1	2	1	1	0	0	1	1	1	1	2	1	0	2	0	1	2	0	2	0	1	1	0
JDI_BB_516_04	1	0	0	2	0	1	0	0	0	0	1	1	2	0	1	1	0	1	0	0	1	0	2	0	0	0	0	2	1	0	0	0	1	1	1	1	1	1	0	1	1	0	2	0	1	0	1	0	0
JDI_BB_516_05	1	0	0	1	0	1	0	0	0	0	0	1	1	0	1	0	1	1	1	0	1	0	1	0	0	0	1	2	2	1	0	0	1	1	0	0	2	1	0	0	0	1	2	1	2	0	1	0	0
JDI_BB_520_06	0	0	0	2	1	2	0	0	0	0	1	1	0	0	1	0	1	1	0	0	0	2	0	1	0	0	1	0	1	2	0	1	1	0	1	1	0	1	0	2	1	1	2	1	0	0	1	0	0
JDI_BB_520_07	0	0	0	2	1	2	0	0	0	0	1	1	2	1	1	0	1	1	0	0	0	1	1	0	0	0	0	1	0	2	1	1	1	0	1	2	1	2	0	0	0	1	0	1	0	1	2	0	0
JDI_BB_520_08	0	0	0	1	1	2	0	0	0	0	1	1	2	0	1	0	1	1	0	0	0	2	1	1	0	0	0	1	0	2	1	1	1	0	1	2	0	1	0	2	0	2	1	1	0	1	1	0	0
JDI_BB_520_09	2	1	0	1	1	2	0	0	0	1	1	0	1	1	1	0	1	0	0	0	1	1	0	0	0	1	1	1	1	1	1	1	1	0	0	1	2	1	0	0	0	1	0	1	1	0	1	0	0
JDI_BB_520_10	0	1	0	1	1	2	0	0	0	0	1	1	2	0	1	0	1	2	0	0	0	1	1	1	0	0	1	1	1	1	0	1	1	0	1	2	2	1	0	1	1	1	1	1	1	1	1	0	0
JDI_BB_522_06	0	0	0	1	0	2	0	2	0	0	0	0	2	0	2	0	1	0	0	1	1	0	1	1	0	1	1	1	0	1	1	1	0	0	0	0	0	1	0	0	1	1	0	1	0	0	2	1	1
JDI_BB_522_07	0	0	0	0	0	1	0	2	0	0	0	0	2	2	2	0	0	0	0	2	0	1	2	1	0	1	1	0	2	1	0	1	0	0	0	0	1	0	0	1	1	1	1	0	0	0	1	1	1
JDI_BB_522_08	0	1	0	1	0	0	0	1	0	0	1	0	2	1	0	0	0	0	0	1	0	1	2	1	0	0	1	0	1	1	1	0	0	0	0	0	1	0	0	1	0	0	1	0	0	0	1	2	1
JDI_BB_522_09	0	0	0	1	0	1	0	1	0	0	1	0	1	0	1	0	1	0	0	1	1	0	1	1	0	0	1	0	1	1	1	1	0	0	0	0	0	1	0	0	1	1	1	0	0	0	2	1	1
JDI_BB_522_10	0	0	0	1	0	0	0	2	0	0	1	0	2	2	1	0	0	0	0	1	0	0	1	2	0	1	1	0	0	1	1	1	0	0	1	0	0	1	0	1	0	1	2	1	0	0	2	2	0
JDI_BB_526_06	1	1	0	1	1	0	0	0	0	0	0	1	1	0	1	1	0	2	1	1	0	0	1	2	0	0	0	2	1	1	1	0	1	1	0	0	0	1	1	0	0	1	1	0	1	2	1	2	1
JDI_BB_526_07	0	1	0	2	2	1	0	1	0	0	0	0	1	1	1	1	0	1	1	0	0	0	1	2	0	0	0	0	1	1	2	2	2	1	0	0	0	1	1	0	2	0	0	1	1	2	1	2	0
JDI_BB_526_08	0	0	0	1	1	0	0	0	0	0	0	0	0	1	1	1	0	1	0	0	0	0	0	2	0	0	1	2	1	1	1	1	1	0	0	0	1	1	1	0	0	1	2	1	2	1	1	2	1
JDI_BB_526_09	0	0	0	2	2	0	0	1	0	0	1	0	1	1	1	1	0	1	1	0	1	0	1	1	0	0	0	2	1	1	1	1	1	1	0	0	1	1	1	0	1	2	1	1	2	1	1	2	0
JDI_BB_526_10	0	1	0	2	2	0	0	1	0	0	0	1	1	1	1	1	0	2	1	0	1	0	1	1	0	0	1	0	1	1	0	1	0	2	0	0	0	1	1	0	1	0	2	1	1	2	1	2	0
JDI_BB_528_06	1	1	1	2	1	2	1	0	0	0	0	1	1	1	0	2	1	1	0	0	0	1	1	2	0	0	0	1	1	1	2	0	1	0	0	0	1	1	0	1	0	1	1	0	1	0	2	2	1
JDI_BB_528_07	1	0	1	2	0	1	1	1	0	0	0	1	0	0	0	1	0	2	1	0	1	0	0	2	0	0	0	2	1	1	1	1	0	1	0	0	2	0	0	1	0	2	1	0	0	0	2	1	1
JDI_BB_528_08	1	1	1	2	0	2	0	0	0	0	0	1	0	0	0	2	0	2	1	0	0	1	0	2	0	0	1	2	1	1	0	1	0	0	0	0	1	1	0	1	1	2	2	0	0	0	1	1	1
JDI_BB_528_09	1	0	1	1	0	1	0	1	0	0	0	1	0	1	0	2	0	1	1	0	0	0	0	2	0	0	0	1	1	1	1	1	0	2	0	0	1	0	0	1	1	1	2	0	0	0	2	2	1
JDI_BB_528_10	0	0	1	2	1	1	1	1	0	0	0	0	0	0	0	1	1	0	1	0	0	1	0	2	0	0	1	0	1	1	1	0	0	0	0	0	1	0	0	1	0	2	2	0	2	0	1	2	1
JDI_BB_529_06	0	2	1	2	1	1	0	0	0	1	0	0	0	1	0	1	1	1	1	1	1	0	0	1	0	0	0	1	1	1	0	0	1	0	0	0	0	0	0	0	2	1	1	0	0	0	2	1	0
JDI_BB_529_07	0	2	0	1	1	1	0	1	0	1	0	0	0	1	0	1	0	0	0	1	1	0	1	2	0	0	0	0	1	1	0	0	0	1	0	0	0	0	0	1	1	1	1	0	1	0	2	1	0
JDI_BB_529_08	0	0	1	1	0	1	0	0	0	0	0	0	0	0	1	1	0	1	1	0	0	0	0	1	0	0	0	2	0	1	2	0	0	0	0	0	1	2	0	0	2	1	2	0	0	1	2	2	0
JDI_BB_529_09	0	1	1	2	1	1	0	1	0	0	0	0	0	1	0	1	0	0	1	0	1	0	0	1	0	0	1	1	0	1	2	1	0	1	0	0	0	2	0	0	2	2	1	1	1	0	2	2	0
JDI_BB_529_10	0	1	0	1	1	1	0	0	0	0	0	0	0	1	0	1	0	0	0	0	2	0	1	1	0	0	0	1	0	1	0	1	1	1	0	0	0	0	0	0	1	0	2	0	1	0	2	2	0
JDI_BB_533_06	0	1	0	0	0	1	0	0	0	1	0	0	1	1	1	0	0	1	2	0	1	1	2	0	0	2	1	0	1	1	1	0	1	0	0	0	1	0	0	1	1	0	1	0	0	2	2	2	2
JDI_BB_533_07	1	1	0	0	0	0	0	1	0	1	0	0	1	1	2	0	0	1	1	1	0	1	2	0	0	2	1	0	1	0	1	0	0	0	0	0	0	1	0	1	0	0	2	0	1	0	2	2	0
JDI_BB_533_08	1	1	0	0	0	1	0	0	0	0	0	1	1	1	2	0	0	1	2	0	0	1	2	0	0	0	1	0	1	1	0	0	0	0	1	0	1	2	0	1	1	0	1	0	0	2	2	1	0
JDI_BB_533_09	0	1	0	0	0	1	0	1	0	1	0	0	1	2	2	0	0	0	1	0	1	1	2	1	0	2	1	1	0	0	0	0	1	0	0	0	0	1	0	1	0	0	1	0	1	0	2	2	1
JDI_BB_533_10	1	1	0	0	0	2	0	1	0	0	0	1	1	1	2	0	0	1	1	0	1	0	2	0	0	0	0	0	1	1	1	0	0	0	1	0	1	1	0	1	0	0	2	0	2	0	2	2	2
JDI_BB_540_06	1	1	0	2	0	2	1	0	0	1	0	0	0	1	1	0	1	1	1	0	1	0	2	1	1	1	0	1	0	1	2	0	0	0	0	0	1	1	0	0	2	1	0	2	0	0	2	2	1
JDI_BB_540_07	0	0	0	1	1	1	1	0	0	2	0	1	1	1	2	0	1	0	1	1	1	0	1	1	1	0	0	1	0	2	2	1	1	1	0	0	1	1	0	0	1	1	0	2	0	0	2	2	0
JDI_BB_540_08	0	2	0	2	0	2	0	0	0	1	0	2	0	1	1	0	1	1	1	1	1	0	2	2	0	1	0	0	0	0	2	0	1	1	0	0	1	1	0	1	1	1	1	2	1	0	2	1	0
JDI_BB_540_09	1	1	0	1	0	2	1	0	0	0	0	1	0	1	2	0	0	0	0	0	1	0	2	1	1	1	0	1	0	1	1	0	0	0	0	0	1	2	0	2	1	2	0	2	1	0	2	1	0
JDI_BB_540_10	1	0	0	1	0	0	0	0	0	1	0	0	0	1	2	0	1	1	1	1	2	0	2	1	0	1	0	1	0	2	2	0	2	0	0	0	1	1	0	1	1	1	1	2	0	0	2	2	1
JDI_BB_541_06	1	0	2	2	0	1	0	0	0	0	0	0	1	1	1	0	0	0	0	2	0	0	1	1	0	0	0	1	1	0	1	0	1	0	0	0	0	1	0	1	1	1	0	0	0	0	1	1	0
JDI_BB_541_07	1	1	2	2	0	1	0	0	0	0	1	0	0	0	1	0	0	0	0	2	0	0	1	2	0	0	0	1	1	1	0	0	0	0	0	0	1	0	0	2	1	1	2	1	0	0	1	0	0
JDI_BB_541_08	1	1	2	2	0	1	0	0	0	1	1	0	0	0	1	0	0	0	1	2	0	0	0	1	0	1	0	1	2	1	0	0	1	0	0	1	1	0	0	1	1	2	1	0	1	0	1	1	0
JDI_BB_541_09	0	1	1	1	0	1	0	0	0	1	1	0	0	1	2	0	1	0	1	2	1	0	0	1	0	0	0	0	1	0	1	0	1	0	0	0	0	1	0	1	1	2	2	1	1	0	1	0	0
JDI_BB_541_10	0	0	1	1	0	0	0	0	0	1	1	0	1	0	1	0	1	0	0	1	0	0	1	0	0	0	0	1	1	0	0	0	0	0	0	1	0	0	0	0	1	2	2	1	1	0	1	0	0
JDI_BB_543_06	1	0	0	1	0	0	0	0	1	1	0	0	1	1	1	1	0	1	0	1	0	1	1	0	0	1	1	2	2	1	0	0	1	1	0	0	1	0	0	1	0	0	1	0	0	0	2	1	0
JDI_BB_543_07	1	1	0	1	0	1	1	0	0	1	0	0	1	1	1	1	0	1	0	0	0	1	1	0	0	1	1	2	1	1	0	0	0	1	0	1	0	0	0	1	1	0	2	0	0	0	2	1	0
JDI_BB_543_08	1	1	0	1	0	2	0	0	1	1	1	0	1	1	1	1	0	1	0	1	0	1	1	0	0	1	0	2	2	1	0	0	0	1	0	1	0	0	0	1	0	0	0	0	0	0	1	1	0
JDI_BB_543_09	0	0	0	1	0	1	1	0	0	0	1	1	1	1	1	1	0	0	0	0	0	0	1	0	1	1	0	2	2	0	0	0	1	0	0	1	0	0	0	1	0	0	1	1	0	0	0	1	0
JDI_BB_543_10	1	0	0	1	0	2	1	0	0	1	0	0	1	0	1	1	0	0	0	1	0	0	2	0	0	1	0	2	1	1	0	0	0	0	0	0	1	0	0	1	1	0	1	0	0	0	1	1	0
JDI_BB_547_06	1	0	0	0	0	0	0	1	0	0	0	0	1	1	2	0	0	0	0	2	0	1	2	1	0	2	0	1	1	2	1	1	1	0	0	0	0	1	0	2	2	0	1	1	2	1	1	1	1
JDI_BB_547_07	0	0	0	0	1	0	0	1	0	0	0	0	1	1	2	1	0	0	1	2	0	1	1	1	0	0	1	1	2	0	1	1	1	0	0	1	0	1	0	2	2	1	1	2	1	1	2	0	1
JDI_BB_547_08	0	1	0	0	1	0	0	1	0	0	0	0	1	0	1	1	0	0	1	2	0	1	1	1	0	2	1	1	2	2	1	1	0	0	0	0	0	1	0	2	2	0	1	0	1	1	1	1	1
JDI_BB_547_09	0	1	1	0	1	0	0	1	0	0	0	0	1	0	1	0	0	0	1	0	0	0	1	1	0	1	1	1	1	1	1	1	1	0	0	1	0	2	0	2	1	0	0	1	2	1	2	1	1
JDI_BB_547_10	1	0	1	0	0	0	0	1	0	0	0	1	0	0	2	1	0	0	0	1	0	1	1	1	0	1	0	1	2	2	1	1	1	0	0	1	0	2	0	2	1	1	0	0	1	2	2	0	1
JDI_BB_558_01	2	0	1	2	0	1	1	0	0	0	1	1	0	0	0	0	1	2	1	0	1	0	0	0	0	0	0	2	1	1	1	0	0	2	0	0	1	1	0	0	0	0	2	1	1	0	1	2	0
JDI_BB_558_02	0	0	1	2	0	2	0	0	0	1	1	0	2	1	0	1	1	2	0	0	1	0	1	1	0	1	0	1	1	0	0	1	0	1	0	0	0	1	0	1	0	1	2	1	0	0	1	2	1
JDI_BB_558_03	0	0	1	2	0	1	0	0	0	1	1	0	1	2	0	1	0	1	1	0	1	1	0	0	0	1	0	2	1	1	1	0	0	2	0	0	1	1	0	0	0	1	1	0	2	0	1	1	0
JDI_BB_558_04	1	0	1	2	0	1	1	0	0	1	1	1	0	1	0	0	0	2	1	0	1	0	0	0	0	0	0	1	1	1	1	0	0	0	0	0	0	1	0	0	0	0	2	1	1	0	0	2	1
JDI_BB_558_05	1	0	1	0	0	2	0	0	0	1	0	1	1	2	1	1	1	2	0	0	1	0	1	1	0	0	0	2	1	1	0	0	0	0	0	0	1	1	0	1	0	1	1	0	1	0	0	1	0
JDI_BB_559_06	0	0	1	1	0	0	0	0	0	0	0	0	0	2	0	1	1	1	1	0	1	0	1	1	0	1	0	1	1	0	2	1	0	0	0	0	0	1	0	1	1	1	2	0	0	0	1	1	1
JDI_BB_559_07	0	0	2	1	0	2	0	0	0	0	0	0	0	1	1	0	1	0	1	1	0	1	1	1	0	0	0	1	2	0	0	0	0	1	0	0	0	2	0	1	1	0	2	0	1	0	2	1	0
JDI_BB_559_08	1	0	1	1	0	2	0	0	0	0	0	0	1	1	1	1	0	1	0	1	1	1	2	0	0	0	0	1	2	0	2	1	0	0	0	0	0	1	0	1	1	1	1	0	0	0	1	0	0
JDI_BB_559_09	0	1	2	1	0	2	0	0	0	0	0	1	1	0	0	0	1	0	1	1	0	1	1	1	0	0	0	2	2	0	2	1	0	1	0	0	1	1	0	1	1	1	1	1	1	0	2	1	0
JDI_BB_559_10	0	0	1	1	0	1	0	0	0	0	0	1	0	1	0	0	1	1	1	1	1	0	0	1	0	1	0	1	2	0	1	1	0	1	0	0	1	0	0	1	1	2	2	1	0	0	1	1	1
JDI_BB_560_06	0	1	0	1	0	0	0	1	0	0	1	1	1	0	0	0	1	1	1	0	2	0	1	1	0	0	2	1	1	1	0	1	0	0	0	0	1	1	0	1	0	0	1	1	1	0	1	2	1
JDI_BB_560_07	0	0	1	1	0	0	0	1	0	0	1	1	1	0	1	0	2	1	1	1	1	0	0	1	0	0	0	1	1	0	1	1	0	0	1	0	0	0	0	1	0	0	0	1	0	0	2	1	1
JDI_BB_560_08	0	1	1	1	0	0	0	1	0	0	1	1	1	0	1	1	2	0	1	1	1	0	0	1	0	0	1	1	1	0	0	1	0	0	0	0	0	2	0	1	0	1	0	2	0	0	1	2	1
JDI_BB_560_09	1	0	0	1	0	0	0	1	0	0	0	1	1	0	0	1	2	1	1	1	2	0	1	1	0	0	1	1	1	1	1	1	1	0	1	0	1	0	0	1	0	1	0	1	0	1	1	1	1
JDI_BB_560_10	0	0	0	1	0	0	0	0	0	0	1	2	1	0	2	0	2	1	1	1	2	0	1	1	0	0	1	1	1	1	1	1	0	0	0	0	1	1	0	1	0	0	1	1	0	0	1	1	1
JDI_BB_561_01	2	2	0	2	0	1	0	1	0	0	1	1	0	1	1	0	0	0	2	0	2	0	2	2	0	0	2	1	0	0	1	1	0	0	0	1	1	2	0	1	0	1	0	1	0	1	1	2	0
JDI_BB_561_02	1	0	0	1	0	2	1	1	0	1	0	0	1	1	2	0	2	1	1	0	0	0	1	0	0	0	1	0	1	2	0	1	0	0	1	1	0	0	0	1	0	2	0	1	2	1	0	2	0
JDI_BB_561_03	0	2	1	2	0	1	1	1	0	0	1	0	0	1	0	1	1	0	1	1	1	0	2	2	0	0	2	1	0	1	2	1	0	0	0	1	0	0	0	0	0	0	0	1	0	1	1	2	0
JDI_BB_561_04	1	2	1	2	0	1	0	0	0	0	0	1	0	1	1	1	0	0	2	0	1	0	1	2	0	0	1	1	0	2	1	1	0	0	0	1	1	2	0	0	0	0	0	1	0	0	1	2	0
JDI_BB_561_05	1	2	0	2	0	1	1	1	1	0	1	0	0	1	0	0	0	0	1	1	1	0	1	2	0	0	2	1	0	1	1	1	0	0	0	1	2	1	0	0	0	1	0	1	0	0	1	2	0
JDI_BB_562_06	1	0	0	0	0	2	0	1	0	0	0	0	1	1	1	1	0	1	1	1	0	0	1	0	0	0	0	1	1	1	0	1	0	1	0	0	1	1	0	2	1	2	1	2	0	1	2	1	0
JDI_BB_562_07	1	0	0	0	0	1	0	2	0	0	0	0	2	0	1	0	2	2	1	0	1	0	1	0	0	0	1	0	1	2	0	0	0	0	0	0	1	1	0	2	1	1	0	1	0	0	1	2	0
JDI_BB_562_08	1	1	0	1	0	0	0	0	0	0	0	0	2	1	0	0	0	1	0	1	0	0	2	0	0	0	1	1	1	1	0	1	0	2	0	0	2	1	0	1	1	1	0	1	0	0	2	2	1
JDI_BB_562_09	1	0	0	0	0	1	0	1	0	0	0	0	2	2	1	0	2	1	0	1	0	0	2	0	0	0	0	2	0	0	1	0	0	1	0	1	1	0	0	2	2	2	1	2	0	0	0	2	0
JDI_BB_562_10	1	0	0	0	0	0	0	2	0	0	1	0	1	0	0	0	1	2	2	0	1	0	0	0	0	0	0	1	2	1	0	0	0	2	0	0	1	1	0	2	2	2	0	1	0	1	1	2	0
JDI_BB_563_06	0	0	1	0	0	1	1	0	0	0	0	1	0	0	2	0	0	1	1	1	1	1	1	1	0	0	0	0	1	0	2	0	0	0	0	0	0	2	0	0	1	1	1	0	1	0	1	1	0
JDI_BB_563_07	1	0	1	0	0	1	1	0	0	0	0	1	1	0	2	0	2	1	1	1	1	1	0	1	0	0	1	0	1	0	0	0	0	0	0	0	0	0	0	1	0	1	1	1	2	0	1	1	0
JDI_BB_563_08	0	0	1	0	0	1	0	0	0	0	0	1	0	0	2	0	1	2	1	1	1	0	1	1	0	0	1	0	1	1	0	0	1	0	0	0	0	0	0	1	0	1	1	1	0	0	1	1	0
JDI_BB_563_09	1	0	1	0	0	0	0	0	0	0	0	1	0	0	2	0	2	2	1	2	1	1	1	1	0	0	1	0	1	1	0	0	1	0	0	0	0	1	0	1	1	1	1	1	0	0	0	0	0
JDI_BB_563_10	0	0	1	0	0	1	1	0	0	0	0	1	1	0	2	0	1	2	1	1	1	0	0	1	0	0	1	0	1	0	2	1	1	0	0	0	0	1	0	1	1	0	1	1	0	0	0	1	0
JDI_BB_568_06	0	1	0	1	0	1	0	0	0	0	1	0	0	1	0	1	0	1	1	0	1	0	1	1	0	0	2	1	1	1	1	1	0	0	0	1	1	1	0	1	0	1	1	2	0	0	0	1	0
JDI_BB_568_07	1	1	0	1	0	1	1	0	0	0	1	0	1	1	1	1	0	1	0	0	1	0	2	1	0	0	2	0	1	1	1	0	0	1	0	1	1	1	0	1	0	1	1	1	1	0	0	0	0
JDI_BB_568_08	2	1	0	1	0	1	1	0	0	0	1	0	1	1	0	1	0	1	0	0	2	0	2	1	0	0	2	0	1	0	0	1	0	1	0	1	2	0	0	2	0	0	1	2	1	0	0	2	0
JDI_BB_568_09	0	1	0	2	0	1	0	0	0	0	1	0	1	1	0	1	0	1	0	0	2	0	2	1	0	0	2	0	1	1	0	1	0	0	1	2	1	0	0	0	0	1	1	2	1	0	0	1	0
JDI_BB_568_10	1	1	0	1	0	1	0	0	0	0	1	0	1	1	1	1	0	1	0	0	2	0	2	1	0	0	1	0	0	1	1	0	0	1	0	1	1	1	0	1	0	1	1	2	1	0	0	1	0
JDI_BB_569_06	2	1	0	1	1	2	1	0	0	0	0	0	0	1	1	0	1	0	1	1	1	0	1	2	0	0	1	1	0	1	0	0	0	0	0	1	2	0	0	1	0	1	0	1	1	1	1	2	0
JDI_BB_569_07	2	1	0	1	1	1	1	0	1	0	0	0	1	1	1	0	0	0	0	1	1	0	1	1	0	0	1	1	0	1	2	0	1	0	0	1	2	2	0	1	1	1	0	1	0	0	1	1	0
JDI_BB_569_08	0	1	0	1	0	2	2	0	0	0	0	0	1	1	0	2	1	0	1	1	1	0	1	2	0	0	1	0	0	1	1	1	1	0	0	1	0	1	0	1	1	1	0	1	1	0	1	1	0
JDI_BB_569_09	1	1	0	1	0	1	1	0	1	0	0	0	0	1	1	0	0	0	1	1	1	0	1	2	0	0	1	1	0	2	2	1	1	0	0	1	1	2	0	0	1	1	0	2	1	1	1	1	0
JDI_BB_569_10	1	1	0	1	1	1	0	0	1	0	0	0	0	1	0	1	0	0	0	1	1	0	1	1	0	0	1	1	1	2	2	0	0	0	0	1	1	2	0	1	0	1	0	2	1	1	1	1	0
JDI_BB_573_06	0	1	0	0	1	0	0	1	0	0	1	0	1	0	1	0	1	2	0	1	0	0	0	1	0	1	1	0	0	1	1	1	0	0	0	1	0	0	1	1	1	1	0	1	1	0	0	1	1
JDI_BB_573_07	0	1	2	1	0	1	0	1	1	1	0	1	0	0	1	0	2	0	0	1	1	0	1	1	0	0	0	1	1	1	2	0	1	0	0	0	0	0	0	0	1	1	2	1	1	0	1	2	1
JDI_BB_573_08	0	1	1	0	0	1	0	0	0	0	0	1	1	0	1	0	1	1	0	1	0	0	0	2	0	1	1	2	1	2	1	1	0	0	0	1	0	0	1	0	0	1	0	2	1	0	0	0	1
JDI_BB_573_09	0	1	1	1	0	1	0	1	0	0	0	0	1	0	1	0	1	2	1	0	0	0	1	1	0	1	1	0	0	1	2	1	0	0	0	0	0	1	1	1	2	1	1	2	1	0	0	1	1
JDI_BB_573_10	0	1	0	0	1	0	0	0	0	0	1	0	1	0	1	0	1	1	0	1	0	0	0	1	0	1	1	0	0	1	2	1	0	0	0	1	0	0	1	2	1	0	0	1	0	0	0	1	0
JDI_BB_575_01	0	1	0	1	0	1	0	1	0	0	0	0	2	1	1	1	1	0	1	1	1	0	1	0	1	0	1	0	1	0	1	1	2	0	0	2	0	1	0	1	0	0	1	1	1	1	2	2	0
JDI_BB_575_02	0	1	0	0	0	2	0	1	0	0	0	0	2	1	1	1	0	0	1	1	1	1	1	0	1	0	0	1	1	0	1	1	1	0	0	2	0	1	0	1	0	1	0	1	1	1	1	2	1
JDI_BB_575_03	0	1	0	0	0	2	0	1	0	0	1	0	2	2	1	2	0	0	1	1	1	0	1	0	1	0	0	1	1	0	1	1	2	0	0	1	0	1	0	1	0	1	1	1	0	1	2	2	0
JDI_BB_575_04	0	1	0	0	0	1	0	1	0	0	0	0	0	1	1	1	1	0	1	1	1	0	1	1	1	0	0	1	1	0	1	1	1	0	0	2	0	2	1	0	0	0	0	1	0	1	0	2	0
JDI_BB_575_05	0	1	0	0	0	1	0	1	0	0	0	0	0	2	1	1	0	0	1	1	1	1	1	1	0	0	0	1	1	0	2	1	0	0	0	2	0	2	1	0	0	0	1	0	1	1	1	2	0
JDI_BB_576_06	1	1	1	0	0	1	0	1	1	0	0	0	1	0	1	1	0	2	1	1	0	2	0	1	0	0	1	1	1	1	1	2	0	1	1	1	0	0	0	0	0	1	0	1	1	0	1	0	0
JDI_BB_576_07	0	1	2	1	0	1	0	0	0	0	0	0	2	1	1	1	0	0	1	1	0	0	0	0	0	0	1	1	0	2	1	2	0	0	0	1	0	0	0	0	1	1	0	1	0	0	0	1	1
JDI_BB_576_08	1	0	0	1	0	1	0	0	1	0	0	0	1	2	2	1	0	1	1	1	0	1	0	1	0	0	1	1	1	1	1	2	0	0	1	1	1	1	0	1	1	1	0	1	0	0	0	1	0
JDI_BB_576_09	1	0	2	1	0	1	0	0	0	0	0	0	0	2	1	1	0	1	1	1	0	1	1	1	0	0	0	1	0	2	1	2	0	0	1	1	1	0	0	1	1	1	0	1	1	0	0	0	1
JDI_BB_576_10	1	0	2	0	0	1	0	0	0	0	0	0	1	2	1	1	0	1	1	1	0	1	0	0	0	0	1	2	0	1	1	2	0	0	0	1	1	1	0	0	0	1	0	1	0	0	0	1	1
JDI_BB_577_06	0	1	0	0	1	0	0	0	0	0	0	0	2	2	2	1	0	1	0	1	1	0	2	1	0	1	0	1	1	2	0	0	2	0	1	0	0	0	0	1	0	0	2	0	1	0	0	1	0
JDI_BB_577_07	0	1	0	1	1	0	1	0	0	0	0	1	1	1	2	0	0	1	0	1	0	0	2	1	0	1	0	1	1	2	2	1	1	0	0	0	0	1	0	2	0	0	1	0	1	0	1	0	0
JDI_BB_577_08	0	0	0	1	1	0	1	0	0	0	0	0	2	2	2	0	1	0	0	1	1	0	2	1	0	0	1	1	2	0	1	1	1	0	1	0	1	0	0	1	0	0	1	0	1	0	0	1	0
JDI_BB_577_09	0	0	0	1	0	0	1	0	0	0	0	0	1	2	2	1	1	1	0	0	0	0	2	1	0	1	0	1	1	0	1	1	2	0	1	0	1	0	0	1	0	0	0	0	1	0	1	1	0
JDI_BB_577_10	0	0	0	1	1	0	1	0	0	0	0	0	1	1	2	0	0	1	0	1	1	0	2	1	0	0	1	1	2	0	1	0	1	0	1	0	1	1	0	2	0	0	2	1	1	0	1	1	0
JDI_BB_579_06	1	1	1	0	0	2	0	1	1	1	0	1	1	1	1	1	0	1	1	1	1	0	1	1	0	1	1	0	1	1	1	0	1	0	2	0	0	2	0	1	1	1	1	1	0	1	2	1	1
JDI_BB_579_07	1	1	1	0	0	1	0	2	0	1	0	1	1	1	2	1	0	1	0	2	1	0	1	1	0	0	1	0	0	0	1	0	1	0	0	0	0	2	0	1	1	1	1	1	2	1	2	1	1
JDI_BB_579_08	1	1	0	0	0	1	0	0	0	1	0	1	1	1	1	1	0	0	0	0	0	0	1	1	0	0	0	1	1	1	1	0	2	0	0	0	0	1	0	1	0	0	1	1	1	0	2	1	0
JDI_BB_579_09	1	1	0	0	0	2	0	1	0	1	0	1	1	1	1	1	0	1	1	1	0	0	1	1	0	1	0	1	0	0	0	0	1	0	2	0	0	1	0	1	0	1	1	1	2	1	1	2	1
JDI_BB_579_10	0	1	0	0	0	1	0	0	0	2	0	1	0	0	1	1	0	2	1	1	1	0	1	1	0	1	1	0	0	1	1	0	1	0	0	0	0	1	0	1	1	0	1	1	1	0	1	2	0
JDI_BB_582_06	0	0	0	1	0	1	0	0	0	1	0	0	0	0	2	1	0	1	0	1	1	1	2	2	0	1	0	1	1	1	2	1	0	0	0	0	0	1	0	0	2	1	0	2	1	2	2	0	1
JDI_BB_582_07	1	0	0	1	0	1	1	0	0	1	1	1	1	0	2	0	0	1	0	1	0	0	2	1	0	2	2	1	1	1	2	1	1	0	0	0	0	1	0	1	2	1	0	2	2	1	2	0	1
JDI_BB_582_08	1	0	0	1	0	1	1	0	0	1	1	0	1	0	1	0	0	1	0	1	1	1	2	1	0	2	0	2	1	1	2	1	1	0	0	0	1	1	0	0	2	1	0	1	1	1	2	0	1
JDI_BB_582_09	1	0	0	1	0	1	0	0	0	0	1	1	2	0	1	1	0	1	1	2	1	1	2	1	0	1	1	1	1	1	2	1	1	0	0	0	0	0	1	1	1	0	0	1	1	0	2	0	1
JDI_BB_582_10	1	0	0	1	0	1	1	0	0	1	1	1	0	0	1	1	0	1	0	1	0	2	2	2	0	1	1	2	1	0	2	1	1	0	0	0	1	1	0	0	1	2	0	2	2	2	2	0	1
JDI_BB_593_01	0	1	1	1	0	1	2	1	0	0	0	0	1	0	2	0	0	1	1	0	0	0	0	0	1	0	1	2	1	1	1	0	1	0	1	0	0	1	0	0	0	2	1	1	2	1	1	1	0
JDI_BB_593_02	0	1	1	1	0	0	0	1	0	0	0	0	0	0	2	0	0	1	1	1	0	0	1	0	0	0	1	2	2	1	1	0	2	0	1	0	0	1	0	1	0	1	1	2	1	1	2	0	0
JDI_BB_593_03	0	1	0	2	0	1	1	1	0	0	0	0	1	0	2	0	0	1	1	1	0	0	1	1	0	0	1	2	2	1	0	0	2	1	1	0	0	1	0	0	0	1	0	2	2	1	1	1	0
JDI_BB_593_04	0	1	0	1	0	1	2	1	0	0	0	0	1	0	2	0	0	1	1	1	0	0	1	1	1	0	1	2	2	2	0	0	1	1	1	0	0	1	0	1	0	1	0	2	1	1	2	2	0
JDI_BB_593_05	0	1	0	0	0	1	1	1	0	0	0	0	1	0	2	0	0	1	1	0	0	0	0	0	0	0	1	2	1	0	1	0	1	1	1	0	1	1	0	0	0	1	1	1	2	1	1	1	0
JDI_BB_594_06	0	0	0	1	1	1	0	0	1	1	0	0	1	1	1	0	0	0	1	2	0	0	1	1	0	0	0	0	1	1	2	1	1	0	0	0	2	1	0	1	1	0	1	2	1	0	1	1	1
JDI_BB_594_07	0	0	0	0	0	1	0	0	0	1	0	0	1	0	2	0	0	1	1	2	0	0	1	1	1	0	1	1	1	1	2	1	1	0	0	1	0	1	0	2	1	1	2	1	2	0	1	1	1
JDI_BB_594_08	0	0	1	0	1	1	0	1	1	1	0	1	1	0	2	0	0	1	1	1	0	0	1	2	0	0	1	1	0	0	2	1	1	1	0	1	1	2	0	2	0	1	1	1	0	1	1	1	1
JDI_BB_594_09	0	0	1	0	1	1	0	0	1	1	0	0	0	0	1	0	1	0	0	2	0	0	2	1	0	0	1	0	1	1	2	1	1	1	0	0	2	1	0	1	0	1	1	2	1	1	1	1	1
JDI_BB_594_10	0	0	1	1	0	1	0	0	0	1	0	0	1	1	1	0	1	0	1	2	0	0	1	1	0	0	1	1	1	1	2	1	1	1	0	1	0	2	0	1	1	2	1	1	2	0	1	1	2
JDI_BB_597_01	0	0	0	0	0	1	0	0	0	1	0	0	0	0	0	0	0	1	0	1	0	0	1	0	1	0	1	1	1	1	1	1	2	0	0	0	2	1	0	1	0	0	1	1	0	0	1	2	1
JDI_BB_597_02	0	0	0	0	1	1	0	1	1	1	1	0	1	0	0	0	0	1	1	2	0	0	0	1	1	0	0	1	1	1	2	1	0	0	0	0	0	1	0	1	1	1	1	1	1	0	0	2	1
JDI_BB_597_03	0	0	0	0	0	1	1	0	0	1	1	0	1	0	0	0	0	0	1	2	0	0	0	0	0	0	1	0	0	1	1	1	1	1	0	0	2	1	0	2	0	0	2	1	1	0	1	2	0
JDI_BB_597_04	0	0	0	0	1	1	1	0	1	1	1	0	0	0	1	0	0	0	0	2	0	0	1	1	0	0	1	1	1	0	2	1	1	1	0	0	1	0	0	2	0	0	1	1	1	0	2	1	1
JDI_BB_597_05	0	0	0	0	0	1	0	1	0	1	0	0	0	0	1	0	0	0	0	2	0	0	1	1	1	0	2	0	1	1	1	1	2	0	0	0	2	0	0	2	0	0	0	1	1	0	2	2	1
JDI_BB_604_01	0	1	0	0	0	0	0	0	0	0	0	0	1	0	0	2	1	0	0	1	0	0	1	1	0	0	0	0	1	1	2	2	2	0	1	0	1	0	0	0	1	1	2	1	1	0	1	2	0
JDI_BB_604_02	0	1	1	0	1	0	0	1	0	0	0	0	0	1	1	1	0	0	0	2	0	1	0	2	0	0	0	1	1	1	1	2	2	0	1	1	1	1	0	1	1	2	2	2	1	0	2	2	0
JDI_BB_604_03	0	1	0	0	1	1	0	0	0	0	0	0	1	0	1	0	0	1	0	1	0	1	2	1	0	0	0	2	1	1	0	2	1	0	1	1	1	1	0	1	1	1	2	1	1	0	2	1	0
JDI_BB_604_04	0	0	0	0	0	1	0	1	0	0	0	0	1	0	0	2	1	1	0	1	0	0	2	2	0	0	0	1	1	1	1	2	1	0	0	0	1	1	0	2	1	2	1	2	1	0	1	1	0
JDI_BB_604_05	0	0	0	0	1	0	0	1	0	0	0	0	0	1	1	0	0	1	0	2	1	1	1	2	0	0	0	0	1	1	1	2	2	0	0	1	0	1	0	0	1	2	2	1	1	0	1	1	1
JDI_BB_610_06	0	0	2	0	0	0	0	1	0	0	0	1	0	0	1	0	1	1	0	0	0	0	1	2	0	1	1	0	0	2	1	0	0	0	0	0	0	0	0	1	0	0	1	0	1	0	0	2	0
JDI_BB_610_07	0	0	1	0	0	0	0	1	0	1	0	1	0	0	1	0	0	0	0	1	0	0	1	2	0	0	1	0	1	2	2	1	0	0	0	1	0	0	1	1	1	0	1	1	1	0	0	2	1
JDI_BB_610_08	0	0	2	0	0	0	0	1	0	0	0	1	1	0	0	0	1	0	1	1	0	0	1	1	0	1	0	0	1	2	2	0	0	0	0	1	0	0	0	1	0	0	0	1	1	0	0	1	0
JDI_BB_610_09	0	0	2	0	0	0	0	1	0	1	0	1	0	0	1	0	0	0	0	0	0	0	1	1	0	1	1	0	0	2	1	0	0	0	0	1	0	0	0	2	1	1	1	0	2	0	1	1	0
JDI_BB_610_10	0	0	1	1	0	0	0	0	0	0	0	1	1	0	1	0	0	0	1	1	0	0	1	1	0	1	0	0	0	2	2	0	1	0	0	0	0	0	1	1	1	0	1	1	1	0	1	2	1
JDI_BB_612_01	1	0	0	2	0	0	0	1	0	1	0	1	0	1	1	0	1	0	0	2	1	0	1	0	0	0	1	1	1	0	2	2	0	0	0	0	0	0	0	1	0	1	0	2	1	0	0	0	0
JDI_BB_612_02	1	0	0	2	0	0	0	2	0	1	0	1	0	2	2	0	1	1	0	1	1	1	1	0	0	1	1	2	1	0	1	2	1	0	0	0	0	1	0	1	0	1	1	2	2	0	0	0	2
JDI_BB_612_03	1	0	0	2	0	0	0	0	0	1	0	1	0	1	0	0	1	1	0	2	0	1	1	1	0	0	1	1	1	0	1	2	1	0	0	0	0	1	0	0	0	1	0	2	2	0	0	0	1
JDI_BB_612_04	1	0	0	2	0	0	0	2	0	1	0	1	0	2	1	0	1	0	0	2	0	0	1	0	0	1	1	1	2	0	2	2	1	0	0	0	0	0	0	1	0	1	0	1	0	0	0	0	1
JDI_BB_612_05	0	0	0	1	0	0	0	0	0	0	0	1	1	2	0	0	0	0	0	2	2	0	1	0	0	1	1	1	2	0	2	2	0	0	0	0	0	0	0	2	0	1	0	1	1	0	1	0	1
JDI_BB_613_01	0	1	1	0	1	1	0	2	0	1	2	0	1	0	0	0	1	0	1	1	0	0	1	2	0	1	1	1	2	1	2	0	1	0	0	1	0	0	0	1	1	1	0	2	1	0	2	1	1
JDI_BB_613_02	0	1	1	1	0	1	0	2	0	1	1	0	1	0	0	0	1	1	1	0	0	1	0	2	0	1	0	0	2	0	1	0	1	0	1	1	1	1	0	1	1	1	1	2	2	0	2	1	0
JDI_BB_613_03	0	1	1	0	1	1	0	2	0	1	1	0	0	0	0	0	1	1	0	0	0	1	0	2	0	1	1	0	2	1	1	0	1	0	1	2	0	0	0	1	1	1	1	2	1	1	1	1	1
JDI_BB_613_04	0	2	1	0	0	1	0	2	0	1	2	0	0	0	1	0	1	1	0	1	0	1	0	2	0	1	0	1	2	1	1	0	0	0	1	2	0	1	0	1	1	1	1	2	2	1	1	2	0
JDI_BB_613_05	0	2	1	0	0	1	0	2	0	1	1	0	0	0	1	0	1	0	0	1	0	0	0	2	0	1	1	0	2	0	1	0	1	0	0	1	1	1	0	1	1	1	1	2	1	1	1	1	0
JDI_BB_614_01	0	0	0	1	0	2	0	1	0	0	0	1	0	1	2	1	1	0	0	0	0	0	1	1	0	0	1	1	1	1	1	1	2	0	0	0	1	1	0	0	1	1	1	1	0	0	0	1	1
JDI_BB_614_02	0	0	0	1	0	1	0	1	0	0	1	1	1	1	2	0	1	0	1	0	0	0	2	1	0	0	1	0	1	1	0	0	2	0	0	0	1	1	0	0	1	1	2	2	2	0	1	0	1
JDI_BB_614_03	0	0	0	0	0	0	0	1	0	0	1	1	2	1	2	0	1	0	1	1	0	0	2	1	0	0	1	1	0	0	1	0	2	0	0	0	0	1	0	0	1	2	1	1	1	0	1	2	1
JDI_BB_614_04	0	0	0	0	0	0	0	1	0	0	2	1	2	1	2	1	0	0	1	0	0	0	2	0	0	0	1	0	0	1	0	0	2	0	0	0	1	1	0	1	0	2	0	1	2	0	0	1	1
JDI_BB_614_05	0	0	0	1	0	2	1	1	0	0	0	1	1	1	2	0	1	0	0	2	0	0	1	0	0	0	1	1	1	1	0	0	2	0	0	0	1	1	0	1	0	2	1	1	1	0	1	2	1
JDI_BB_616_01	0	0	1	0	0	1	0	1	0	0	0	0	0	0	2	0	1	2	2	1	1	2	2	1	0	1	1	1	0	0	0	0	0	0	0	1	0	1	0	1	0	1	1	1	0	0	0	1	0
JDI_BB_616_02	0	0	1	0	0	1	0	0	0	0	0	0	1	1	2	0	1	2	2	0	1	1	1	2	0	0	1	0	1	1	2	1	0	0	1	0	1	1	0	0	0	2	1	1	1	0	0	2	0
JDI_BB_616_03	0	1	1	0	0	1	0	1	0	0	0	0	0	0	2	0	1	2	1	1	1	0	1	2	0	1	1	1	0	0	1	1	0	0	1	0	0	0	0	0	0	1	1	1	1	0	0	0	0
JDI_BB_616_04	0	1	1	0	0	1	0	0	0	0	0	0	1	1	2	0	2	2	1	1	1	1	0	1	0	1	1	0	0	2	0	1	0	0	1	0	1	1	0	0	1	2	1	1	2	0	0	2	0
JDI_BB_616_05	0	0	1	0	0	1	0	0	0	0	0	0	0	1	2	0	1	2	2	1	1	1	2	1	0	1	1	1	0	0	0	0	0	0	0	1	0	1	0	1	0	2	1	1	2	0	0	2	0
JDI_BB_618_01	0	0	0	0	0	0	0	1	0	0	0	0	2	2	1	0	0	0	0	1	0	0	2	1	0	0	0	0	1	2	2	0	1	0	0	0	1	1	0	0	1	1	0	2	1	1	1	1	1
JDI_BB_618_02	0	1	1	1	0	1	0	0	0	0	1	0	1	2	1	1	0	1	0	2	0	0	2	0	1	1	0	0	0	0	2	0	1	0	1	1	1	1	0	1	1	1	1	1	0	0	1	1	0
JDI_BB_618_03	0	1	0	0	0	0	0	1	0	0	1	1	1	2	1	1	0	1	0	0	0	0	2	0	0	0	0	0	2	1	0	0	2	0	0	0	2	1	1	1	1	1	1	1	0	1	1	0	1
JDI_BB_618_04	0	0	1	1	0	1	0	1	0	0	1	0	1	2	1	1	0	0	0	1	0	0	2	1	0	0	0	0	1	1	2	0	2	0	1	1	0	1	0	0	1	0	1	1	1	0	1	0	0
JDI_BB_618_05	0	1	0	1	0	0	0	1	0	0	0	0	1	2	1	1	0	0	0	1	0	0	2	0	0	0	0	0	1	1	0	0	1	0	1	1	2	1	1	1	0	1	1	2	1	1	2	1	1
JDI_BB_619_06	0	0	0	2	0	2	1	0	0	1	1	2	2	0	1	1	1	1	2	0	0	0	1	2	0	0	0	1	0	1	1	1	1	0	0	0	1	1	0	1	0	0	0	0	1	1	0	1	0
JDI_BB_619_07	0	0	0	2	0	2	1	0	2	0	0	0	1	1	1	1	0	1	1	0	0	0	0	2	1	0	0	0	0	2	1	0	0	0	0	0	1	0	1	1	1	0	0	0	1	0	0	1	0
JDI_BB_619_08	0	0	0	1	0	1	1	0	2	0	1	1	2	1	1	1	0	0	2	0	0	0	1	1	1	1	0	1	0	1	1	1	1	0	0	0	1	1	0	2	2	0	0	2	0	0	0	0	0
JDI_BB_619_09	0	0	0	2	0	1	0	0	1	1	0	2	2	1	1	1	0	1	2	1	0	0	1	1	1	1	0	1	0	2	1	1	1	0	0	0	1	1	0	2	2	1	0	1	0	0	0	1	0
JDI_BB_619_10	0	0	0	2	0	2	0	0	0	1	1	2	1	0	0	1	0	1	1	0	0	0	0	1	1	0	0	0	0	2	1	1	1	0	0	0	1	0	1	2	0	0	0	1	0	0	0	0	0
JDI_BB_621_06	0	1	0	1	0	1	0	0	0	0	0	2	0	1	2	0	1	2	1	0	1	1	1	2	1	1	1	0	0	0	0	0	0	0	0	0	1	1	1	0	1	2	0	1	1	0	2	1	1
JDI_BB_621_07	0	1	0	2	0	0	1	0	0	0	0	1	1	1	2	0	1	1	1	0	1	0	1	2	1	1	1	1	0	0	1	0	1	0	0	0	1	1	1	1	2	2	0	2	0	0	1	1	1
JDI_BB_621_08	0	0	0	2	1	1	0	0	0	0	0	1	0	1	2	1	0	1	0	0	1	0	1	2	0	1	0	1	0	1	1	0	1	0	0	0	1	2	1	2	2	2	0	2	0	0	2	2	0
JDI_BB_621_09	0	1	0	0	1	1	1	0	0	1	0	0	1	1	0	0	0	2	1	0	1	1	1	2	1	1	1	0	0	0	1	1	1	0	0	0	1	1	1	1	1	2	1	2	0	0	1	1	1
JDI_BB_621_10	0	1	0	2	0	1	0	0	0	1	0	0	0	0	2	1	0	2	1	0	1	1	1	2	0	1	0	1	0	0	1	0	0	0	0	0	1	0	1	1	2	2	0	1	1	0	1	2	1
JDI_BB_622_06	0	0	0	2	2	1	1	1	0	0	0	0	1	0	0	1	0	1	0	0	1	0	0	1	0	0	1	1	1	1	0	1	1	0	0	0	1	1	1	1	1	0	1	1	0	1	1	2	0
JDI_BB_622_07	0	0	0	0	0	2	0	0	1	1	1	2	1	1	1	1	1	0	1	0	0	0	0	1	0	1	0	1	0	1	1	0	0	0	0	0	1	1	1	2	0	0	0	1	1	1	0	0	0
JDI_BB_622_08	0	1	0	1	2	2	1	0	0	0	0	0	0	1	0	1	1	2	0	0	1	0	1	2	0	0	1	1	1	1	2	1	0	0	0	0	1	1	1	1	1	0	1	1	1	0	1	2	0
JDI_BB_622_09	0	1	0	2	2	1	0	1	0	0	0	0	1	1	0	1	0	1	0	1	0	0	0	2	0	0	1	1	1	1	1	2	0	1	0	0	0	2	1	1	0	0	1	1	0	2	1	1	0
JDI_BB_622_10	0	1	0	2	2	2	0	0	0	0	0	0	1	1	0	1	1	0	0	1	2	0	0	2	0	0	1	2	1	1	2	2	0	0	0	0	1	1	1	1	1	1	0	0	1	2	1	1	0
JDI_BB_629_06	0	2	0	0	0	2	1	2	0	1	0	0	1	0	0	2	1	1	0	1	0	0	1	2	0	0	1	0	0	1	0	0	1	1	1	0	0	2	0	1	1	1	1	2	0	0	0	2	0
JDI_BB_629_07	0	2	0	0	0	1	1	1	1	1	0	0	1	0	1	2	1	1	0	0	0	1	0	2	0	0	1	1	0	1	2	0	0	0	1	0	0	2	0	1	1	0	0	2	2	1	2	1	1
JDI_BB_629_08	0	1	1	0	0	1	1	1	1	1	0	1	1	0	0	2	0	1	0	0	1	1	1	2	0	0	1	1	0	1	1	0	0	1	0	0	0	2	0	1	1	1	0	1	2	0	2	1	0
JDI_BB_629_09	0	2	0	0	0	1	1	1	0	1	0	0	1	0	0	2	1	1	0	1	0	0	1	2	0	0	1	0	0	2	1	0	1	0	1	0	0	2	0	1	1	1	1	2	0	0	1	1	1
JDI_BB_629_10	0	1	1	0	0	2	0	1	0	1	0	1	0	0	1	2	0	1	1	2	1	1	1	2	0	0	1	1	0	1	1	0	1	0	0	0	0	2	0	1	1	1	0	1	1	0	1	1	1
JDI_BB_630_06	0	0	0	1	0	0	1	2	1	0	0	1	0	0	1	1	0	0	1	1	0	1	1	1	0	0	0	2	0	0	1	0	0	1	0	0	0	1	0	1	1	1	0	0	1	0	0	1	2
JDI_BB_630_07	0	1	0	1	0	1	1	1	1	1	0	0	0	0	1	1	0	1	1	1	0	1	1	2	0	0	0	1	0	2	1	1	0	0	0	0	0	1	0	0	1	1	2	0	0	0	0	1	2
JDI_BB_630_08	0	1	0	0	0	0	1	2	1	1	0	0	0	0	1	0	1	1	1	1	0	0	1	2	0	0	0	1	1	1	1	0	0	1	0	0	0	1	0	0	1	0	1	1	0	1	0	1	1
JDI_BB_630_09	0	0	0	0	0	0	1	2	1	1	0	0	0	0	1	0	1	0	1	1	0	1	1	2	0	0	0	2	0	0	1	1	0	0	0	0	0	2	0	0	1	0	1	1	1	1	1	1	2
JDI_BB_630_10	0	1	0	1	0	0	1	2	0	0	0	1	0	0	0	0	0	2	1	0	0	0	0	2	0	0	0	1	0	2	1	1	0	1	0	0	0	2	0	0	1	0	2	0	0	1	0	1	0
JDI_BB_634_06	0	0	0	1	1	1	0	1	1	0	1	0	0	0	1	1	0	2	1	1	1	0	0	1	1	1	1	2	2	1	2	1	0	0	0	0	1	0	1	1	1	1	1	1	0	0	2	0	0
JDI_BB_634_07	0	0	0	1	0	2	0	0	0	0	1	0	0	0	1	1	2	2	1	0	1	0	0	1	1	1	1	2	2	2	2	2	0	0	0	0	1	0	1	1	1	1	1	1	0	0	1	0	0
JDI_BB_634_08	0	0	0	0	0	2	0	0	0	0	1	0	0	0	1	1	1	2	1	1	2	0	0	0	0	0	1	2	1	2	2	2	1	0	0	0	1	0	0	1	0	1	0	1	0	0	2	1	0
JDI_BB_634_09	0	0	0	1	0	0	0	0	1	0	1	0	0	0	1	1	0	1	0	1	1	0	1	0	1	1	1	2	2	1	1	2	1	0	0	0	1	0	0	1	2	1	1	1	0	0	1	1	0
JDI_BB_634_10	0	0	0	1	0	0	0	1	0	0	1	0	0	0	1	1	1	2	0	1	1	0	1	1	0	1	1	2	2	1	2	1	1	0	0	0	1	1	1	1	1	1	0	1	0	0	2	0	0
JDI_BB_636_06	0	0	1	0	0	1	0	1	0	0	0	0	1	2	1	1	0	0	2	1	1	0	1	0	0	1	0	1	0	0	1	0	0	0	0	0	0	1	1	1	0	1	1	0	2	0	2	2	0
JDI_BB_636_07	0	1	0	0	0	0	0	2	1	0	1	0	1	1	2	0	0	1	1	0	1	1	1	0	0	0	0	1	1	0	1	0	0	1	1	1	1	1	0	1	1	1	1	0	0	1	2	2	0
JDI_BB_636_08	0	0	1	0	0	2	0	1	1	0	0	0	1	1	1	0	0	0	2	1	1	0	1	1	0	1	0	0	0	0	1	0	0	0	1	1	0	1	2	0	0	1	1	0	2	1	2	1	0
JDI_BB_636_09	0	0	1	0	0	2	0	1	1	0	0	0	1	1	1	0	0	0	2	1	1	0	1	0	0	1	0	2	0	1	2	1	0	0	0	1	0	1	0	1	0	0	1	1	0	1	1	2	0
JDI_BB_636_10	0	0	1	1	0	1	0	1	1	0	0	0	1	2	1	0	0	0	1	1	1	0	2	0	0	1	1	1	0	0	2	1	1	0	1	0	0	1	1	1	0	0	1	0	1	1	2	1	0
JDI_BB_637_06	0	0	0	1	0	1	0	1	1	1	2	1	0	1	0	0	1	0	0	0	2	0	0	1	0	0	0	2	1	0	2	1	0	1	0	2	0	0	0	1	0	1	1	0	0	0	2	1	1
JDI_BB_637_07	0	0	0	1	0	1	0	1	1	1	0	1	0	0	1	0	0	1	0	0	1	1	0	0	0	0	1	2	1	0	2	1	0	0	0	2	0	1	0	1	1	1	1	0	1	1	2	1	1
JDI_BB_637_08	0	0	0	1	0	1	1	2	0	0	0	0	0	1	1	0	1	0	0	0	1	0	0	1	0	0	1	2	1	0	2	0	0	0	1	1	1	0	0	2	0	1	1	0	0	2	2	1	1
JDI_BB_637_09	0	1	0	0	0	0	0	2	0	1	1	1	1	1	1	0	1	1	1	1	1	1	1	2	0	0	0	1	0	0	2	0	0	1	0	2	0	1	0	2	1	1	1	0	0	0	1	1	0
JDI_BB_637_10	0	0	0	1	0	0	1	1	0	1	2	1	1	1	1	0	1	1	1	1	2	1	1	1	0	0	0	2	1	0	2	0	0	1	0	1	0	0	0	2	0	0	1	0	1	1	1	1	1
JDI_BB_638_06	1	0	0	0	0	0	1	1	1	0	2	0	0	2	0	0	0	1	0	0	0	1	0	0	0	0	0	1	0	0	1	1	1	0	2	1	0	0	1	0	0	0	0	1	0	0	1	2	0
JDI_BB_638_07	1	0	0	0	0	0	2	1	0	0	0	0	0	1	0	0	0	1	0	0	1	1	0	1	0	0	0	1	1	0	1	1	1	0	1	0	1	0	0	1	0	2	1	1	1	1	0	2	0
JDI_BB_638_08	0	0	0	0	0	1	1	0	0	0	0	1	0	1	1	0	0	1	0	1	0	1	0	1	0	0	1	1	1	0	1	0	0	0	2	0	2	0	0	1	0	1	1	1	0	0	1	2	0
JDI_BB_638_09	0	0	0	1	0	1	1	0	1	0	1	1	0	2	1	0	0	1	0	1	1	1	0	0	0	0	1	1	0	0	1	1	1	0	2	0	1	0	0	1	1	1	0	1	1	1	0	1	0
JDI_BB_638_10	1	0	0	1	0	0	0	1	0	1	1	0	0	2	2	0	0	1	0	1	1	0	0	0	0	0	1	1	0	0	1	1	0	0	1	0	0	0	0	0	1	2	0	1	0	1	1	1	0
JDI_BB_647_06	1	0	0	1	0	1	0	0	0	1	0	0	2	2	2	0	0	1	0	0	1	0	1	1	0	1	0	2	1	0	2	0	1	0	0	0	0	0	0	1	0	0	1	0	1	0	0	1	0
JDI_BB_647_07	0	0	0	0	0	1	1	0	0	0	0	0	1	2	2	0	0	1	0	1	1	0	1	0	0	1	0	1	1	2	1	0	1	1	0	0	0	0	0	0	0	0	1	1	0	0	0	1	0
JDI_BB_647_08	0	0	0	0	0	1	0	0	0	1	0	0	1	1	1	0	0	1	0	0	2	0	1	0	0	1	0	1	0	1	1	0	1	0	0	0	0	0	0	0	0	0	1	1	0	0	0	1	0
JDI_BB_647_09	1	0	0	1	0	1	1	0	0	0	0	0	1	1	1	0	0	1	0	0	1	0	1	1	0	0	0	2	1	0	1	0	1	0	0	0	0	0	0	0	0	0	2	1	0	0	0	1	0
JDI_BB_647_10	0	0	0	1	0	1	0	0	0	0	0	0	2	1	2	0	0	1	0	1	1	0	1	1	0	0	0	1	1	1	0	0	1	1	0	0	0	1	0	0	0	0	0	1	1	0	0	1	0
JDI_BB_649_06	0	1	1	0	0	2	0	1	0	0	0	0	2	1	1	1	0	1	0	1	0	1	1	1	1	0	1	0	1	1	0	0	0	0	0	0	0	0	0	0	0	1	0	1	1	0	2	2	1
JDI_BB_649_07	0	1	1	1	0	0	0	1	0	0	0	0	1	0	1	1	1	1	0	1	0	0	2	1	1	0	1	1	1	1	1	0	0	0	0	1	0	1	0	0	0	1	0	1	1	0	1	2	1
JDI_BB_649_08	0	1	1	1	0	1	0	1	0	0	0	0	0	1	0	0	0	1	0	1	0	1	1	1	0	0	1	0	1	1	1	0	1	0	0	1	0	1	0	0	0	0	0	1	1	0	2	2	1
JDI_BB_649_09	0	1	1	1	0	1	0	1	0	0	0	0	2	0	1	1	1	1	0	1	0	0	1	1	0	0	1	1	1	1	1	0	0	0	0	0	0	0	0	0	0	0	0	1	0	0	1	2	2
JDI_BB_649_10	0	1	1	1	0	2	0	1	0	0	1	0	2	1	0	1	1	1	0	1	0	0	1	1	0	0	1	0	1	1	0	0	1	0	0	0	0	0	0	0	0	0	0	1	1	0	1	2	2
JDI_BB_651_06	0	0	0	1	0	1	0	0	1	0	1	0	1	1	2	2	0	2	1	0	1	0	0	1	0	1	0	1	0	1	1	0	1	0	1	1	1	1	0	1	1	1	1	2	0	0	0	0	0
JDI_BB_651_07	1	0	0	0	0	1	0	0	1	0	0	0	1	0	1	1	2	1	1	0	1	0	0	1	0	0	1	0	0	1	1	0	0	0	0	0	1	0	0	2	1	1	1	2	1	0	0	0	0
JDI_BB_651_08	0	0	0	1	0	1	0	0	1	0	2	1	1	1	1	2	1	1	0	1	1	0	2	1	0	1	0	1	0	1	1	0	1	2	0	0	1	0	0	2	1	2	1	1	1	0	0	2	0
JDI_BB_651_09	1	0	0	1	0	1	0	0	1	0	1	1	1	0	2	1	1	2	1	1	0	0	0	1	0	0	0	1	2	1	1	1	1	0	0	0	1	1	0	1	0	0	1	1	0	0	0	2	0
JDI_BB_651_10	1	0	0	1	0	1	0	0	1	0	2	1	1	0	1	1	1	1	1	1	1	0	0	1	0	0	0	0	2	1	1	1	1	1	0	0	1	1	1	2	1	2	1	2	1	0	0	2	0
JDI_BB_652_06	0	0	1	0	1	1	1	1	0	1	1	0	1	0	2	0	1	1	0	0	1	1	0	1	0	0	0	2	0	1	2	0	0	0	0	0	1	0	0	0	1	1	0	1	0	0	1	0	0
JDI_BB_652_07	2	0	1	0	1	1	1	0	0	1	1	0	1	0	2	0	1	0	0	0	1	0	0	1	0	0	0	2	1	1	1	1	0	0	0	1	1	0	0	0	1	0	1	1	0	0	1	0	0
JDI_BB_652_08	0	1	1	0	1	1	1	0	0	1	0	0	1	0	0	0	1	0	0	0	1	0	1	1	0	1	0	2	1	2	1	0	0	0	0	0	1	0	1	0	1	1	1	1	0	0	1	1	0
JDI_BB_652_09	1	1	1	0	0	0	0	1	1	1	0	0	1	0	1	0	0	1	0	0	2	1	1	1	0	1	0	2	1	2	0	1	0	0	0	0	1	0	2	0	0	1	0	1	0	0	1	0	0
JDI_BB_652_10	1	0	1	0	0	1	0	0	1	1	1	0	1	0	1	0	1	0	0	0	0	0	0	0	0	1	0	2	1	1	0	1	0	0	0	1	1	0	1	1	1	2	1	1	0	0	1	0	0
JDI_BB_653_06	0	1	0	0	0	2	0	0	1	0	0	0	0	0	0	1	0	2	1	1	1	1	1	2	0	1	0	1	1	1	2	1	0	1	0	0	0	1	1	1	0	1	1	1	0	0	0	1	1
JDI_BB_653_07	0	2	1	1	0	1	0	0	1	0	0	0	0	0	0	1	0	1	2	1	1	1	1	1	0	0	1	1	1	2	2	1	0	0	0	0	0	1	0	0	0	1	2	1	0	0	0	1	0
JDI_BB_653_08	0	0	0	0	0	2	0	0	1	0	0	0	0	0	0	1	0	1	1	0	1	0	1	1	0	1	1	0	1	1	1	2	0	1	0	0	0	0	0	0	0	1	1	1	0	0	0	1	1
JDI_BB_653_09	0	2	1	0	0	1	0	0	1	0	0	0	0	0	0	1	0	2	2	0	1	1	1	1	0	0	1	0	1	2	2	0	0	0	0	0	0	1	0	0	0	1	1	1	0	0	0	0	0
JDI_BB_653_10	0	0	1	0	0	2	0	0	1	0	0	0	0	0	0	1	0	1	1	1	1	1	2	2	0	0	1	1	1	2	2	0	0	0	0	0	0	1	1	1	0	1	1	1	0	0	0	1	0
JDI_BB_657_06	0	0	2	1	0	1	0	1	1	0	1	0	1	2	1	0	0	0	1	0	1	1	1	2	0	0	1	0	1	2	1	1	1	0	1	1	0	1	0	1	0	1	1	0	1	0	1	2	0
JDI_BB_657_07	0	0	1	1	1	1	0	1	1	0	0	0	1	2	1	0	1	0	1	0	1	0	1	2	0	0	0	0	1	1	0	0	1	0	1	0	0	1	0	1	1	1	1	0	1	0	2	1	1
JDI_BB_657_08	0	0	0	0	1	1	0	0	1	0	1	0	1	2	1	0	0	0	1	0	0	0	1	2	0	0	1	1	2	0	1	1	0	0	0	0	0	1	0	1	0	1	0	0	2	0	1	2	1
JDI_BB_657_09	1	0	2	0	0	1	0	0	1	1	0	0	1	2	1	0	1	0	1	0	1	0	1	2	0	0	0	1	1	0	1	1	1	0	0	0	0	1	0	2	1	1	0	0	2	0	2	2	0
JDI_BB_657_10	0	0	0	1	0	1	0	0	1	0	1	0	1	2	2	0	0	0	1	0	0	0	1	2	0	0	1	1	2	1	0	1	0	0	1	0	0	0	0	1	0	1	0	0	1	0	0	1	1
JDI_BB_658_06	0	0	0	0	0	1	0	1	0	0	1	0	2	1	0	0	0	1	0	2	1	1	0	1	0	0	1	2	0	2	1	0	1	0	0	0	1	2	0	1	0	2	0	1	1	0	2	2	0
JDI_BB_658_07	0	1	0	0	0	1	0	0	0	0	0	0	1	1	0	0	0	1	1	0	0	1	1	0	0	1	0	1	1	2	0	1	1	0	0	0	1	2	0	2	0	2	0	1	1	0	0	2	0
JDI_BB_658_08	0	2	0	1	0	1	0	0	0	0	1	0	0	1	1	0	1	1	1	1	0	1	2	1	0	0	0	1	0	1	0	0	1	0	0	0	0	2	0	1	0	2	0	1	1	0	0	2	0
JDI_BB_658_09	0	0	0	0	0	1	0	1	0	0	1	0	1	1	0	0	0	1	0	2	0	0	1	1	0	0	0	2	0	2	1	0	0	0	0	0	1	2	0	1	0	2	0	0	1	0	2	2	0
JDI_BB_658_10	0	0	0	0	0	2	0	0	0	0	1	0	0	1	0	0	0	1	1	2	1	0	2	1	0	1	0	2	0	2	1	1	0	0	0	0	1	2	0	1	0	1	0	1	1	0	1	2	0
JDI_BB_659_06	0	1	1	1	1	2	1	0	1	0	0	2	1	0	0	1	0	0	0	2	1	0	2	1	1	0	0	2	0	1	2	0	2	1	0	0	0	1	1	1	0	0	0	1	1	1	1	0	1
JDI_BB_659_07	0	1	1	0	1	2	1	0	1	0	0	1	1	0	1	0	0	0	0	1	1	0	2	1	1	1	0	0	1	2	1	1	1	0	0	0	0	2	1	0	1	0	0	1	1	0	1	2	1
JDI_BB_659_08	0	2	0	1	0	2	0	0	0	0	0	2	1	0	1	0	0	0	1	0	1	1	1	1	1	2	1	1	0	1	1	1	1	1	0	0	0	2	0	1	1	0	0	1	1	0	0	1	1
JDI_BB_659_09	0	1	1	1	0	2	1	0	0	0	0	1	0	0	1	0	0	0	0	2	1	1	1	1	1	2	1	1	1	2	1	1	0	0	0	0	0	2	0	1	0	0	0	1	1	1	1	2	1
JDI_BB_659_10	0	2	0	1	0	2	0	0	0	0	0	1	0	0	2	0	0	0	1	1	1	1	0	2	0	0	1	1	1	1	2	0	2	1	0	0	0	1	0	1	0	0	0	1	1	1	0	1	1
JDI_BB_660_06	0	1	0	1	0	1	0	1	1	0	0	0	1	0	0	0	0	1	1	0	0	0	1	1	0	0	0	2	1	2	1	0	1	0	0	0	0	1	0	1	1	2	0	2	0	0	1	0	0
JDI_BB_660_07	2	0	0	0	1	1	0	1	0	0	0	0	1	1	0	0	1	2	1	0	0	0	1	1	0	0	1	1	1	2	1	1	0	0	0	0	0	1	0	2	2	2	0	1	0	0	1	2	1
JDI_BB_660_08	0	0	0	0	1	1	0	1	0	0	1	0	0	1	0	0	0	2	0	0	0	0	1	1	0	1	1	2	1	2	1	0	1	0	1	0	0	1	0	2	0	2	0	2	0	0	1	1	1
JDI_BB_660_09	0	1	0	0	0	1	0	0	1	0	0	0	1	1	0	0	1	0	1	0	0	0	1	2	0	1	1	2	1	2	1	0	1	0	1	0	0	1	0	1	2	1	0	1	1	0	2	2	0
JDI_BB_660_10	2	0	0	1	0	0	0	0	1	0	1	0	0	0	0	0	1	1	1	0	0	0	1	2	0	1	0	2	1	2	1	1	0	0	0	0	0	1	0	2	1	2	0	2	1	0	1	0	0
JDI_BB_662_06	0	0	0	1	0	0	0	1	0	0	0	1	1	0	0	0	1	1	0	2	0	1	1	1	0	0	1	0	1	1	2	2	0	0	0	0	0	0	1	1	0	1	1	1	2	0	1	1	1
JDI_BB_662_07	0	0	0	1	0	0	0	1	0	0	0	1	0	1	1	0	1	0	0	1	0	0	1	1	0	0	1	0	1	1	2	2	0	0	0	1	0	0	1	0	0	1	1	1	0	0	2	0	1
JDI_BB_662_08	0	0	1	1	0	0	0	1	0	0	0	1	1	0	0	0	0	1	0	1	1	1	1	1	0	1	1	1	1	1	2	1	0	0	0	0	0	0	1	2	0	1	0	1	2	0	1	1	1
JDI_BB_662_09	0	0	0	1	0	0	0	1	0	0	0	1	0	0	1	0	1	0	0	0	1	0	1	1	0	1	1	0	1	1	1	1	0	0	0	0	0	1	1	1	0	1	1	1	0	0	1	0	2
JDI_BB_662_10	0	0	0	1	0	0	0	0	0	1	0	1	0	0	2	0	1	1	0	0	1	1	1	1	0	1	1	0	1	1	1	1	1	0	0	1	0	0	0	0	0	1	1	1	2	0	1	0	2
JDI_BB_664_06	0	1	0	1	0	0	0	0	0	0	0	0	1	1	2	1	1	0	1	1	1	1	2	1	0	0	0	1	1	0	1	1	1	0	0	0	0	0	0	1	1	0	1	1	0	0	2	1	1
JDI_BB_664_07	1	0	1	0	0	1	0	0	0	0	0	0	1	1	0	0	1	0	1	1	0	0	2	0	0	0	0	1	0	1	1	1	0	0	0	0	0	0	0	2	1	0	1	1	0	0	2	0	2
JDI_BB_664_08	2	1	0	1	0	0	0	1	0	1	0	0	1	1	1	1	0	0	0	1	1	0	0	1	0	1	0	1	1	0	2	1	0	0	0	0	0	1	0	1	0	0	0	2	1	0	1	1	1
JDI_BB_664_09	1	1	1	1	0	0	0	0	0	1	0	0	1	1	0	0	1	0	0	2	1	1	1	0	0	1	1	1	2	0	2	1	0	0	0	0	0	1	0	2	0	0	1	2	1	0	2	1	1
JDI_BB_664_10	2	0	1	0	0	1	0	0	0	1	0	0	1	1	2	1	1	0	1	1	0	0	2	1	0	1	1	1	1	1	1	1	1	0	0	0	0	0	0	1	0	0	1	1	1	0	2	1	2
JDI_BB_666_06	0	2	0	0	0	0	0	1	1	0	1	1	1	0	1	1	1	0	0	1	1	1	0	0	0	0	0	2	1	0	1	1	1	0	0	0	1	1	0	0	1	0	0	1	0	0	2	1	1
JDI_BB_666_07	0	2	0	0	0	1	0	1	1	0	1	1	0	1	1	0	1	0	1	2	1	0	1	0	1	0	0	2	2	0	1	0	2	0	0	0	1	0	0	0	1	1	0	0	0	0	1	1	1
JDI_BB_666_08	0	1	0	1	0	0	0	1	1	0	0	1	0	0	1	1	1	1	0	1	1	1	1	0	0	0	0	2	1	0	2	0	1	0	0	0	0	0	0	0	1	1	0	0	1	0	2	1	1
JDI_BB_666_09	0	1	0	0	0	0	0	1	0	0	0	0	1	1	1	2	2	0	1	2	1	1	0	0	0	0	0	1	2	0	2	1	1	0	0	1	1	2	0	0	1	0	0	1	1	0	2	1	0
JDI_BB_666_10	0	2	0	1	0	1	0	1	1	0	1	0	1	2	1	0	2	0	0	1	1	1	0	0	1	0	0	1	1	0	2	0	1	0	0	0	1	2	0	0	1	0	0	0	1	0	1	1	0
JDI_BB_669_06	0	1	1	0	1	0	0	0	0	0	0	1	0	1	1	0	1	1	1	2	0	0	0	0	0	0	1	1	2	1	1	0	1	0	0	0	2	0	0	0	1	1	0	0	0	1	2	0	0
JDI_BB_669_07	0	0	1	0	1	0	0	1	0	0	1	1	1	1	2	1	0	2	1	1	1	1	0	0	0	0	1	0	1	2	1	1	0	0	0	1	1	0	0	0	1	1	0	0	0	1	1	0	1
JDI_BB_669_08	0	0	1	0	1	1	0	1	0	0	0	0	0	1	1	0	1	2	1	0	1	1	1	1	0	1	1	0	1	2	1	0	0	0	0	0	1	2	0	1	1	1	0	0	0	1	1	0	0
JDI_BB_669_09	0	1	1	0	1	1	0	0	0	0	1	1	0	2	1	1	0	1	1	0	0	0	1	1	0	0	2	1	1	1	0	0	2	0	0	0	2	1	0	0	0	1	0	0	0	1	1	0	0
JDI_BB_669_10	0	0	1	0	0	0	0	0	0	0	1	1	1	1	1	0	1	2	1	1	1	1	0	1	0	0	1	0	2	2	1	1	0	0	0	1	1	1	0	1	1	1	0	0	0	0	0	0	1
JDI_BB_674_06	0	2	0	0	0	2	0	1	0	0	1	0	1	0	1	0	1	0	1	0	0	1	2	1	0	1	0	1	1	2	2	0	1	0	1	1	1	1	0	1	1	1	1	1	1	0	2	2	0
JDI_BB_674_07	0	2	0	0	1	2	0	1	0	0	1	0	1	0	1	0	2	1	1	0	1	1	1	2	0	2	0	1	1	2	1	0	0	0	0	0	1	1	0	1	1	1	1	1	1	0	1	2	1
JDI_BB_674_08	0	1	0	0	0	1	0	1	0	0	1	0	1	0	1	0	1	1	1	0	0	0	2	2	0	1	0	0	1	0	1	0	0	0	1	1	1	1	0	1	1	1	0	1	2	1	1	2	0
JDI_BB_674_09	0	1	0	0	0	1	0	1	0	0	1	0	1	1	1	0	2	2	1	0	1	1	1	1	0	2	0	1	1	2	2	0	0	0	0	0	1	0	0	1	1	1	0	1	2	0	2	2	1
JDI_BB_674_10	0	1	1	0	1	2	0	1	0	0	1	0	1	1	0	0	1	1	1	0	0	2	1	1	0	2	0	0	1	0	2	0	1	0	0	0	1	0	0	1	1	1	1	1	2	1	1	1	0
JDI_BB_675_06	1	0	2	1	0	0	0	0	1	0	0	0	1	0	1	0	0	1	1	2	0	0	0	0	0	0	0	1	1	2	1	0	1	0	0	0	2	1	0	1	2	1	1	1	0	0	2	0	2
JDI_BB_675_07	1	0	0	1	0	0	0	0	0	0	0	0	2	1	1	0	0	0	1	1	1	0	0	1	1	0	0	2	2	1	0	1	1	1	0	0	0	0	0	1	2	1	1	1	1	0	2	0	1
JDI_BB_675_08	0	0	1	0	1	1	0	0	1	0	0	0	2	0	1	0	0	0	1	0	1	0	0	1	1	0	0	1	2	2	0	2	0	1	0	0	2	0	0	0	2	1	1	1	0	0	2	0	1
JDI_BB_675_09	2	1	0	1	1	1	0	0	0	0	0	1	2	0	1	0	0	1	1	0	1	0	0	2	0	0	0	1	2	1	1	1	0	1	0	0	1	0	0	1	2	1	1	1	0	0	2	0	1
JDI_BB_675_10	1	1	2	1	1	1	0	0	0	0	0	1	2	1	1	0	0	0	1	2	1	1	0	2	0	0	0	2	1	1	1	2	0	1	0	0	0	1	0	1	1	1	1	1	1	0	2	0	2
JDI_BB_676_06	1	1	0	0	1	2	0	0	1	1	0	0	0	0	0	0	1	0	1	0	1	0	0	1	0	0	1	2	1	2	2	1	0	0	0	0	1	1	1	1	0	1	2	1	2	1	1	0	0
JDI_BB_676_07	0	1	0	1	1	2	0	0	1	0	0	1	0	2	1	0	1	0	0	0	0	0	0	1	0	0	1	2	1	2	1	1	1	1	1	1	1	2	1	0	1	1	1	1	2	0	2	0	0
JDI_BB_676_08	1	1	0	0	1	2	0	0	1	1	0	0	0	0	2	0	1	0	1	0	1	1	0	1	0	0	0	2	1	2	2	1	0	0	1	0	0	2	1	0	0	0	2	1	1	0	1	0	0
JDI_BB_676_09	0	0	0	1	1	2	0	0	1	0	0	1	1	0	1	0	1	0	0	0	1	0	1	1	0	0	0	1	1	1	2	1	1	0	1	1	0	2	1	1	1	2	2	1	1	1	1	1	0
JDI_BB_676_10	0	1	0	0	1	2	0	0	1	0	0	1	1	0	0	0	1	1	0	0	1	1	1	0	0	0	1	1	0	2	1	1	0	1	2	1	0	2	1	0	0	0	0	1	0	1	2	0	0
JDI_BB_677_06	0	1	0	0	0	0	0	0	0	0	1	0	0	1	1	1	1	1	0	2	1	0	0	0	0	0	0	1	1	2	1	1	1	0	0	1	2	0	0	1	0	0	1	1	1	0	1	0	0
JDI_BB_677_07	0	0	0	0	1	1	0	0	0	0	0	0	0	1	2	1	1	1	1	2	1	1	0	0	0	0	0	0	1	1	1	1	0	0	0	0	1	0	0	1	1	1	1	1	0	0	0	0	1
JDI_BB_677_08	0	0	0	0	1	1	0	0	0	0	1	0	0	1	1	1	0	1	1	0	1	1	0	0	0	0	0	1	1	2	1	1	0	0	0	0	2	0	0	1	0	0	1	1	1	1	0	0	1
JDI_BB_677_09	0	1	0	0	0	1	0	0	0	0	1	0	0	1	1	0	1	1	1	1	0	0	0	1	0	0	2	1	1	2	1	1	0	0	0	1	2	0	0	1	0	1	1	0	0	0	1	0	2
JDI_BB_677_10	0	0	0	1	1	0	0	0	0	0	1	0	1	1	2	0	1	1	1	0	0	1	1	0	0	0	1	0	1	1	1	1	1	0	0	1	1	0	0	1	1	0	1	0	1	1	0	0	2
JDI_BB_679_06	1	1	0	0	0	1	0	1	0	0	0	0	0	0	0	0	0	0	0	1	1	0	1	1	0	1	0	1	0	1	1	1	0	0	1	1	1	0	1	2	1	1	2	1	1	0	1	0	1
JDI_BB_679_07	1	1	0	1	0	0	0	1	0	0	0	0	1	0	0	0	0	0	0	2	2	0	1	0	0	1	0	0	0	0	1	1	0	0	1	1	0	0	1	2	1	1	2	1	1	0	0	0	1
JDI_BB_679_08	1	0	0	1	0	0	0	1	0	0	0	0	2	0	1	0	0	0	1	1	2	2	2	0	1	1	0	0	0	0	1	1	0	0	1	0	0	0	1	2	0	0	1	2	1	0	0	0	1
JDI_BB_679_09	0	0	0	0	0	1	0	1	0	0	0	0	0	0	1	0	0	0	0	1	1	1	1	0	1	1	0	0	0	0	1	1	1	0	0	1	0	0	0	2	1	0	2	2	1	0	0	0	2
JDI_BB_679_10	1	0	0	1	0	0	0	1	0	0	1	0	0	0	1	0	0	0	0	1	2	2	1	1	1	0	1	0	0	0	1	1	0	0	0	0	0	0	1	2	1	1	1	1	1	0	1	0	1
JDI_BB_682_06	1	0	0	1	0	2	1	0	0	0	0	2	0	0	0	0	0	0	0	0	1	0	2	1	0	0	1	0	1	1	1	0	1	1	0	0	0	0	1	1	2	0	0	2	1	0	1	1	1
JDI_BB_682_07	1	2	0	1	0	0	0	0	0	0	0	2	1	1	1	0	0	0	1	1	1	0	2	1	0	0	1	0	1	2	0	0	0	0	1	0	0	1	0	1	2	1	0	1	2	0	2	1	1
JDI_BB_682_08	0	0	0	0	0	0	1	0	0	0	0	1	0	0	0	0	0	1	0	1	1	0	2	2	0	0	0	0	2	1	2	1	0	1	1	0	0	1	0	1	2	1	0	2	2	0	2	0	1
JDI_BB_682_09	0	1	0	1	0	0	1	0	0	0	0	2	1	1	0	0	0	1	1	2	1	0	2	1	1	0	0	0	1	2	0	1	0	1	0	0	0	1	1	1	2	0	0	0	1	0	0	0	1
JDI_BB_682_10	0	2	0	0	0	2	0	0	0	0	0	1	0	0	1	0	0	0	0	1	1	0	2	2	1	0	0	0	1	2	1	1	0	1	0	0	0	0	0	1	2	0	0	1	1	0	2	0	1
JDI_BB_686_06	0	1	0	1	0	0	0	0	0	0	1	1	2	1	1	0	2	1	1	1	1	0	1	0	0	0	1	0	1	1	0	0	0	1	0	0	1	0	0	1	1	1	0	2	0	0	0	1	1
JDI_BB_686_07	0	0	0	1	0	1	0	1	0	0	1	1	2	1	0	0	2	1	1	1	0	0	1	0	0	0	1	0	2	2	0	1	0	0	0	0	0	0	0	0	1	1	0	2	0	0	1	2	0
JDI_BB_686_08	0	1	1	1	0	0	0	1	0	0	0	0	1	1	1	0	1	1	1	1	1	0	2	0	0	0	0	0	2	1	0	0	0	0	0	0	1	0	0	0	1	1	0	1	1	0	1	2	0
JDI_BB_686_09	0	0	1	1	0	0	0	0	0	0	1	1	0	1	0	0	2	1	2	1	1	0	2	0	0	0	0	0	1	2	0	1	0	1	0	0	0	0	0	0	1	1	0	1	1	0	0	1	0
JDI_BB_686_10	0	0	1	1	0	0	0	0	0	0	1	0	0	1	0	0	1	1	2	1	1	0	2	1	0	0	0	0	1	2	0	1	0	0	0	0	0	0	1	2	1	1	0	2	1	0	0	1	0
JDI_BB_691_06	0	0	0	0	0	1	0	0	0	1	0	1	0	1	0	1	0	1	1	2	0	0	2	1	0	0	1	1	1	0	1	1	2	0	0	0	0	1	0	0	0	1	0	0	0	0	2	0	0
JDI_BB_691_07	0	0	0	0	0	0	0	0	0	0	0	1	1	1	2	1	1	2	1	1	0	0	1	1	0	0	0	1	2	1	1	1	1	0	0	0	0	0	1	0	0	0	0	0	0	0	1	0	0
JDI_BB_691_08	0	0	1	2	0	2	0	0	1	1	0	0	0	2	1	1	0	1	1	2	0	0	2	1	0	0	0	2	1	0	1	1	2	0	0	0	0	1	1	0	1	1	0	0	0	0	1	1	0
JDI_BB_691_09	0	0	0	2	0	0	0	0	1	0	0	1	1	1	0	1	1	0	1	1	0	0	1	1	0	0	1	2	2	0	1	0	1	0	0	0	0	0	1	0	1	0	0	0	0	0	2	1	0
JDI_BB_691_10	0	0	1	2	0	2	0	1	1	0	0	1	0	1	1	1	1	1	1	2	0	0	2	1	0	0	0	2	0	1	1	1	1	0	0	0	0	2	0	0	0	0	0	0	0	0	2	0	1
JDI_BB_6970_01	0	0	0	0	0	1	0	0	0	0	0	0	1	0	0	0	1	1	0	1	0	0	0	0	0	0	1	2	1	2	0	0	1	0	0	0	1	0	1	0	1	1	0	2	0	2	1	1	1
JDI_BB_715_06	1	0	0	1	0	0	1	1	0	0	0	0	1	0	1	1	1	1	2	0	1	1	2	0	0	0	0	1	0	1	0	0	0	0	1	0	2	0	0	2	1	1	1	1	1	0	1	2	1
JDI_BB_715_07	1	0	1	1	0	1	1	1	1	0	0	0	0	0	1	1	0	2	2	0	1	1	2	0	0	0	0	1	0	1	0	1	1	0	1	0	2	1	0	1	1	2	2	1	1	0	2	2	2
JDI_BB_715_08	1	0	1	1	0	1	1	0	1	0	0	0	0	1	1	1	2	2	2	0	1	1	2	0	0	0	1	0	0	1	0	0	1	1	0	0	2	0	0	2	1	2	1	0	1	0	1	2	2
JDI_BB_715_09	0	1	0	1	0	0	1	0	1	1	0	0	2	0	1	1	0	1	1	0	1	1	1	1	0	0	1	0	0	1	0	1	0	1	0	0	2	1	0	1	0	2	1	1	1	0	1	2	1
JDI_BB_715_10	0	0	1	1	0	0	0	0	1	1	1	0	2	1	1	0	2	0	1	0	1	1	1	0	0	0	0	1	0	1	0	1	1	0	1	0	2	1	0	1	1	2	2	1	0	0	2	2	2
JDI_BB_716_01	0	0	0	1	0	0	0	0	0	0	0	0	1	1	0	0	0	0	1	1	1	0	0	1	0	0	0	2	1	0	1	1	0	1	0	0	0	2	1	1	0	1	1	0	1	0	1	1	1
JDI_BB_716_02	0	0	0	1	0	0	0	0	0	0	0	0	1	1	0	1	0	0	1	2	0	0	0	0	0	0	1	1	0	0	0	1	0	1	0	0	0	1	1	1	1	2	1	0	0	0	0	1	1
JDI_BB_716_03	1	0	0	1	0	1	0	0	0	0	0	0	0	1	0	0	0	1	1	2	0	1	0	1	0	0	0	2	1	0	0	1	0	0	0	0	0	2	1	1	1	1	1	0	0	1	0	0	1
JDI_BB_716_04	1	0	0	1	0	1	0	0	0	0	0	0	0	1	1	1	0	0	1	2	1	0	0	1	0	0	1	2	1	0	0	1	0	0	0	0	0	2	1	1	0	0	1	1	1	1	1	0	1
JDI_BB_716_05	1	0	0	1	0	0	0	0	0	0	0	0	1	1	0	1	0	1	1	2	0	1	0	1	0	0	1	2	1	0	0	1	0	0	0	0	0	2	1	1	1	1	1	1	0	0	0	1	1
JDI_BB_719_06	1	0	1	0	0	1	0	0	0	0	0	1	0	1	2	1	1	2	2	1	1	0	2	1	0	1	1	1	1	1	0	0	0	0	1	1	0	1	0	2	2	1	1	1	0	1	1	1	1
JDI_BB_719_07	1	1	1	0	0	1	0	1	0	0	0	1	0	2	2	1	1	0	1	0	0	0	2	1	0	1	0	2	2	0	0	1	0	0	1	1	1	1	1	2	1	1	1	0	2	1	1	0	0
JDI_BB_719_08	1	1	1	0	0	1	0	1	0	0	0	1	0	2	2	0	1	0	1	2	0	0	2	1	0	1	1	1	1	0	0	0	0	0	1	1	1	1	0	2	2	0	0	1	2	1	2	1	0
JDI_BB_719_09	1	1	2	0	0	0	0	1	0	0	0	1	1	1	2	0	1	2	0	1	1	0	2	0	0	1	0	1	1	0	0	0	0	0	1	1	1	0	1	0	1	0	1	0	1	1	1	1	1
JDI_BB_719_10	1	1	1	0	0	0	0	0	0	0	0	1	0	1	2	0	1	1	1	0	1	0	2	0	0	1	0	2	0	0	0	1	0	0	0	1	1	0	0	1	1	1	2	0	1	1	2	0	1
JDI_BB_731_06	0	1	1	0	0	0	0	0	0	0	0	1	1	1	1	2	0	1	0	0	1	0	1	1	0	0	1	0	1	2	0	0	1	0	0	0	0	0	0	1	0	1	0	1	1	0	2	2	1
JDI_BB_731_07	0	0	1	1	0	1	0	0	0	0	0	1	1	1	2	1	0	1	0	1	1	0	1	1	0	0	1	0	0	2	0	0	0	0	0	0	1	0	0	0	0	2	0	1	0	0	1	2	1
JDI_BB_731_08	0	0	1	0	0	0	0	0	0	0	0	1	0	0	2	0	0	1	0	1	1	0	0	1	0	0	1	0	0	2	1	0	1	0	0	0	1	0	0	0	0	1	0	1	0	0	1	2	1
JDI_BB_731_09	0	0	1	1	0	1	0	0	0	0	0	1	1	1	2	2	0	1	1	0	1	0	0	1	0	0	1	0	1	2	1	0	0	0	0	0	1	0	0	1	1	2	0	1	1	0	1	2	1
JDI_BB_731_10	0	0	1	1	0	0	0	0	0	0	0	1	0	1	1	1	0	1	0	0	0	0	0	1	0	0	1	0	1	2	0	0	1	0	0	0	1	0	0	0	0	2	0	1	1	0	2	2	2
JDI_BB_741_06	0	0	0	1	0	1	0	1	0	0	0	1	0	1	1	0	0	1	0	2	0	0	1	1	0	1	1	0	1	1	1	1	1	0	1	0	1	2	1	2	2	0	0	1	1	1	1	1	1
JDI_BB_741_07	0	0	1	1	0	2	0	0	0	0	0	1	0	1	2	0	0	1	0	1	0	0	1	0	0	0	0	0	1	1	1	1	1	1	1	0	1	1	0	2	1	0	1	2	0	1	1	1	1
JDI_BB_741_08	0	2	0	1	0	1	0	0	0	1	0	1	0	1	1	0	0	1	0	1	1	1	1	1	0	0	1	0	1	1	2	1	1	0	1	0	1	1	1	2	1	0	1	1	1	1	1	1	0
JDI_BB_741_09	0	0	1	1	0	1	0	1	0	0	0	1	0	1	2	0	0	1	0	1	1	0	1	1	0	1	1	0	1	1	2	1	1	1	1	0	1	0	1	2	1	0	1	2	0	1	1	1	1
JDI_BB_741_10	0	1	1	1	0	1	0	1	0	0	0	1	0	1	2	0	0	1	0	2	2	1	1	0	0	0	1	0	1	1	1	1	1	0	1	0	1	1	1	2	1	1	1	1	1	1	2	1	1
JDI_BB_746_06	0	0	1	0	0	1	0	1	0	0	0	1	1	1	1	0	1	1	0	0	0	1	1	1	0	1	0	1	1	1	1	2	1	0	0	0	0	0	2	1	0	1	1	1	0	0	2	2	1
JDI_BB_746_07	1	0	2	1	0	2	0	0	0	0	0	2	1	1	0	0	2	1	0	2	0	0	0	2	0	0	1	1	2	1	0	1	1	0	0	0	0	1	1	1	0	1	1	1	0	0	1	1	1
JDI_BB_746_08	0	0	2	2	0	1	0	0	0	0	0	0	1	1	0	0	2	1	0	2	0	1	0	2	0	0	1	0	2	0	0	1	1	0	0	0	1	0	2	1	0	0	0	1	0	0	2	2	2
JDI_BB_746_09	1	0	2	1	0	2	0	0	0	0	0	2	1	1	0	1	2	1	0	2	0	0	0	2	0	1	1	0	1	0	1	2	1	0	0	0	1	0	2	1	0	1	0	1	0	0	2	1	1
JDI_BB_746_10	0	0	2	0	0	2	0	1	0	0	0	1	1	1	0	1	1	1	0	1	0	0	0	2	0	0	0	1	0	1	1	1	1	0	0	0	0	0	2	1	0	0	1	1	0	0	2	2	2
JDI_BB_752_01	0	2	0	1	0	1	0	0	0	0	1	0	0	1	0	0	1	2	1	1	1	0	0	1	0	0	0	1	0	1	0	1	0	1	0	0	0	2	2	1	0	2	1	2	1	0	1	1	2
JDI_BB_752_02	0	1	0	0	1	1	0	0	0	0	1	0	2	1	0	0	1	2	1	1	0	0	1	1	0	0	0	1	0	1	1	1	1	1	0	0	0	2	1	0	1	1	1	1	1	0	1	2	1
JDI_BB_752_03	0	1	0	0	1	1	0	0	0	0	1	0	0	1	0	0	0	1	1	1	1	0	0	1	0	0	1	1	0	0	0	1	1	1	0	0	1	2	1	0	0	2	0	1	2	0	1	1	2
JDI_BB_752_04	0	1	0	1	1	2	0	0	0	0	1	0	1	1	0	0	1	2	1	1	1	0	0	1	0	0	0	1	0	0	1	0	0	1	0	0	1	2	1	1	1	1	0	2	1	0	1	1	2
JDI_BB_752_05	0	1	0	1	0	1	0	0	0	0	1	0	1	1	0	0	1	2	1	1	0	0	1	1	0	0	0	1	1	0	1	0	1	1	0	0	1	2	2	0	0	1	0	2	1	0	1	2	1
JDI_BB_753_06	0	2	0	0	0	1	0	0	0	0	0	0	0	0	1	0	0	1	0	0	0	0	2	0	0	0	1	1	0	2	0	0	2	0	0	0	1	1	0	2	1	1	0	1	0	1	1	1	1
JDI_BB_753_07	0	0	0	0	0	1	0	0	0	0	0	0	0	0	0	0	0	0	1	0	0	0	2	0	0	0	1	2	0	2	0	0	1	0	0	0	1	0	0	2	0	0	0	1	1	1	2	1	0
JDI_BB_753_08	2	2	0	1	0	2	0	1	0	0	0	0	0	0	0	0	0	0	0	1	0	0	2	1	0	0	1	2	1	2	0	0	1	0	0	0	1	0	0	1	0	0	0	1	1	0	2	2	1
JDI_BB_753_09	2	1	0	0	0	1	0	1	0	0	0	0	1	0	1	0	0	1	1	1	0	0	2	0	0	0	1	1	1	2	0	1	1	0	0	0	1	0	0	2	0	1	0	1	1	1	0	1	0
JDI_BB_753_10	1	0	0	1	0	2	0	0	0	0	0	0	0	0	0	0	0	0	0	0	0	0	2	1	0	0	0	1	1	2	0	1	1	0	0	0	1	1	0	2	1	0	0	1	1	1	1	2	1
JDI_BB_764_06	0	1	1	1	0	1	0	1	0	0	1	0	1	1	0	0	0	2	0	1	1	0	1	1	0	0	1	0	1	2	1	0	0	1	0	1	0	1	0	1	0	2	1	1	1	0	2	2	0
JDI_BB_764_07	0	0	1	1	0	0	0	1	0	0	1	0	1	1	1	0	0	0	0	1	2	0	0	2	0	0	1	0	1	2	1	0	0	2	0	1	0	2	0	1	0	1	2	1	1	0	1	2	1
JDI_BB_764_08	0	0	1	1	0	0	0	2	0	0	0	0	1	0	0	0	0	1	0	2	1	0	0	2	0	0	1	0	0	2	1	1	0	1	0	1	0	1	0	1	1	1	1	1	0	1	2	1	1
JDI_BB_764_09	0	1	1	1	0	0	0	2	0	0	1	0	1	1	1	0	0	1	0	2	2	0	1	2	0	0	1	0	0	2	1	1	0	1	0	0	0	2	0	1	0	1	1	1	2	1	1	1	1
JDI_BB_764_10	0	1	0	1	0	0	0	1	0	0	0	0	1	0	1	0	1	1	0	2	1	0	1	0	0	0	1	0	0	2	1	0	0	1	0	0	0	2	0	0	0	1	1	1	1	0	2	1	1
JDI_BB_777_06	0	0	1	1	1	1	0	0	0	0	0	1	1	1	1	0	1	1	0	2	1	0	0	1	0	0	1	2	1	1	2	2	0	0	0	0	1	0	0	2	2	1	1	1	1	1	1	2	0
JDI_BB_777_07	0	0	1	1	1	0	0	0	0	0	0	1	0	1	1	0	1	0	0	1	1	0	1	2	0	0	2	1	1	1	2	2	0	0	0	0	1	0	0	2	1	2	1	0	0	1	0	1	0
JDI_BB_777_08	0	0	1	1	1	1	0	0	0	0	0	1	0	1	1	0	1	0	0	1	0	0	1	1	0	0	1	2	1	0	1	1	0	0	0	0	0	1	0	2	2	1	1	0	0	1	1	1	0
JDI_BB_777_09	0	0	1	1	1	1	0	0	0	0	0	1	1	1	1	0	0	0	0	0	0	0	0	2	0	0	1	2	1	1	1	1	0	0	0	0	1	0	1	2	0	2	1	0	0	0	1	1	0
JDI_BB_777_10	0	0	1	1	1	1	0	0	0	0	0	1	0	1	0	0	1	0	0	2	0	0	1	2	0	0	1	1	1	0	2	2	0	1	0	0	0	0	0	2	1	1	1	2	0	1	0	1	0
JDI_BB_803_01	0	0	0	2	0	1	0	0	0	1	1	0	2	0	1	0	0	0	1	1	1	0	1	1	0	1	1	1	0	1	1	1	0	1	0	0	1	1	0	1	0	2	1	2	0	1	1	0	1
JDI_BB_803_02	1	0	0	2	0	0	0	0	0	1	1	0	2	0	1	0	0	0	1	0	1	0	1	1	0	0	0	1	0	0	1	1	0	1	0	0	1	0	0	1	1	2	2	1	0	1	2	0	1
JDI_BB_803_03	0	0	0	2	0	1	0	0	0	1	0	0	2	0	0	1	0	1	0	1	1	0	1	1	0	1	0	1	1	0	2	2	0	1	0	0	1	1	0	0	0	1	1	1	0	0	2	1	1
JDI_BB_803_04	1	0	0	2	0	1	0	0	0	1	0	0	2	0	2	1	0	1	0	1	1	0	1	1	0	2	0	1	1	0	1	2	0	1	0	0	1	0	0	0	1	2	1	1	0	0	1	1	1
JDI_BB_803_05	0	0	0	2	0	1	0	0	0	1	0	0	2	0	0	1	0	1	1	1	1	0	1	1	0	1	1	0	1	1	1	0	0	1	0	0	1	1	0	0	1	1	1	1	0	0	1	0	1
JDI_BB_804_06	0	0	2	1	0	1	0	1	0	0	0	0	1	1	1	0	1	1	0	1	0	0	0	0	0	0	0	1	2	2	1	0	2	1	0	0	0	1	0	1	0	2	2	1	1	1	2	1	0
JDI_BB_804_07	0	0	1	1	0	1	1	0	0	0	0	1	1	1	2	1	0	1	0	1	1	0	0	0	0	0	1	1	1	2	1	0	1	1	0	1	0	0	0	1	0	2	1	1	1	0	2	1	0
JDI_BB_804_08	0	0	2	1	2	1	0	1	1	0	0	0	1	1	2	1	0	0	0	2	0	0	0	0	0	0	0	1	1	1	1	0	2	1	0	0	0	1	0	1	0	2	1	1	1	1	2	1	0
JDI_BB_804_09	0	0	1	0	0	0	1	0	0	0	0	1	1	1	1	0	1	1	0	2	1	0	0	0	0	0	1	1	1	2	1	1	2	1	0	1	0	1	0	1	0	2	1	1	1	1	2	1	0
JDI_BB_804_10	0	0	1	0	0	1	1	1	0	0	0	0	1	1	2	0	1	0	0	1	1	0	0	0	0	0	1	0	1	2	1	0	1	1	0	0	0	0	0	1	0	1	1	0	0	1	2	1	0
JDI_BB_808_01	0	0	0	0	0	0	1	1	0	0	0	0	0	2	0	0	0	2	1	1	1	0	0	1	0	0	0	1	0	2	2	1	1	0	0	0	0	1	0	0	1	1	1	2	0	0	0	0	1
JDI_BB_808_02	0	0	2	1	0	1	1	0	0	0	0	0	0	2	0	0	0	1	1	1	1	0	0	1	0	0	0	0	1	2	1	1	1	0	1	0	0	1	0	1	1	1	1	2	1	0	0	0	1
JDI_BB_808_03	0	0	1	0	0	1	1	0	0	0	0	0	0	1	0	0	0	1	1	1	1	0	0	1	0	0	0	1	0	1	1	1	1	0	0	0	0	1	0	0	0	1	1	2	0	0	1	0	1
JDI_BB_808_04	0	0	2	1	0	1	1	0	0	0	0	0	0	1	1	0	0	1	1	1	1	0	0	1	0	0	0	2	0	1	0	0	1	0	0	0	0	1	0	0	1	2	1	2	0	0	1	0	1
JDI_BB_808_05	0	0	1	1	0	1	0	1	0	0	0	0	0	2	0	0	1	2	0	1	1	0	0	1	0	0	0	1	1	2	1	0	1	0	1	0	0	1	0	1	1	0	0	1	0	0	1	0	1
JDI_BB_8110_01	1	0	0	1	0	2	1	0	0	0	0	2	0	0	0	0	0	0	0	0	1	0	2	1	0	0	1	0	1	1	1	0	1	1	0	0	0	0	1	1	2	0	0	2	1	0	1	1	1
JDI_BB_816_01	1	0	0	0	1	0	1	0	0	2	0	2	1	1	2	0	1	1	0	2	1	1	1	1	0	1	0	1	2	1	2	0	1	0	1	1	1	1	0	1	0	0	0	2	0	1	0	2	0
JDI_BB_816_02	1	0	0	1	0	0	1	0	0	1	0	1	1	1	0	0	0	1	0	1	0	2	1	1	0	0	1	1	2	1	1	0	0	0	0	1	1	1	0	1	0	0	1	2	1	1	0	1	1
JDI_BB_816_03	1	1	0	0	1	0	1	0	0	2	0	2	0	1	2	0	1	1	1	1	1	1	0	1	0	1	0	2	1	1	1	0	0	0	1	0	1	1	1	0	0	1	1	1	1	1	0	1	0
JDI_BB_816_04	0	1	0	1	2	0	0	0	0	1	0	1	0	1	1	0	0	2	2	1	1	2	0	1	0	0	1	2	1	0	2	0	0	0	0	1	2	0	2	2	1	1	0	2	1	0	0	1	0
JDI_BB_816_05	1	0	0	1	0	0	0	0	0	1	0	2	0	1	2	0	0	0	1	1	1	0	0	1	0	1	1	0	2	2	2	0	0	0	1	0	0	1	1	1	0	1	0	2	0	0	0	2	0
JDI_BB_818_01	0	0	1	1	0	1	1	0	0	1	0	1	0	1	2	0	1	1	0	2	1	0	1	1	0	0	0	1	1	1	0	1	0	0	0	0	1	0	0	1	0	0	0	2	0	0	2	2	2
JDI_BB_818_02	0	0	0	0	0	1	1	0	0	1	0	1	0	1	2	0	1	1	0	0	0	0	1	1	0	0	1	1	1	1	2	1	1	0	0	0	1	1	0	2	0	1	0	2	1	0	1	2	1
JDI_BB_818_03	0	0	0	1	0	1	0	1	0	1	0	1	0	1	2	0	0	1	0	1	0	0	1	1	0	0	0	0	0	1	0	1	1	0	0	0	0	1	0	1	0	0	1	1	0	0	0	2	1
JDI_BB_818_04	0	0	1	0	0	1	1	1	0	1	0	1	0	0	2	0	0	0	0	2	0	0	1	1	0	0	1	1	1	2	1	1	0	1	0	0	1	1	0	2	0	1	1	2	1	0	1	2	2
JDI_BB_818_05	0	0	1	1	0	1	0	0	0	1	0	1	0	1	2	0	0	0	0	0	1	0	1	1	0	0	0	1	1	2	0	1	0	0	0	0	0	0	0	2	0	0	1	2	1	0	0	2	1
JDI_BB_820_06	0	0	0	0	1	2	1	1	0	0	1	0	2	1	1	0	0	1	1	1	0	0	0	1	0	0	0	0	0	0	0	1	2	0	2	0	0	0	0	1	0	2	1	0	1	1	1	0	0
JDI_BB_820_07	1	0	1	0	0	1	2	0	0	1	1	0	2	1	1	0	1	1	0	2	0	0	1	1	0	0	0	0	0	1	1	1	1	0	2	0	0	0	0	0	0	2	2	1	2	1	2	0	0
JDI_BB_820_08	1	0	1	0	0	1	0	1	0	1	1	1	2	1	0	0	0	1	1	1	0	0	1	1	0	0	0	0	0	0	0	1	1	0	1	0	0	0	0	0	0	1	0	2	1	2	1	0	1
JDI_BB_820_09	1	0	0	0	0	2	1	2	0	1	1	0	2	2	1	0	0	0	0	2	0	1	0	1	0	0	0	0	0	0	0	1	0	0	2	0	0	0	0	0	0	1	1	0	1	0	1	0	0
JDI_BB_820_10	1	0	2	0	0	1	1	0	0	1	0	0	2	2	0	0	1	0	1	1	0	1	1	0	0	0	0	0	0	1	0	1	2	0	2	0	0	0	0	1	0	1	1	0	1	1	2	0	0
JDI_BB_821_06	1	1	0	1	0	1	1	0	0	1	0	0	0	1	1	0	0	1	2	2	1	0	1	2	0	1	0	1	0	1	0	0	0	0	0	0	0	0	0	0	1	1	1	2	1	0	1	0	1
JDI_BB_821_07	1	1	0	0	0	1	1	0	0	1	0	1	1	1	1	0	1	1	1	2	1	0	1	2	0	0	0	1	1	1	1	0	0	0	0	0	0	0	0	0	1	1	1	2	1	0	0	0	1
JDI_BB_821_08	2	0	0	0	0	2	1	0	0	1	0	0	1	1	1	0	0	1	1	2	1	0	1	1	0	1	0	2	1	1	0	1	0	0	0	0	1	0	0	0	1	2	1	1	1	0	2	0	1
JDI_BB_821_09	1	1	0	1	0	0	0	0	0	1	0	1	0	1	0	0	1	2	2	2	1	0	1	1	0	0	0	1	2	1	0	1	0	0	0	0	0	0	0	0	1	2	1	1	1	0	0	0	1
JDI_BB_821_10	1	1	0	1	0	1	1	0	0	1	0	0	0	1	1	0	0	1	2	2	1	0	1	2	0	1	0	1	0	1	0	0	0	0	0	0	0	0	0	0	1	1	1	2	1	0	1	0	1
JDI_BB_825_06	0	0	0	1	1	1	1	0	1	1	0	2	1	2	0	1	1	0	0	2	1	0	1	2	0	0	1	1	1	1	1	0	0	0	0	1	0	2	1	0	0	0	0	0	1	0	0	2	1
JDI_BB_825_07	0	0	0	1	1	1	0	0	0	0	0	1	0	2	1	1	1	0	2	1	1	0	1	2	0	0	1	1	1	1	2	0	0	0	1	0	0	1	0	1	0	0	0	0	1	1	0	2	2
JDI_BB_825_08	0	0	0	0	0	1	1	0	0	0	0	1	1	2	2	1	2	0	0	1	1	0	1	2	0	0	0	1	1	1	2	0	0	0	1	0	0	0	0	0	1	0	0	1	0	0	0	2	2
JDI_BB_825_09	0	1	0	1	1	1	0	0	0	0	0	1	0	2	1	0	0	0	2	1	2	0	1	2	0	0	1	2	1	0	1	0	0	0	1	0	1	2	1	1	0	0	0	1	1	1	0	2	1
JDI_BB_825_10	0	0	0	1	1	1	1	0	0	0	0	2	1	2	0	0	0	0	0	1	1	0	1	2	0	0	1	1	1	1	1	0	0	0	0	1	0	1	1	0	1	0	0	0	1	0	0	2	2
JDI_BB_828_06	1	0	0	1	0	1	1	0	2	0	0	1	1	0	1	0	1	0	1	0	1	0	1	2	0	0	1	2	1	1	0	2	0	0	0	0	1	0	0	0	0	1	1	2	0	1	0	1	1
JDI_BB_828_07	1	0	0	0	0	1	0	1	2	0	0	1	1	0	2	1	1	1	2	0	1	0	1	2	0	0	0	2	1	1	2	1	2	0	0	0	1	2	1	0	0	0	1	2	0	0	0	1	1
JDI_BB_828_08	0	0	1	1	0	1	1	1	2	0	0	1	1	0	2	0	2	2	1	0	0	2	1	2	0	0	1	2	1	1	1	2	0	0	0	1	0	1	1	0	0	0	1	0	0	1	0	1	1
JDI_BB_828_09	0	0	0	0	0	1	0	1	2	0	0	1	1	0	1	0	2	2	1	0	0	2	1	2	0	0	1	2	1	2	2	2	0	1	0	1	1	1	0	0	0	0	1	1	0	1	0	1	1
JDI_BB_828_10	0	0	1	1	0	2	1	1	1	1	0	0	0	0	2	1	2	0	0	0	0	0	2	2	0	0	1	2	1	2	0	1	1	0	0	1	1	0	1	0	0	2	1	2	0	0	0	1	1
JDI_BB_8280_01	0	0	1	0	0	1	1	0	1	1	0	0	1	0	2	0	1	1	0	0	1	1	1	2	0	0	0	2	1	1	2	0	1	1	0	1	1	2	0	0	0	2	1	2	0	0	0	1	1
JDI_BB_834_01	0	0	0	1	0	1	0	2	1	0	1	0	0	0	1	0	0	1	0	1	1	0	0	1	0	0	1	2	1	1	0	2	1	1	0	0	1	1	0	0	1	0	0	1	0	0	2	0	0
JDI_BB_834_02	0	0	0	1	0	1	0	1	0	0	1	0	1	0	1	0	1	1	0	1	1	0	1	1	0	0	1	2	1	2	1	1	2	1	0	0	0	0	0	1	0	1	0	1	0	0	1	1	0
JDI_BB_834_03	0	0	0	1	0	1	0	2	1	0	1	0	0	0	1	0	0	1	0	0	1	0	0	2	0	1	1	2	2	2	1	1	0	1	0	0	0	1	0	0	1	1	1	1	0	0	0	0	0
JDI_BB_834_04	0	0	0	2	0	0	0	1	1	0	1	0	1	0	1	0	0	1	0	1	1	0	1	1	0	0	2	2	1	2	0	1	1	1	0	0	0	0	0	1	0	1	1	1	0	0	0	0	0
JDI_BB_834_05	0	0	0	1	0	2	0	2	0	0	2	0	0	0	1	0	2	1	0	1	1	0	0	1	0	0	2	2	1	1	0	1	1	1	0	0	0	0	0	0	0	0	1	1	0	0	0	1	0
JDI_BB_8350_01	1	1	1	1	0	1	0	0	0	1	0	0	0	0	1	0	1	0	0	2	0	0	1	1	0	1	0	0	0	1	1	0	1	2	0	0	1	2	0	0	1	1	1	1	1	1	0	1	2
JDI_BB_837_01	0	0	0	1	0	1	0	0	1	0	0	2	1	1	1	1	0	1	1	1	0	0	2	0	0	1	2	1	1	2	1	1	0	0	0	0	0	1	0	1	1	1	1	0	1	1	1	2	0
JDI_BB_837_02	0	0	0	0	0	1	0	0	0	0	0	1	1	1	1	2	1	0	1	2	1	0	2	1	0	1	1	2	1	2	2	1	1	0	0	0	0	0	0	1	1	1	0	0	0	1	2	1	0
JDI_BB_837_03	0	0	0	1	0	2	0	0	0	0	1	0	1	0	1	2	1	1	1	2	0	0	2	1	0	0	1	2	1	2	2	2	0	0	0	0	0	0	0	2	1	1	1	0	1	2	1	1	0
JDI_BB_837_04	0	0	0	0	0	2	0	0	0	0	0	1	0	1	1	2	0	0	0	2	0	0	1	1	0	1	1	2	1	2	2	1	1	1	0	1	0	0	0	1	1	1	1	1	0	0	2	2	0
JDI_BB_837_05	0	0	0	0	0	1	0	0	1	0	0	2	1	1	1	1	1	0	1	1	0	0	2	1	0	2	1	1	1	2	1	0	1	0	0	0	0	1	0	1	1	1	2	0	0	1	1	1	0
JDI_BB_839_01	0	0	0	1	1	0	0	0	0	0	0	0	0	1	1	0	1	0	0	1	1	1	0	2	0	0	0	0	0	1	0	0	1	0	1	0	1	1	0	1	1	1	2	1	0	0	1	0	1
JDI_BB_839_02	1	0	0	1	1	2	0	0	0	0	0	0	0	0	1	1	0	0	0	1	2	0	0	2	0	0	0	0	1	1	1	1	0	0	0	1	1	2	1	0	2	1	1	2	1	0	2	1	0
JDI_BB_839_03	1	0	0	0	1	1	0	0	0	0	0	0	0	0	1	0	0	0	0	1	1	0	0	2	0	0	0	0	1	1	1	0	0	0	0	1	0	1	1	0	0	2	2	0	0	0	0	0	0
JDI_BB_839_04	0	1	0	0	1	0	0	0	0	0	0	0	0	1	1	0	1	0	0	1	2	0	0	2	0	0	0	0	0	1	1	1	1	0	1	0	0	1	1	1	0	1	2	2	1	0	2	1	0
JDI_BB_839_05	1	1	0	1	1	1	0	0	0	0	0	0	0	0	1	1	0	0	0	1	1	1	0	2	0	0	0	0	1	1	1	1	0	0	1	0	0	2	1	1	0	1	2	2	0	0	2	0	0
JDI_BB_840_06	0	1	0	0	0	1	0	2	0	0	1	0	0	1	1	0	1	1	0	1	0	1	1	1	0	0	1	1	1	2	1	2	1	1	0	0	1	0	0	0	1	0	2	0	0	0	1	1	0
JDI_BB_840_07	1	1	0	1	1	2	0	1	0	0	1	0	0	1	1	1	1	1	0	1	0	0	2	1	1	1	1	1	1	2	0	0	1	1	0	0	1	0	1	0	1	1	0	1	0	0	1	0	0
JDI_BB_840_08	1	1	0	1	1	2	0	0	0	0	1	0	0	1	1	0	0	1	0	2	0	1	1	1	0	1	0	1	0	2	0	2	1	0	0	0	1	0	0	0	0	1	1	0	0	0	1	1	0
JDI_BB_840_09	1	1	0	1	1	2	0	0	0	0	1	0	0	1	1	0	0	1	0	2	0	1	1	1	0	1	0	1	0	2	0	2	1	0	0	0	1	0	0	0	0	1	1	0	0	0	1	1	0
JDI_BB_840_10	0	1	1	0	1	1	0	0	0	0	1	0	0	1	1	1	0	1	0	2	1	0	1	1	1	0	0	1	0	2	1	2	2	1	0	0	1	2	0	0	0	1	2	0	0	0	1	1	1
JDI_BB_841_06	0	0	1	0	1	0	0	1	0	0	0	0	1	1	2	0	2	1	1	2	0	0	1	0	0	0	0	2	0	1	0	2	2	0	0	0	0	0	0	1	2	1	1	0	1	0	1	0	1
JDI_BB_841_07	0	0	0	1	0	1	1	1	0	0	0	0	0	1	2	1	2	1	0	1	0	0	0	0	0	0	0	2	0	1	0	0	2	0	0	0	0	1	0	0	1	1	1	0	1	0	2	0	0
JDI_BB_841_08	0	0	1	1	1	0	0	1	0	0	0	0	1	1	1	0	1	2	1	0	0	0	0	0	0	0	0	1	1	1	0	2	1	0	0	0	0	0	0	0	2	0	0	0	0	0	1	0	1
JDI_BB_841_09	0	0	0	0	1	1	0	1	1	0	0	0	0	1	2	0	2	2	0	0	0	0	1	0	0	0	0	2	1	1	1	2	0	0	0	0	0	2	0	1	1	0	0	0	1	0	1	0	0
JDI_BB_841_10	0	0	1	1	1	0	0	1	1	0	0	0	1	2	1	1	1	0	1	1	0	0	1	0	0	0	0	1	1	1	0	1	1	0	0	0	0	0	0	1	0	2	1	1	1	0	2	0	1
JDI_BB_860_06	0	0	0	1	1	1	0	1	1	0	0	0	0	1	2	0	1	0	0	2	1	1	0	1	0	0	1	1	1	1	0	0	2	0	0	1	1	2	0	1	1	1	0	1	2	0	0	0	1
JDI_BB_860_07	0	0	1	1	1	1	0	0	1	0	0	0	0	1	1	0	0	1	0	1	1	1	0	1	0	0	1	2	0	0	1	0	2	0	0	0	1	2	0	1	1	0	0	1	1	0	1	0	1
JDI_BB_860_08	0	0	0	1	1	1	0	0	1	0	0	0	0	1	0	0	0	0	0	2	1	1	0	1	0	0	0	1	0	0	1	1	1	0	0	1	0	2	0	2	1	0	0	2	2	0	1	1	1
JDI_BB_860_09	0	0	1	1	1	1	0	1	0	0	0	0	0	1	0	0	1	1	0	2	1	1	0	1	0	0	0	2	0	0	0	1	2	0	0	0	1	2	0	1	1	0	0	1	1	0	1	1	1
JDI_BB_860_10	0	0	1	1	1	1	0	1	1	0	0	0	0	1	0	0	1	0	0	1	1	1	0	1	0	0	1	1	1	1	1	1	1	0	0	1	1	2	0	2	1	0	0	2	2	0	0	0	1
JDI_BB_863_01	0	0	0	1	0	1	0	0	0	0	1	0	1	1	1	0	0	1	2	1	0	0	0	2	0	0	0	1	0	1	1	1	1	0	1	0	2	0	0	0	0	1	2	1	2	0	1	1	1
JDI_BB_863_02	0	0	0	1	0	0	0	0	0	0	0	0	1	0	2	0	0	0	1	1	1	0	1	1	0	0	1	1	0	1	1	0	0	0	1	0	2	0	0	1	0	1	2	1	1	0	1	2	0
JDI_BB_863_03	0	0	0	1	0	1	1	1	0	1	0	0	1	1	1	0	0	2	2	1	1	0	0	2	0	0	0	1	0	0	1	1	0	0	1	0	1	0	0	0	0	1	1	1	2	0	2	1	1
JDI_BB_863_04	0	0	0	1	0	1	0	0	0	1	0	1	1	1	1	0	0	1	2	1	1	0	0	1	0	0	1	1	0	1	1	0	0	0	0	0	2	1	0	0	0	1	2	1	1	0	2	2	0
JDI_BB_863_05	0	1	0	1	0	1	0	1	0	1	1	1	1	1	2	0	0	1	2	1	1	0	0	1	0	0	1	2	0	0	1	0	0	1	0	0	0	1	0	1	0	1	1	1	2	0	1	2	1
JDI_BB_8640_01	1	1	0	0	0	0	0	1	0	0	0	0	0	0	0	0	0	1	1	1	0	1	1	2	0	1	1	1	1	0	1	0	1	0	0	0	1	1	0	2	1	1	0	1	1	0	1	1	1
JDI_BB_8640_02	0	0	0	0	0	0	0	1	0	1	0	1	1	0	1	0	0	2	1	1	0	0	1	1	0	0	1	2	1	1	0	1	2	0	0	0	0	0	0	1	1	1	1	2	1	0	2	0	0
JDI_BB_8640_03	0	2	0	1	0	1	0	1	0	1	0	1	1	0	2	0	0	1	1	2	0	1	1	2	0	0	0	1	1	1	1	0	0	0	0	0	0	1	0	1	0	1	1	1	1	0	1	0	0
JDI_BB_8640_04	0	1	0	1	0	0	0	1	0	1	0	0	1	0	1	0	0	0	1	2	0	1	1	1	0	0	0	2	1	1	1	1	2	1	0	0	0	0	0	1	0	0	1	1	1	0	2	0	1
JDI_BB_8640_05	1	2	0	1	0	0	0	1	0	0	0	1	1	1	1	0	0	2	1	1	0	0	1	1	0	1	1	1	1	1	0	1	2	0	0	0	0	0	0	1	0	0	1	1	1	0	2	0	1
JDI_BB_8640_06	1	0	0	0	0	1	0	1	0	1	0	0	1	1	1	0	0	1	1	2	0	1	1	2	0	1	1	1	1	0	0	1	1	1	0	0	1	0	0	1	1	1	1	2	1	0	1	1	1
JDI_BB_8640_07	0	1	0	1	0	0	0	1	0	1	0	1	0	0	2	0	0	1	1	2	0	0	1	2	0	0	0	2	1	1	2	0	1	0	0	0	0	0	0	2	0	0	0	1	1	0	2	1	1
JDI_BB_8640_08	0	1	0	1	0	0	0	1	0	0	0	1	0	0	1	0	0	0	1	0	0	1	1	2	0	1	0	2	1	0	1	1	2	0	0	0	1	0	0	1	0	1	1	1	1	0	2	1	0
JDI_BB_8640_09	0	1	0	1	0	0	0	1	0	0	0	0	1	1	1	0	0	2	1	1	0	0	1	1	0	0	0	1	1	0	2	0	1	0	0	0	1	1	0	1	0	1	0	2	1	0	1	1	1
JDI_BB_8640_10	1	1	0	0	0	1	0	1	0	1	0	0	0	1	2	0	0	2	1	0	0	0	1	1	0	1	1	1	1	0	1	1	1	0	0	0	1	0	0	1	0	0	1	2	1	0	1	0	1
JDI_BB_871_06	0	1	1	1	1	2	1	0	0	0	0	1	1	0	1	1	0	0	1	1	2	0	2	1	0	0	0	0	1	1	1	0	0	0	0	0	1	0	0	1	0	1	2	1	1	1	2	0	1
JDI_BB_871_07	0	0	1	1	2	1	0	0	0	0	0	0	1	0	1	1	0	1	1	1	2	0	2	1	0	1	0	1	2	1	0	0	0	0	0	0	0	1	1	1	0	1	1	1	0	0	1	0	1
JDI_BB_871_08	0	0	0	0	0	1	0	1	0	0	0	0	1	1	1	1	0	0	1	1	1	0	2	2	0	1	0	1	1	1	0	0	0	0	0	0	0	1	0	1	0	1	2	1	0	1	2	0	0
JDI_BB_871_09	0	1	1	1	2	2	1	1	0	0	0	0	0	1	1	0	0	0	1	1	1	0	1	1	0	0	0	0	2	1	1	0	2	0	0	0	1	1	1	1	0	1	1	1	1	0	1	1	1
JDI_BB_871_10	0	0	1	1	1	1	1	1	0	0	0	0	0	1	0	1	0	0	0	1	2	0	1	1	0	1	0	1	1	1	1	0	1	0	0	0	0	1	1	1	0	1	0	2	1	0	2	1	0
JDI_BB_875_06	1	0	0	1	0	1	0	0	0	0	0	0	1	0	2	2	1	2	0	1	0	0	0	2	0	0	2	0	1	1	2	0	1	0	0	0	0	2	0	2	0	1	1	0	0	1	2	0	1
JDI_BB_875_07	0	0	1	2	0	0	0	0	0	0	0	0	0	1	2	1	1	1	1	1	0	0	0	1	0	0	1	0	1	1	2	0	1	0	0	0	0	2	0	2	0	1	1	0	0	1	2	1	1
JDI_BB_875_08	0	0	1	2	0	0	0	0	0	0	0	0	0	1	1	2	1	2	1	2	0	0	1	1	0	0	1	0	1	1	2	0	1	1	0	0	0	1	0	2	0	1	0	1	0	1	2	0	2
JDI_BB_875_09	1	0	1	2	0	0	0	0	0	0	0	0	1	0	2	2	1	2	2	1	0	0	1	1	0	0	0	0	1	0	2	0	1	0	0	0	0	2	0	2	0	1	1	0	0	0	2	0	2
JDI_BB_875_10	1	0	0	2	0	0	0	0	0	0	0	0	0	1	2	1	1	0	1	2	0	0	1	1	0	0	1	0	1	0	2	0	1	0	0	0	0	1	0	2	0	2	1	0	0	1	1	0	1
JDI_BB_876_01	0	1	0	1	0	2	1	1	1	0	0	0	1	2	0	0	0	0	1	1	1	0	2	2	0	0	1	1	0	1	1	0	0	0	0	1	0	0	0	0	0	1	0	2	1	1	1	2	1
JDI_BB_876_02	1	1	0	1	0	2	1	0	1	0	0	0	1	2	1	2	0	0	0	1	1	0	2	1	0	0	1	1	0	0	1	2	0	0	0	1	2	0	0	2	0	1	0	1	1	1	0	2	1
JDI_BB_876_03	1	1	0	1	0	2	0	0	0	0	0	1	1	1	0	1	0	0	0	0	2	0	2	2	0	0	1	0	0	2	0	0	0	0	0	1	0	0	0	0	0	1	1	1	1	1	1	2	1
JDI_BB_876_04	0	1	0	1	0	2	1	1	1	0	0	0	0	2	0	0	0	1	1	1	1	0	1	2	0	0	2	0	0	2	2	0	0	0	0	1	0	1	0	0	0	1	1	2	0	0	0	1	1
JDI_BB_876_05	1	1	0	1	0	2	0	0	0	0	0	1	1	1	0	1	0	1	1	0	2	0	2	2	0	0	2	0	0	2	2	2	0	0	0	1	0	1	0	0	0	1	0	2	0	0	0	1	1
JDI_BB_906_01	1	1	0	0	0	2	0	0	1	2	1	0	1	1	1	2	0	0	0	1	1	0	0	1	1	1	0	1	2	0	1	1	1	0	0	1	0	1	0	2	1	1	0	1	1	0	1	2	1
JDI_BB_906_02	1	0	0	0	0	2	0	0	0	2	1	0	2	0	1	1	0	0	0	1	1	0	1	1	0	1	0	2	2	0	2	1	0	0	0	1	0	1	1	2	1	1	1	1	2	0	1	2	1
JDI_BB_906_03	1	1	0	0	1	2	0	0	0	1	0	0	1	1	1	1	0	1	1	1	0	0	2	2	1	1	0	1	2	0	2	0	0	0	0	0	0	1	0	2	1	1	0	0	1	1	0	1	2
JDI_BB_906_04	1	2	0	0	0	2	0	0	1	1	0	0	2	1	1	1	0	0	0	1	0	0	1	2	1	0	0	1	2	0	1	0	1	0	0	0	0	1	1	2	1	1	1	1	2	0	1	2	1
JDI_BB_906_05	1	2	0	0	0	2	0	0	1	1	0	0	1	0	2	2	0	1	1	1	1	0	2	2	2	0	0	2	2	0	1	1	0	0	0	1	0	1	1	2	1	1	0	0	1	1	0	2	1
JDI_BB_922_01	1	0	0	1	1	1	0	1	0	0	0	1	0	1	0	0	0	0	1	0	1	0	1	2	0	1	0	1	2	1	1	2	1	1	0	1	0	1	1	0	1	0	0	0	1	0	0	1	1
JDI_BB_922_02	1	0	0	1	0	1	0	0	1	0	0	0	0	1	0	0	0	0	0	1	1	0	1	2	0	0	0	1	1	2	1	1	1	1	0	1	0	2	1	0	1	0	0	0	1	1	0	1	1
JDI_BB_922_03	2	1	0	1	0	0	0	1	0	0	0	0	2	0	1	0	1	1	1	0	1	0	2	1	0	0	1	1	1	0	1	2	1	0	0	0	0	0	1	0	0	0	0	0	0	0	1	1	1
JDI_BB_922_04	0	0	0	1	1	1	0	0	0	1	0	1	0	1	0	0	0	1	1	0	1	0	0	2	0	0	1	1	2	2	2	1	1	0	2	1	0	1	1	1	1	1	0	0	2	1	1	1	1
JDI_BB_922_05	1	0	0	1	0	1	0	1	1	0	0	1	0	1	0	0	0	0	1	0	1	1	0	2	0	1	0	1	2	1	2	2	0	0	1	0	0	0	0	1	1	1	0	0	0	1	1	0	1
JDI_BB_928_01	1	2	1	1	0	0	0	0	1	1	0	1	0	2	2	1	1	0	1	2	1	0	1	1	0	0	1	1	0	2	2	1	0	1	0	0	0	1	0	1	1	0	0	1	0	0	1	2	0
JDI_BB_928_02	0	1	1	2	0	0	0	0	1	1	0	1	0	1	2	0	1	1	1	2	1	0	1	1	0	0	2	0	1	1	2	1	0	0	0	0	0	1	1	1	1	1	1	1	0	0	1	2	1
JDI_BB_928_03	1	0	1	1	0	1	0	0	0	1	0	0	0	1	2	1	1	1	1	2	1	0	1	1	0	0	1	0	0	1	2	0	0	0	0	1	0	2	0	1	0	1	0	1	0	0	1	2	0
JDI_BB_928_04	1	0	1	1	0	0	0	0	1	1	0	0	0	0	1	0	1	1	0	1	1	0	0	1	0	0	1	0	2	0	2	0	0	1	0	1	0	1	1	1	2	1	0	1	0	0	1	2	0
JDI_BB_928_05	0	0	0	0	0	0	0	0	0	0	0	1	0	2	1	0	0	0	1	1	1	0	1	1	0	0	0	1	1	0	1	1	0	1	0	1	0	2	1	1	1	1	0	1	0	0	1	2	0
JDI_BB_941_01	0	0	0	1	1	2	0	0	0	0	1	1	2	1	2	0	0	0	0	1	0	0	0	0	0	1	0	2	1	1	1	1	0	0	1	0	0	1	0	1	0	1	0	1	0	0	1	2	0
JDI_BB_941_02	0	0	0	1	2	2	0	0	0	0	1	2	2	1	1	0	1	0	1	0	0	0	1	1	0	0	0	2	0	1	1	0	0	0	0	0	0	1	0	1	0	0	0	2	0	0	1	2	0
JDI_BB_941_03	0	0	0	1	1	2	0	0	0	0	1	0	2	1	0	0	1	0	1	1	0	0	0	1	0	0	1	2	1	1	1	1	0	0	1	0	0	1	0	1	0	0	0	1	0	0	2	2	0
JDI_BB_941_04	0	1	1	0	0	2	0	0	0	0	1	1	2	1	0	0	1	1	1	2	0	0	0	1	0	1	0	1	1	2	1	1	0	0	0	0	0	0	0	1	0	1	0	1	0	0	1	1	0
JDI_BB_941_05	0	1	1	0	1	2	0	0	0	0	1	2	2	1	0	0	1	1	0	1	0	0	1	0	0	0	0	1	1	1	1	0	0	0	0	0	1	1	0	1	0	1	0	1	0	0	2	1	0
JDI_BB_9430_03	0	0	0	1	0	1	0	2	0	0	1	0	0	1	1	0	0	1	1	0	0	1	1	1	0	1	2	0	0	0	2	0	0	0	0	0	1	2	0	2	1	2	1	2	2	0	0	0	0
JDI_BB_9430_04	1	1	0	2	0	2	0	0	0	0	0	0	1	1	0	0	1	2	1	2	0	0	1	1	0	0	1	1	1	2	1	2	1	0	0	0	0	1	0	1	1	1	1	1	1	2	0	1	2
JDI_BB_9430_05	0	0	0	0	0	0	0	1	1	0	0	2	1	2	0	0	0	2	0	0	0	0	0	1	0	0	0	0	0	1	1	0	0	0	0	0	0	1	0	2	0	0	2	1	0	0	1	1	1
JDI_BB_9430_06	0	0	0	1	0	1	0	1	1	0	0	2	0	2	0	0	0	2	1	1	1	0	0	1	0	0	0	0	1	1	1	1	1	0	0	0	0	1	0	2	1	0	1	1	0	0	1	0	1
JDI_BB_9430_07	0	0	0	1	0	1	0	0	1	0	1	1	0	2	1	0	0	1	1	0	0	0	0	1	0	0	0	0	1	1	1	1	1	0	0	0	0	1	0	2	0	1	0	2	2	0	1	0	1
JDI_BB_9430_08	0	0	0	1	0	1	0	2	0	1	1	1	1	1	1	0	0	1	0	0	1	0	0	1	0	0	1	2	1	1	1	1	1	0	1	0	0	1	0	2	1	0	1	1	1	0	2	1	2
JDI_BB_9430_09	0	0	0	0	0	1	0	1	0	0	0	2	1	2	0	0	0	1	0	0	0	0	0	1	0	0	1	1	1	1	1	0	1	0	0	0	0	1	0	2	1	0	1	2	1	0	1	1	0
JDI_BB_9430_10	0	1	0	2	0	2	0	2	0	0	0	0	1	1	1	0	1	0	0	0	0	2	1	1	0	0	1	1	1	1	1	1	0	0	0	1	0	1	0	1	1	1	1	1	0	1	1	1	2
JDI_BB_944_01	0	0	1	1	0	1	1	0	0	0	0	0	0	0	2	0	1	0	0	2	0	0	1	0	0	1	0	1	1	1	1	1	2	1	0	0	1	0	1	2	1	1	0	0	0	0	1	0	0
JDI_BB_944_02	0	0	0	2	0	2	1	0	0	0	0	1	1	0	2	0	2	0	0	1	0	0	0	0	0	0	0	1	1	2	1	2	0	2	0	1	0	0	1	2	0	1	0	0	0	1	1	0	0
JDI_BB_944_03	0	0	1	2	0	1	1	0	0	1	0	1	1	0	2	0	1	0	0	1	0	0	0	0	0	0	0	1	0	1	1	1	1	1	0	1	1	0	1	1	1	1	0	0	0	1	1	1	0
JDI_BB_944_04	0	0	0	2	1	1	1	0	0	1	0	1	0	0	2	0	1	0	0	1	0	0	1	0	0	1	0	1	2	2	1	0	0	1	0	0	0	1	1	1	1	1	0	0	0	0	1	0	0
JDI_BB_944_05	0	0	1	1	1	2	1	0	0	0	0	1	1	0	2	0	1	0	0	1	0	0	0	1	0	0	0	1	0	1	1	2	1	2	0	1	1	1	1	1	0	1	0	0	0	1	1	1	0
JDI_BB_949_06	0	0	0	0	0	0	0	0	0	1	0	0	1	1	2	2	0	0	1	1	1	0	1	1	0	0	0	1	1	2	2	1	0	0	0	0	0	1	0	0	0	1	0	0	0	0	1	0	0
JDI_BB_949_07	0	0	1	0	0	1	0	0	0	1	0	0	1	1	2	2	0	0	1	1	0	0	1	0	0	0	0	0	2	2	2	1	0	1	0	0	0	1	0	0	0	1	1	0	0	0	1	0	0
JDI_BB_949_08	0	0	1	0	1	1	0	0	1	0	0	0	1	2	2	1	0	0	1	1	0	1	1	0	0	0	0	0	2	2	1	0	1	1	0	1	0	1	0	0	0	1	0	0	0	0	2	0	0
JDI_BB_949_09	0	0	0	0	0	1	0	0	0	1	0	0	1	2	2	0	0	0	1	1	1	1	1	1	0	0	0	1	2	2	2	0	0	1	0	0	0	2	0	0	0	1	0	0	0	0	1	0	1
JDI_BB_949_10	0	0	0	0	0	0	0	0	0	0	0	0	1	2	2	2	0	0	1	1	1	1	1	1	0	0	0	0	2	2	2	2	1	0	0	1	0	1	0	0	0	1	0	0	0	1	2	1	1
JDI_BB_952_01	0	1	0	1	0	2	0	1	0	0	0	0	1	1	2	0	0	0	0	0	2	0	0	1	0	0	0	1	1	2	1	0	1	0	1	0	0	1	1	1	1	0	1	1	1	0	1	2	0
JDI_BB_952_02	0	0	0	0	0	2	0	0	0	1	0	0	0	1	2	1	0	1	1	1	2	1	1	1	0	0	0	1	0	1	1	0	1	1	0	1	0	1	1	1	1	0	1	2	2	0	2	1	0
JDI_BB_952_03	0	1	0	1	0	2	1	0	0	0	0	0	1	1	2	0	0	1	1	0	2	1	1	2	0	1	0	1	1	2	1	0	1	1	1	0	0	1	1	0	1	0	1	1	1	0	2	1	0
JDI_BB_952_04	0	0	0	0	0	2	1	1	0	0	0	0	1	1	2	0	0	1	1	0	2	1	1	2	0	0	0	1	1	0	1	0	1	1	0	1	1	1	1	1	1	0	1	1	2	0	1	2	0
JDI_BB_952_05	0	1	0	1	0	2	0	0	0	1	0	0	1	1	1	2	0	1	0	0	2	1	0	1	0	1	0	1	1	1	1	0	1	1	0	1	1	1	0	1	1	0	1	1	1	0	1	2	0
JDI_BB_956_06	0	0	1	0	0	1	0	0	1	1	1	1	1	0	2	0	0	0	1	1	0	1	0	2	0	0	1	0	2	0	1	0	1	0	0	0	0	0	0	0	0	0	1	2	2	0	0	1	1
JDI_BB_956_07	0	0	1	0	0	1	1	0	0	1	0	1	0	1	2	0	0	1	2	0	1	2	0	1	0	0	1	0	2	1	2	0	1	0	0	0	1	1	0	0	0	0	0	1	1	0	0	2	1
JDI_BB_956_08	0	0	1	0	0	1	1	0	0	1	0	1	0	0	1	0	0	2	1	0	1	1	1	2	0	0	1	0	2	1	1	0	1	0	0	0	1	0	0	0	1	1	1	1	0	0	0	1	1
JDI_BB_956_09	0	0	1	0	0	1	1	0	1	1	1	1	1	0	1	0	0	0	2	0	1	1	0	2	0	0	0	1	2	1	1	0	1	0	0	0	1	0	0	0	0	0	1	2	2	0	0	1	1
JDI_BB_956_10	0	0	1	0	0	1	1	0	0	0	0	0	1	0	1	0	0	0	1	0	1	1	0	2	0	1	1	0	2	0	1	0	0	0	0	0	0	0	0	0	0	0	1	1	2	0	0	2	1
JDI_BB_959_06	0	0	0	1	1	1	0	1	0	1	0	0	0	1	1	1	0	2	0	0	0	0	0	2	0	2	0	1	2	2	1	0	0	1	0	0	0	1	2	1	1	0	0	1	0	0	1	1	0
JDI_BB_959_07	0	0	0	1	1	1	0	0	0	0	0	0	1	1	1	1	0	0	1	0	0	0	0	1	0	1	0	1	2	2	1	0	0	1	0	0	0	1	1	0	0	0	0	1	1	0	1	1	0
JDI_BB_959_08	0	0	1	1	0	1	0	2	0	1	0	1	0	1	1	0	1	0	0	0	0	0	0	2	0	1	0	0	1	2	1	0	0	1	0	0	0	0	2	1	1	0	0	1	1	0	0	1	1
JDI_BB_959_09	0	0	1	0	0	2	0	2	0	0	0	0	1	1	1	0	1	1	1	1	0	0	0	0	0	0	0	0	0	2	1	0	0	1	0	0	0	0	1	1	1	0	0	1	0	0	2	1	1
JDI_BB_959_10	0	0	0	1	1	0	0	1	0	0	0	0	1	1	1	0	1	2	1	0	0	0	0	1	0	0	0	1	1	2	1	0	0	1	0	0	0	1	1	2	0	0	0	1	0	0	0	1	0
JDI_BB_962_01	0	0	0	1	1	1	0	0	0	0	0	0	1	1	1	1	0	0	1	0	1	1	0	2	0	0	0	1	1	1	0	1	2	0	0	0	0	1	0	1	1	1	0	1	0	0	0	1	0
JDI_BB_962_02	1	1	0	2	0	1	0	1	1	0	1	0	0	1	0	0	0	1	1	1	0	0	1	1	0	0	1	0	0	2	0	1	0	0	0	1	0	2	1	2	2	1	0	1	0	0	0	1	0
JDI_BB_962_03	1	1	1	1	0	1	0	1	1	0	2	0	1	0	0	0	0	1	0	1	0	1	0	2	1	0	0	0	0	2	0	1	0	0	0	0	0	1	0	1	2	1	1	1	0	0	1	1	0
JDI_BB_962_04	1	1	1	2	0	0	0	0	1	0	2	0	1	1	1	0	0	1	0	1	1	1	0	1	0	0	0	1	0	1	1	1	2	0	0	0	0	2	0	2	1	1	1	1	0	0	0	0	0
JDI_BB_962_05	1	0	0	1	1	1	0	1	0	0	1	0	0	1	1	1	0	0	0	1	1	0	1	1	1	0	0	1	1	2	0	1	0	0	0	0	0	1	0	2	1	1	1	1	0	0	0	1	0
JDI_BG_8690_01	0	0	0	0	0	0	0	0	0	0	0	0	1	2	1	0	0	1	1	1	0	0	0	0	0	0	0	2	1	0	2	1	0	0	0	0	1	0	0	1	0	0	1	0	2	0	2	1	1
JDI_BG_8720_01	1	0	0	1	0	0	1	0	0	1	0	0	1	1	1	0	0	0	0	1	1	0	0	1	0	1	1	1	2	0	1	0	0	0	0	1	1	1	0	1	2	1	2	0	2	0	2	1	0
JDI_BG_9410_01	0	0	0	1	0	1	0	0	0	0	0	1	1	1	1	0	0	0	1	1	1	0	1	1	0	1	0	2	1	1	1	1	1	0	0	0	1	1	0	1	0	0	1	2	1	0	2	0	1
JDI_BG_9850_01	0	1	1	0	0	2	0	0	0	0	1	1	1	1	0	1	0	1	0	0	0	0	0	0	0	1	2	2	0	1	1	0	0	1	0	1	0	0	0	2	0	1	1	0	0	0	2	1	0
JDI_BG_9910_01	0	0	0	1	0	1	1	0	0	1	0	1	1	0	2	0	2	1	0	0	0	0	1	0	0	0	1	0	1	1	0	1	0	1	0	0	1	1	1	2	1	1	1	0	1	1	0	1	1
JDI_DD_8720_02	0	0	0	0	0	0	1	1	0	1	0	1	0	1	1	0	0	1	0	0	0	0	0	1	0	0	1	1	1	1	1	1	0	0	0	0	0	2	0	1	0	0	1	2	0	0	0	1	1
JDI_DD_8720_03	0	0	0	0	0	1	0	0	0	1	0	0	0	0	2	2	1	0	1	2	0	0	1	1	0	1	1	2	1	1	0	1	1	0	0	1	0	2	0	1	0	1	2	0	0	1	1	2	0
JDI_DD_8720_04	0	0	0	0	0	0	0	1	0	0	0	0	0	2	2	0	0	0	0	1	0	0	0	1	0	0	0	2	1	1	2	1	0	2	0	0	1	1	0	1	0	1	1	1	2	0	2	2	1
JDI_DD_8720_05	0	0	0	0	0	0	0	1	0	0	0	0	0	2	1	0	0	1	0	1	1	0	0	1	0	0	1	2	1	1	0	1	0	0	0	0	1	1	1	1	0	0	1	1	0	0	1	1	0
JDI_DD_8720_06	0	0	0	0	0	0	0	0	0	1	0	1	0	2	1	0	0	0	0	2	1	0	0	0	0	0	1	1	0	1	0	1	0	2	0	0	0	1	1	1	0	1	1	2	2	0	1	1	0
JDI_DD_8720_07	0	0	0	0	0	0	1	1	0	0	0	0	0	2	1	0	0	0	0	2	0	0	0	1	0	0	0	1	0	1	2	1	0	0	0	0	0	1	0	2	1	0	1	1	1	0	0	1	0
JDI_DD_8720_08	0	0	0	0	0	0	1	1	0	0	0	0	0	2	1	0	0	1	0	2	0	0	0	1	0	0	1	1	0	1	0	1	0	0	0	0	0	2	1	1	0	0	1	2	0	0	0	1	1
JDI_DD_8720_09	0	0	0	0	0	0	1	0	0	1	0	1	0	2	1	0	0	0	0	1	1	0	0	0	0	0	1	1	0	1	1	1	0	2	0	0	0	2	0	2	1	0	1	1	2	0	1	1	1
JDI_DD_8720_10	0	0	0	0	0	0	1	0	0	0	0	0	0	1	1	0	0	0	0	2	0	0	0	1	0	0	1	1	0	1	2	1	0	0	0	0	0	2	0	2	0	0	1	1	1	0	0	2	1
JDI_DD_971_06	1	0	0	1	0	2	0	2	0	1	0	0	0	2	1	1	1	0	1	0	1	0	1	1	0	0	1	0	1	1	0	0	1	0	0	0	0	1	0	1	1	2	1	1	1	1	1	0	1
JDI_DD_971_07	0	1	1	1	0	2	0	2	0	0	0	1	0	1	0	2	0	0	2	0	0	0	1	2	1	0	1	1	2	1	0	0	1	0	0	0	1	1	0	1	0	1	1	1	1	1	0	0	2
JDI_DD_971_08	0	1	0	1	0	1	0	1	0	1	0	1	0	1	1	0	0	0	1	0	1	1	0	0	0	0	0	1	2	1	0	0	2	0	0	0	1	1	0	0	1	1	1	1	1	0	2	0	1
JDI_DD_971_09	0	0	0	1	0	2	0	2	0	0	0	0	0	2	0	2	0	0	1	1	0	0	0	2	0	0	0	0	2	1	0	0	1	0	0	0	0	1	0	0	0	2	1	1	1	1	1	1	2
JDI_DD_971_10	1	0	1	0	0	2	0	2	0	0	0	0	0	1	0	0	0	0	1	0	1	0	1	2	0	0	2	0	2	1	0	0	1	0	0	0	0	1	0	1	1	0	1	1	1	1	0	1	1
JDI_DD_985_01	0	0	0	2	0	0	0	0	0	0	0	0	0	1	1	0	0	1	1	1	2	0	1	1	0	0	0	0	1	0	2	1	1	1	0	0	1	2	0	1	1	0	2	1	0	1	2	2	0
JDI_DD_985_02	0	0	0	1	0	1	0	0	0	0	0	0	1	1	1	0	0	1	2	1	0	0	0	1	0	0	0	0	2	0	1	1	1	0	0	0	2	1	0	1	1	0	2	1	1	1	1	1	1
JDI_DD_985_03	0	0	0	2	0	1	0	0	0	0	0	0	1	0	1	0	0	0	1	1	1	0	0	1	0	0	0	1	0	0	2	1	0	0	0	0	1	2	1	1	1	1	1	2	0	1	1	1	0
JDI_DD_985_04	0	0	0	1	0	1	0	0	0	0	0	0	0	1	1	0	0	1	0	1	1	0	1	1	0	0	0	0	0	0	0	1	0	1	0	0	2	1	0	1	1	0	1	1	1	1	2	2	1
JDI_DD_985_05	0	0	0	1	0	0	0	0	0	0	0	1	0	0	1	0	0	2	0	1	1	0	1	1	0	0	0	2	1	0	0	1	0	1	0	0	0	0	0	1	1	1	2	1	1	1	1	1	0
JDI_DD_9850_02	0	1	1	0	0	2	0	0	0	0	1	1	1	1	0	1	0	1	0	0	0	0	0	0	0	1	2	2	0	1	1	0	0	1	0	1	0	0	0	2	0	1	1	0	0	0	2	1	0
JDI_DD_9850_03	0	1	1	0	0	2	1	0	0	1	1	0	1	1	0	1	0	1	0	0	0	0	0	0	1	1	2	2	1	2	1	0	0	0	0	0	1	1	0	2	0	1	0	1	0	0	0	0	0
JDI_DD_9850_04	0	0	1	0	0	1	1	0	0	1	0	0	0	1	0	1	1	0	0	0	0	0	1	0	1	1	2	1	2	1	1	1	0	1	0	0	0	0	0	2	0	1	1	0	0	0	1	0	1
JDI_DD_9850_05	0	1	1	1	0	1	1	0	0	1	2	0	0	1	0	1	0	0	0	0	0	0	2	0	0	1	1	2	2	1	0	0	1	1	0	1	0	0	0	2	0	1	1	1	0	1	2	1	1
JDI_DD_9850_06	2	0	2	0	0	1	0	0	0	0	0	0	2	2	0	0	2	0	0	1	2	0	1	1	0	0	1	2	1	1	2	1	1	2	0	1	0	1	0	0	1	1	0	1	1	0	1	1	1
JDI_DD_9850_07	1	1	1	0	1	0	0	0	0	0	0	0	1	0	1	1	0	2	1	1	0	0	2	1	0	0	1	2	1	1	2	0	2	1	0	0	1	2	0	0	0	1	0	1	0	0	2	1	1
JDI_DD_9850_08	0	1	1	0	0	2	1	0	0	1	2	0	0	1	0	1	1	0	0	0	0	0	1	0	0	1	1	2	0	2	1	1	0	1	0	1	1	0	0	2	0	1	1	1	0	0	1	0	1
JDI_DD_9850_09	0	1	1	0	0	2	0	0	0	1	0	0	1	1	0	1	0	0	0	0	0	0	0	0	0	1	1	2	1	1	0	1	0	0	0	1	0	1	0	2	0	1	1	0	0	0	2	1	1
JDI_DD_9850_10	0	0	1	0	0	2	0	0	0	1	0	0	0	1	1	0	1	1	0	1	0	0	1	0	0	0	1	1	1	2	1	0	1	0	0	0	1	2	1	1	0	1	2	1	0	0	1	1	0
JDI_DD_988_01	1	1	0	1	0	2	0	1	0	0	0	0	0	0	1	0	0	1	0	2	0	0	1	1	0	0	1	2	0	1	0	2	0	0	0	0	1	1	0	1	1	1	1	0	1	1	1	2	0
JDI_DD_988_02	1	1	0	2	0	1	1	0	0	0	0	0	0	0	1	0	1	1	0	2	0	0	2	2	0	0	1	2	0	1	1	1	1	0	0	1	1	1	0	2	0	1	0	0	1	1	1	0	0
JDI_DD_988_03	0	1	0	1	0	1	2	1	0	0	0	0	0	0	1	0	0	1	1	2	0	0	0	2	0	0	0	2	0	1	1	1	0	0	0	1	1	1	0	2	0	0	1	0	1	1	1	0	0
JDI_DD_988_04	0	1	0	0	0	1	1	1	0	0	0	0	0	1	1	0	0	1	0	0	0	0	1	1	0	0	1	2	0	1	0	1	1	0	0	0	1	1	0	1	1	0	0	1	1	1	1	0	0
JDI_DD_988_05	1	1	0	0	0	0	2	0	0	0	0	0	0	1	1	0	1	1	1	0	0	0	1	2	0	0	1	2	0	1	0	1	1	0	0	0	1	1	0	1	1	0	0	0	1	0	1	1	0
JDI_DD_991_06	1	0	0	0	0	1	0	0	1	0	0	0	1	1	1	0	1	0	0	1	1	0	1	2	0	0	0	0	2	1	0	2	1	1	0	1	1	1	0	0	1	0	1	1	0	0	2	1	1
JDI_DD_991_07	0	0	0	0	0	2	0	0	0	0	0	0	0	1	1	0	0	0	0	1	0	0	1	1	0	0	0	0	2	1	1	1	1	0	0	1	1	1	1	1	0	0	1	1	1	0	2	0	1
JDI_DD_991_08	1	1	0	0	0	2	0	0	1	0	1	0	0	1	0	0	1	0	0	0	2	0	1	1	0	0	0	1	1	0	0	2	1	0	0	0	1	2	1	0	0	2	1	1	0	0	2	1	1
JDI_DD_991_09	1	1	0	0	0	1	0	0	0	0	0	0	1	0	1	0	0	0	0	1	0	0	1	2	0	0	0	0	2	1	0	1	1	1	0	1	2	1	0	1	1	1	1	1	1	0	2	1	1
JDI_DD_991_10	0	1	0	0	0	1	0	0	0	0	0	0	1	1	0	0	1	0	0	1	1	0	1	2	1	0	0	0	2	1	1	2	1	0	0	0	2	1	1	1	0	2	1	1	0	0	2	1	1
JDI_DD_9910_02	1	1	0	1	0	1	1	0	0	1	0	0	1	1	2	0	1	0	0	0	0	0	1	0	0	0	0	1	1	1	1	1	0	1	0	1	0	0	0	1	1	2	0	0	1	1	0	1	1
JDI_DD_9910_03	0	0	0	1	0	1	0	0	0	1	0	1	0	0	1	0	1	0	0	0	0	0	1	0	0	0	2	1	1	0	1	0	0	1	0	0	2	0	0	1	1	2	0	1	1	0	0	1	1
JDI_DD_9910_04	1	0	0	1	0	2	0	0	0	1	0	1	0	1	2	0	1	0	0	0	1	0	2	0	0	0	0	0	1	0	1	0	0	1	0	0	2	0	1	2	1	0	2	1	1	1	0	1	1
JDI_DD_9910_05	0	1	0	2	0	1	1	0	0	1	0	1	1	0	2	0	1	0	0	0	1	0	1	1	0	0	0	1	2	0	0	1	0	0	0	0	1	1	0	2	1	1	0	0	1	0	0	2	1
JDI_DD_9910_06	1	0	0	1	0	2	0	0	0	1	0	0	1	0	1	0	1	0	0	1	0	0	1	1	0	0	1	0	1	1	0	1	0	1	0	1	1	0	1	1	1	1	1	1	1	1	0	1	1
JDI_DD_9910_07	1	0	0	2	0	1	0	0	0	1	0	1	0	1	2	0	1	1	0	0	0	0	1	1	0	0	0	0	1	1	1	1	0	1	0	1	1	0	0	1	1	1	2	1	1	1	0	2	1
JDI_DD_9910_08	1	1	0	0	0	2	0	1	0	0	0	1	1	0	1	0	1	2	0	0	1	0	1	0	0	0	1	1	1	0	0	1	0	2	0	0	1	0	0	0	0	1	1	2	1	0	0	1	1
JDI_DD_9910_09	1	1	0	0	0	1	0	0	0	1	0	0	1	1	2	0	0	1	0	0	0	0	1	0	0	0	2	0	1	1	1	0	0	1	0	1	1	0	0	2	1	0	1	0	1	1	0	2	1
JDI_SX_8093_01	1	1	0	0	0	2	0	0	0	1	0	0	0	0	0	0	0	2	0	1	0	0	1	0	0	1	0	2	1	1	1	0	0	1	1	0	0	0	1	1	1	2	1	1	0	0	2	0	1
JDI_SX_8093_02	0	2	0	1	0	1	0	0	0	1	0	0	1	0	1	0	0	0	1	1	0	0	0	0	1	1	0	1	1	2	1	1	0	0	1	0	0	0	1	1	1	2	1	1	1	0	1	0	1
JDI_SX_8093_03	0	2	1	0	1	2	0	0	0	0	0	1	0	0	1	0	0	2	0	0	0	0	1	0	0	0	0	1	1	2	1	1	0	1	1	0	0	1	1	1	1	1	1	0	0	0	2	1	0
JDI_SX_8093_04	0	2	1	1	1	2	0	0	0	0	1	1	0	0	1	1	0	0	0	0	0	0	1	0	1	0	0	1	1	2	1	1	1	0	1	0	0	1	1	1	2	2	1	0	1	0	0	0	0
JDI_SX_8093_05	0	2	1	1	1	1	0	0	0	0	1	1	1	0	1	0	0	1	1	1	0	0	0	0	1	0	0	2	1	2	1	1	0	1	1	0	0	1	1	1	0	0	0	0	0	0	1	1	1
JDI_SX_8093_06	0	2	1	1	1	1	0	0	0	0	1	1	1	0	1	0	0	1	1	1	0	0	0	0	1	0	0	2	1	2	1	1	0	1	1	0	0	1	1	1	0	0	0	0	0	0	1	1	1
JDI_SX_8093_07	1	2	1	0	0	1	0	0	0	1	0	0	1	0	1	1	0	1	1	0	0	0	0	0	1	1	0	1	0	2	1	0	1	0	1	0	0	1	1	0	2	2	1	1	0	0	0	1	1
JDI_SX_8093_08	1	2	1	1	0	1	0	0	0	0	0	1	1	0	1	0	0	1	1	0	0	0	0	0	0	0	0	1	1	2	1	1	1	1	1	0	0	0	1	1	2	1	1	1	0	1	1	1	0
JDI_SX_8093_09	1	1	0	0	1	2	0	0	0	1	0	0	0	0	1	0	0	1	0	1	0	0	1	0	0	1	0	2	0	1	1	0	1	0	0	0	0	1	1	1	1	1	1	1	0	0	2	0	1
JDI_SX_8093_10	1	1	0	0	1	2	0	0	0	0	1	1	0	0	0	0	0	2	0	1	0	0	1	0	0	1	0	2	1	1	1	0	2	1	0	0	0	0	1	0	2	1	0	1	0	0	2	1	1
JDI_SX_8220_01	0	0	1	0	0	1	0	0	1	0	0	1	1	0	2	1	0	0	0	0	0	0	1	0	0	1	2	1	1	1	1	0	1	0	0	0	1	1	1	0	0	0	2	1	1	1	1	1	0
JDI_SX_8273_01	1	1	0	1	0	0	1	1	0	0	0	0	0	0	0	0	1	0	0	1	0	0	0	1	0	0	0	0	2	1	1	0	0	2	0	0	1	2	0	0	1	0	0	2	0	1	0	0	0
JDI_SX_8273_02	1	1	0	1	0	0	0	0	0	0	1	0	0	0	0	1	2	1	0	1	1	0	2	1	0	0	0	0	1	1	0	0	1	2	0	0	1	1	0	1	1	1	1	1	2	1	0	1	0
JDI_SX_8273_03	0	0	1	1	0	1	0	0	0	0	1	0	0	0	0	0	2	0	0	1	1	0	1	0	0	0	0	0	1	1	1	0	1	2	0	0	1	0	0	0	0	0	2	1	2	1	0	0	1
JDI_SX_8273_04	0	1	0	1	0	1	0	1	0	0	0	0	0	0	0	0	1	0	0	1	0	0	0	0	0	0	0	0	2	1	0	0	0	2	0	0	1	1	0	0	0	1	0	2	0	1	0	0	0
JDI_SX_8273_05	0	0	0	1	0	1	0	1	0	0	1	0	0	0	0	0	1	0	0	1	1	0	2	1	0	0	0	0	1	1	1	0	1	1	0	0	1	1	0	0	0	0	0	2	1	1	0	0	0
JDI_SX_8273_06	0	1	1	1	0	0	0	1	0	0	0	0	0	0	0	1	2	1	0	1	1	0	2	0	0	0	0	0	2	1	0	0	0	2	0	0	1	1	0	1	1	1	1	1	2	1	0	1	1
JDI_SX_8273_07	1	1	1	1	0	1	0	1	0	0	1	0	0	0	0	0	1	1	0	1	1	0	1	1	0	0	0	0	1	1	0	0	1	2	0	0	1	1	0	0	1	0	1	1	2	1	0	0	1
JDI_SX_8273_08	0	1	0	1	0	0	1	1	0	0	0	0	0	0	0	1	2	1	0	1	0	0	0	0	0	0	0	0	1	1	1	0	1	2	0	0	1	2	0	0	1	0	0	2	1	1	0	1	0
JDI_SX_8273_09	0	0	0	1	0	0	1	0	0	0	0	0	0	0	0	1	2	1	0	1	1	0	2	0	0	0	0	0	2	1	1	0	0	1	0	0	1	1	0	0	1	1	1	1	1	1	0	0	0
JDI_SX_8273_10	1	0	1	1	0	0	0	0	0	0	0	0	0	0	0	1	2	1	0	1	1	0	0	1	0	0	0	0	2	1	1	0	0	2	0	0	1	1	0	1	1	0	1	1	2	1	0	1	1
JDI_SX_8370_01	0	0	0	0	0	0	0	1	0	0	0	2	0	0	0	1	0	1	1	1	0	1	1	0	0	1	0	1	0	0	0	1	2	0	1	1	0	1	0	1	0	1	1	1	0	0	2	0	0
JDI_SX_8370_02	0	0	1	0	0	0	0	1	0	0	0	2	1	1	1	1	0	1	1	0	1	0	1	0	0	0	0	1	1	0	1	1	2	1	1	1	0	2	0	1	0	2	1	2	0	0	1	0	0
JDI_SX_8370_03	0	0	1	0	0	0	0	1	0	0	1	2	0	0	0	0	0	1	2	1	1	0	1	1	0	0	0	1	0	0	2	1	1	0	1	0	0	1	0	1	0	2	0	1	0	0	2	0	0
JDI_SX_8370_04	0	0	0	0	0	0	0	1	0	0	0	1	0	0	2	0	0	1	1	1	0	1	1	1	0	0	0	1	1	0	1	1	1	0	0	0	0	1	0	1	0	1	0	2	0	0	2	0	0
JDI_SX_8660_01	1	0	0	0	0	0	1	0	0	0	1	0	1	1	0	0	0	1	0	1	1	0	0	1	0	1	2	1	1	0	1	0	0	0	0	1	1	1	0	1	0	0	1	0	2	0	1	0	0
JDI_SX_8660_02	1	1	0	0	0	0	1	0	0	1	0	0	1	1	1	1	0	2	0	1	0	0	0	1	0	1	2	1	1	1	1	1	0	0	0	1	1	1	0	0	0	0	2	0	2	0	0	1	1
JDI_SX_8660_03	1	0	0	0	0	0	1	0	0	0	1	0	1	1	1	1	0	1	0	1	1	0	0	1	0	1	2	1	2	1	2	0	0	0	0	1	1	0	0	1	1	0	1	0	2	0	2	0	0
JDI_SX_8660_04	0	0	0	0	0	0	0	0	0	1	1	0	0	1	1	0	0	1	1	0	1	0	0	1	0	1	2	1	1	0	1	1	0	0	1	1	1	0	0	1	1	1	0	1	2	0	1	0	0
JDI_SX_8660_05	1	0	0	1	0	0	0	0	0	1	1	0	1	1	0	0	0	2	0	1	0	0	0	1	0	1	2	1	2	1	2	1	1	0	0	1	0	0	0	1	2	0	1	1	2	0	1	0	0
JDI_SX_8660_06	1	1	0	1	0	0	1	0	0	1	0	0	1	1	1	1	0	1	0	1	0	0	0	1	0	1	1	1	1	1	2	0	0	0	0	1	0	0	0	1	1	0	1	0	2	0	0	1	0
JDI_SX_8660_07	0	0	0	1	0	0	0	0	0	2	1	0	1	1	0	0	0	1	0	0	0	0	0	1	0	1	1	1	1	0	1	0	0	0	1	1	1	0	0	1	0	1	1	0	2	0	1	0	0
JDI_SX_8660_08	1	1	0	1	0	0	0	0	0	1	1	0	0	1	1	0	0	0	1	1	1	0	0	1	0	1	1	1	2	1	2	0	0	0	0	1	1	0	0	1	2	0	1	1	2	0	1	0	0
JDI_SX_8690_02	0	0	0	0	0	1	0	0	0	0	0	0	0	1	0	0	0	1	0	1	0	0	0	1	0	0	1	2	0	0	0	1	0	1	0	0	1	1	1	1	1	1	1	1	1	0	1	1	1
JDI_SX_8690_03	0	0	0	0	0	0	0	0	0	0	0	0	1	1	1	0	0	1	1	1	0	0	0	0	0	0	0	2	1	1	2	1	0	0	0	0	1	0	1	2	1	0	1	1	1	0	2	1	1
JDI_SX_8690_04	0	0	1	0	0	1	0	0	0	0	0	0	0	2	0	0	0	1	0	1	0	0	0	0	0	0	0	2	1	0	1	2	0	0	0	0	1	1	1	1	0	1	1	1	0	0	1	1	0
JDI_SX_8690_05	0	0	0	0	0	1	0	0	0	0	0	0	1	2	0	0	0	1	1	0	1	0	0	1	0	0	0	2	1	1	1	2	0	0	0	0	1	1	0	2	0	1	1	0	2	0	1	0	1
JDI_SX_8690_06	0	0	1	0	0	1	1	0	0	0	0	0	0	2	0	0	0	1	0	1	0	0	0	1	0	0	1	2	1	0	1	1	0	0	0	0	1	1	0	1	1	0	1	0	2	0	2	1	1
JDI_SX_8690_07	0	0	0	0	0	1	0	0	0	0	0	0	0	1	0	0	0	1	0	0	0	0	0	1	0	0	1	2	1	1	0	1	0	1	0	0	1	1	0	2	0	1	1	0	1	0	1	2	0
JDI_SX_8690_08	0	0	0	0	0	0	1	0	0	0	0	0	0	1	0	0	0	1	0	1	1	0	0	1	0	0	0	2	0	1	2	1	0	0	0	0	1	0	0	1	1	0	1	1	0	0	2	1	1
JDI_SX_8690_09	0	0	1	0	0	1	0	0	0	0	0	0	0	1	1	0	0	1	0	0	1	0	0	1	0	0	1	2	0	0	1	2	0	1	0	0	1	1	1	2	0	1	1	0	2	0	0	1	0
JDI_SX_8690_10	0	0	0	0	0	0	0	0	0	0	0	0	1	1	1	0	0	1	1	1	0	0	0	0	0	0	1	2	0	0	1	1	0	0	0	0	1	1	1	2	0	0	1	0	1	0	2	1	0
JDI_SX_9410_02	0	0	1	1	0	1	1	2	0	0	0	0	0	2	1	0	1	0	1	1	1	0	2	0	0	0	0	2	1	0	1	2	0	1	1	0	1	0	0	1	1	0	0	1	1	0	0	1	2
JDI_SX_9410_03	1	0	0	0	0	1	0	0	0	1	0	0	0	1	1	0	2	0	0	1	0	0	2	0	0	1	1	1	1	0	1	1	0	0	0	0	1	0	0	1	0	0	0	1	1	1	2	0	2
JDI_SX_9410_04	0	0	0	1	0	0	0	0	0	0	0	1	1	1	1	0	2	0	0	1	0	0	2	2	0	1	1	2	1	1	1	1	1	0	0	0	1	0	0	1	0	0	1	2	1	0	1	0	2
JDI_SX_9480_01	1	0	0	0	0	1	0	0	1	2	0	0	1	1	0	0	1	0	0	1	0	0	0	1	0	0	1	0	1	0	0	0	0	0	1	1	1	2	1	1	1	1	0	0	0	0	0	2	1
JDI_SX_9480_02	1	1	0	1	0	1	0	0	0	2	0	0	0	0	1	0	2	0	1	1	0	0	1	1	0	0	0	1	1	1	1	0	1	0	1	1	0	1	1	1	2	2	0	0	0	0	0	1	1
JDI_SX_9480_03	0	0	0	0	0	2	0	0	0	2	0	0	1	2	1	0	1	0	0	1	0	0	0	0	0	0	1	0	1	1	1	0	0	0	1	1	1	1	1	1	1	1	1	0	0	0	0	0	1
JDI_SX_9480_04	1	0	0	0	0	1	0	0	0	2	0	0	1	2	1	0	2	1	1	1	0	0	0	1	0	0	2	0	1	0	1	0	0	0	1	1	1	1	1	1	1	2	0	0	0	0	0	1	1
JDI_SX_9480_05	0	0	0	1	0	1	0	0	0	2	0	0	0	0	1	0	0	0	1	0	0	0	1	0	0	0	0	2	0	1	1	0	0	0	1	1	1	1	0	1	2	1	0	0	0	0	0	1	1
JDI_SX_9480_06	1	0	0	1	0	1	0	0	1	2	0	0	0	0	1	0	1	0	0	0	0	0	1	0	0	0	1	2	1	1	1	0	0	0	1	1	1	2	1	1	1	1	1	0	0	0	0	2	1
JDI_SX_9640_01	0	1	0	0	0	0	0	0	0	0	0	0	0	0	0	0	1	0	0	1	1	0	2	1	1	0	0	1	0	1	0	0	1	2	0	0	1	1	0	1	0	1	1	1	1	1	2	1	0
JDI_SX_9640_02	0	0	0	2	0	1	0	0	0	0	0	0	0	0	1	0	0	0	0	1	1	0	1	0	1	0	0	0	1	0	2	0	1	1	0	0	1	1	0	1	0	1	2	1	0	1	1	2	0
JDI_SX_9640_03	0	0	0	1	1	2	0	0	0	0	0	0	1	0	1	0	0	1	0	1	1	0	0	1	1	0	0	0	1	0	2	0	1	1	0	0	0	1	0	1	0	1	1	1	0	0	2	2	0
JDI_SX_9640_04	0	0	0	2	0	2	0	0	0	0	0	1	1	0	0	0	1	0	0	1	1	0	0	0	0	0	0	0	1	0	1	0	1	1	0	0	0	1	0	1	0	1	1	1	1	1	2	0	0
JDI_SX_9640_05	0	1	0	2	0	2	0	0	0	0	0	0	0	0	0	0	0	1	0	1	1	0	1	1	1	0	0	1	1	1	0	0	1	1	0	0	1	1	0	2	0	1	0	0	0	0	1	0	0
JDI_SX_9640_06	0	1	0	2	2	0	0	0	0	0	0	0	1	0	1	0	1	0	0	1	1	0	1	0	1	0	0	1	1	1	1	0	1	1	0	0	1	1	0	1	0	1	2	1	1	0	1	1	0
JDI_SX_9640_07	0	1	0	1	1	1	0	0	0	0	0	0	0	0	0	0	0	0	0	1	1	0	1	0	0	0	0	1	0	1	1	0	1	2	0	0	1	1	0	2	0	1	1	0	1	1	1	1	0
JDI_SX_9640_08	0	0	0	0	1	2	0	0	0	0	0	0	0	0	1	0	1	0	0	1	1	0	1	0	0	0	0	1	0	0	0	0	1	1	0	0	1	1	0	1	0	1	1	1	1	1	1	1	0
JDI_SX_9640_09	0	1	0	2	1	2	0	0	0	0	0	0	0	0	0	0	0	0	0	1	1	0	1	1	0	0	0	1	0	1	0	0	1	2	0	0	1	1	0	2	0	1	0	1	0	1	2	2	0
JDI_SX_9640_10	0	0	0	0	1	2	0	0	0	0	0	1	1	0	1	0	0	1	0	1	1	0	0	0	1	0	0	0	0	1	0	0	1	0	0	0	0	1	0	1	0	1	2	0	1	1	1	0	0
JDI_SX_9700_01	0	0	1	0	0	0	0	0	1	0	0	0	2	0	1	1	2	0	1	1	1	0	2	0	0	0	1	1	1	1	1	0	1	0	0	0	1	0	0	1	0	0	1	0	0	0	2	2	1
JDI_SX_9700_02	0	0	1	0	0	2	1	0	1	0	0	0	1	2	1	0	1	1	1	1	1	0	2	0	0	0	1	1	0	1	1	1	1	0	0	0	1	0	0	0	1	1	2	0	0	0	2	1	1
JDI_SX_9700_03	0	0	1	0	0	1	0	1	1	0	0	0	0	1	0	0	1	0	1	1	1	0	2	0	0	0	0	1	1	1	1	0	1	0	0	0	1	0	0	1	0	1	2	1	0	0	1	2	0
JDI_SX_9830_01	0	0	0	1	0	0	0	0	0	0	0	1	2	1	1	0	0	0	0	0	1	0	2	0	0	1	1	1	1	1	0	0	1	0	0	0	1	1	0	1	0	0	1	1	1	0	1	0	1
JDI_SX_9830_02	0	0	0	1	0	1	0	0	0	0	0	1	2	1	1	0	0	0	0	0	1	0	2	0	0	1	1	1	1	1	0	0	1	0	0	0	1	1	0	1	0	0	1	1	1	0	1	0	0
JDI_SX_9830_03	0	0	0	1	0	0	1	0	0	0	0	1	2	1	1	0	0	0	1	1	0	0	2	1	0	1	0	1	2	2	0	0	1	0	0	0	1	1	0	0	0	0	2	1	1	0	1	0	0
JDI_SX_9830_04	0	0	0	0	0	1	1	0	0	0	0	1	2	1	1	0	1	0	1	0	0	0	2	1	0	1	1	1	2	2	0	0	2	0	0	0	1	1	0	1	1	0	2	1	0	0	1	0	1
JDI_SX_9830_05	0	0	0	0	0	1	1	0	0	0	0	1	2	1	1	0	1	0	1	1	1	0	2	1	0	0	0	2	2	0	0	0	1	0	0	0	0	0	0	0	1	0	2	1	0	0	1	0	0
JDI_SX_9830_06	0	0	0	0	0	0	0	0	0	0	0	1	2	1	1	0	1	0	0	1	1	0	2	0	0	0	1	2	2	0	1	0	2	0	0	0	0	1	0	1	0	0	1	1	1	0	1	0	1
JDI_SX_9830_07	0	0	0	1	0	1	0	0	0	0	0	1	2	1	1	0	0	0	1	0	0	0	2	0	0	1	0	2	1	0	0	0	1	0	0	0	0	1	0	2	1	0	1	1	0	0	1	0	0
JDI_SX_9830_08	0	0	0	1	0	0	1	0	0	0	0	1	2	1	1	0	0	0	0	1	1	0	2	0	0	0	1	1	1	2	0	0	1	0	0	0	1	0	0	1	0	0	2	1	1	0	1	0	0
JDI_SX_9920_01	0	1	0	0	0	1	0	0	0	1	0	0	1	2	1	0	1	1	0	0	1	0	2	0	0	0	0	2	2	1	2	0	0	0	0	0	0	0	0	2	1	1	1	0	0	0	0	2	1
JDI_SX_9920_02	0	1	0	1	0	0	0	0	0	1	0	0	2	2	1	0	0	1	0	1	1	0	1	2	0	0	0	2	1	0	1	0	0	0	0	0	1	0	1	1	1	2	1	0	0	0	0	1	1
JDI_SX_9920_03	1	0	0	1	0	1	0	0	0	1	0	0	1	1	2	0	0	1	0	0	1	0	2	2	0	0	1	2	1	0	0	0	0	0	0	0	2	0	1	1	1	2	0	0	0	0	0	2	1
JDI_SX_9920_04	0	0	0	0	0	1	0	0	0	1	0	0	1	2	2	0	0	1	0	1	1	0	1	0	0	0	1	1	1	1	2	0	0	0	0	0	1	0	0	2	1	1	2	0	0	0	0	2	1
JDI_SX_9920_05	1	1	0	1	0	1	0	0	0	1	0	0	1	1	1	0	1	1	0	0	1	0	1	0	0	0	0	2	1	0	0	0	0	0	0	0	1	0	1	2	1	1	0	0	0	0	0	0	1
JDI_SX_9920_06	0	1	0	0	0	0	0	0	0	1	0	0	1	2	1	0	1	1	0	1	1	0	1	0	0	0	1	2	2	1	2	0	0	0	0	0	0	0	1	2	1	1	0	0	0	0	0	0	1
JDI_SX_9920_07	0	0	0	1	0	1	0	0	0	1	0	0	1	1	2	0	0	0	0	0	1	0	1	2	0	0	0	2	1	1	1	0	0	0	0	0	0	1	0	1	1	2	1	0	0	0	0	1	1
KCLBG_50411_01	2	1	0	1	1	0	0	0	0	1	1	1	1	1	2	0	1	1	1	0	0	0	2	1	0	0	1	0	1	0	1	1	1	0	0	0	0	0	1	1	1	0	1	2	1	0	0	2	1
KCLBG_51510_01	1	1	1	0	0	1	0	1	0	1	0	1	0	1	1	2	0	0	1	1	0	0	2	0	1	0	0	1	0	2	1	1	1	0	0	0	0	0	1	0	1	1	2	0	0	0	1	1	2
KCLBG_51710_01	1	0	0	2	0	1	0	0	0	1	1	1	1	0	2	1	0	1	0	1	1	0	1	1	0	1	0	0	1	0	1	1	0	0	0	1	2	0	1	1	0	0	1	1	1	0	0	2	1
KCLBG_53910_01	1	0	1	0	1	2	1	0	0	0	0	0	1	1	1	1	1	0	0	2	0	0	0	0	0	0	0	1	0	1	0	1	0	0	1	0	0	0	0	0	0	1	1	2	0	1	1	0	1
KCLBG_54211_01	1	0	0	0	0	2	1	0	0	1	0	0	0	1	0	0	0	1	1	1	2	0	1	1	0	0	0	2	2	0	0	0	1	0	0	0	1	0	0	1	1	2	1	0	1	0	1	1	0
KCLBG_54212_01	0	1	1	1	1	1	0	0	0	0	0	0	0	0	1	0	0	0	1	0	0	0	1	2	0	0	0	1	0	0	2	0	1	0	0	0	1	1	0	2	1	1	2	1	0	0	1	1	0
KCLBG_54410_01	1	0	1	0	1	0	0	1	0	0	0	0	1	1	0	0	0	0	0	1	0	0	1	2	0	1	1	0	1	1	0	1	2	0	0	0	0	2	0	1	1	0	2	1	2	1	2	1	1
KCLBG_55411_01	0	0	1	1	0	0	0	0	0	0	1	0	0	0	1	0	0	1	1	1	0	0	0	1	0	0	0	2	1	0	1	0	1	1	0	0	0	0	1	0	2	1	1	1	1	0	1	2	1
KCLBG_55412_01	0	1	0	1	0	0	0	0	0	1	1	0	0	1	2	0	1	1	0	1	1	0	1	1	0	0	0	1	1	0	1	0	0	0	0	0	0	0	0	1	2	2	0	1	1	0	1	2	0
KCLBG_56213_01	1	1	1	2	0	1	1	0	0	0	0	1	1	1	0	1	0	0	1	1	1	0	1	1	0	0	2	0	0	1	0	1	0	0	0	1	0	0	0	0	1	0	0	2	0	0	0	1	0
KCLBG_56410_03	0	0	0	1	0	0	0	0	0	0	1	0	1	0	1	0	0	1	1	1	0	0	0	1	0	0	1	1	1	0	0	1	1	0	1	0	0	2	1	0	1	0	2	0	1	1	2	0	0
KCLBG_56710_01	2	1	1	1	0	1	0	1	0	0	1	0	1	0	0	0	0	0	0	0	0	1	0	1	0	2	0	0	1	2	0	1	2	0	0	2	0	1	0	1	1	1	1	2	1	1	2	1	0
KCLBG_56711_01	0	1	1	0	0	1	0	0	0	0	1	1	0	1	0	0	0	0	1	0	0	0	2	1	0	1	1	1	1	1	0	1	1	1	0	0	2	0	0	0	1	1	1	0	0	1	1	2	0
KCLBG_58111_03	0	1	0	1	1	0	0	0	0	0	0	1	2	1	2	0	0	1	0	2	0	0	2	1	0	1	0	1	1	1	2	0	1	0	0	0	0	1	0	1	0	0	2	1	1	0	1	1	0
KCLBG_58112_03	0	1	0	0	1	0	1	0	0	0	0	1	2	2	2	0	0	0	0	2	1	0	2	0	0	1	1	2	2	1	1	0	1	0	0	0	0	0	0	1	0	0	1	1	1	0	1	1	0
KCLBG_58511_01	0	0	0	0	0	0	0	1	0	0	0	2	0	2	1	0	0	0	0	1	0	0	2	0	0	1	1	1	0	1	0	1	1	0	1	0	1	2	0	1	0	1	1	1	1	0	1	1	0
KCLBG_58512_01	0	0	0	1	0	0	0	1	0	1	0	1	0	0	2	0	0	0	1	2	0	0	2	0	0	1	1	1	0	1	0	0	1	0	0	0	1	2	0	1	0	1	2	1	1	1	0	2	2
KCLBG_59510_01	0	1	0	0	1	1	2	1	0	1	0	0	1	0	1	0	1	0	0	2	0	1	1	2	0	1	1	1	2	1	1	1	1	1	0	0	1	1	1	0	0	1	1	0	0	0	1	0	0
KCLBG_60510_03	1	0	0	1	0	1	1	0	0	0	0	0	1	1	0	0	1	0	2	1	1	0	0	1	1	0	0	1	1	2	2	0	1	1	0	0	1	2	0	1	1	0	1	1	0	0	1	2	0
KCLBG_62410_03	0	0	0	1	0	0	0	1	0	0	0	0	1	1	2	1	0	0	1	1	1	0	1	1	0	1	0	2	2	1	2	0	1	0	0	1	0	0	0	0	0	1	0	0	1	0	0	0	1
KCLBG_62511_03	0	0	0	0	0	1	1	0	0	0	0	1	0	0	1	0	0	1	1	0	0	1	0	1	1	1	1	1	1	1	0	1	0	0	1	0	0	2	1	0	1	2	0	2	2	1	1	1	0
KCLBG_62512_03	0	0	0	0	0	1	1	1	0	0	0	1	1	0	2	0	0	1	1	0	0	0	0	1	1	0	2	1	1	1	0	0	0	0	1	0	0	1	1	2	1	1	0	2	0	1	2	1	0
KCLBG_63111_03	0	0	0	1	0	1	1	0	0	1	0	0	2	0	0	0	1	0	0	2	1	0	0	1	0	0	0	1	1	0	2	1	0	0	0	0	0	0	0	1	0	1	1	0	0	2	0	0	0
KCLBG_63310_03	0	0	0	1	0	2	0	0	0	0	1	0	0	0	1	1	2	2	1	0	1	0	0	1	1	1	1	2	2	2	2	1	0	0	0	0	1	0	1	1	1	1	1	1	0	0	1	0	0
KCLBG_64211_01	0	0	1	0	0	1	1	1	0	0	0	0	0	2	1	0	0	1	1	2	1	1	0	1	0	1	1	0	0	1	2	1	0	0	0	0	1	0	0	0	0	1	1	0	0	0	1	2	0
KCLBG_64212_01	0	0	1	0	0	1	0	0	1	0	0	0	0	2	0	1	0	1	0	2	0	1	1	1	0	1	0	0	0	1	1	1	1	0	0	0	1	0	1	0	0	1	0	1	0	0	1	0	2
KCLBG_64311_03	1	0	0	1	1	2	0	0	0	1	0	1	1	1	1	0	1	1	1	1	0	0	2	0	0	0	2	1	0	1	1	1	0	0	1	1	0	2	0	0	0	1	2	0	1	2	1	1	0
KCLBG_64312_03	2	0	0	0	1	2	0	0	0	1	0	1	1	0	1	0	1	1	1	0	1	0	2	0	0	1	1	1	1	1	1	1	0	0	1	0	0	1	0	0	0	1	1	0	1	1	1	1	1
KCLBG_66310_01	0	1	0	1	0	1	0	1	0	0	0	1	2	0	1	1	1	0	1	2	1	1	1	0	0	0	2	0	1	0	0	1	0	0	0	0	0	1	0	2	1	1	0	1	0	0	1	1	0
KCLBG_67111_01	0	1	1	0	2	2	0	1	0	0	1	1	1	0	0	0	2	1	0	0	1	1	1	1	0	1	0	0	1	2	2	1	1	0	2	2	1	1	0	0	1	2	0	1	1	1	1	1	0
KCLBG_67113_03	0	1	1	0	2	2	0	1	0	0	1	1	1	1	0	0	2	0	0	0	0	0	2	2	0	1	1	2	1	2	1	1	0	0	1	1	1	0	0	1	1	1	0	1	2	1	1	1	0
KCLBG_67210_02	0	1	1	0	0	0	0	0	0	0	1	1	0	2	1	0	1	1	0	1	0	0	0	0	0	1	2	1	2	1	0	0	1	1	0	0	2	0	0	0	0	1	0	0	0	2	2	0	0
KCLBG_68010_03	0	1	1	0	0	2	0	0	1	0	0	0	0	1	1	0	0	1	0	2	0	1	0	1	0	1	1	0	1	1	2	2	0	0	0	0	0	0	1	0	0	1	2	0	2	0	1	2	2
KCLBG_68410_03	1	0	0	1	1	1	0	0	0	0	0	0	2	1	2	1	1	0	1	1	2	0	0	0	1	1	0	1	0	1	2	1	1	0	0	0	0	1	0	1	0	1	1	1	0	0	2	0	2
KCLBG_68810_03	0	1	0	1	1	0	0	0	0	0	1	0	1	1	0	0	0	1	0	1	1	0	1	1	0	0	0	2	2	1	1	1	1	0	0	0	1	1	1	0	2	2	2	0	1	1	2	1	0
KCLBG_69210_03	0	0	0	1	0	1	0	0	0	0	0	0	1	0	0	0	1	1	2	1	0	0	0	0	0	1	1	1	1	1	0	2	1	1	1	1	0	1	1	1	1	1	0	0	0	1	0	1	0
KCLBG_69211_03	0	1	0	1	0	2	0	0	0	0	0	0	2	1	0	0	1	1	2	0	0	0	0	1	0	0	1	1	1	0	0	1	1	0	1	0	0	1	2	2	0	1	0	1	0	1	1	1	1
KCLBG_69610_03	0	0	0	0	1	1	0	0	1	0	1	0	1	1	1	2	1	1	1	0	1	0	2	0	0	0	1	2	1	1	1	0	0	0	0	1	2	0	1	1	1	2	0	2	0	0	2	1	0
KCLBG_69710_02	0	1	0	0	1	1	0	0	0	0	0	1	1	0	1	0	1	0	0	1	0	0	0	1	0	0	1	1	1	1	0	1	1	0	1	0	1	0	1	2	1	1	0	0	0	2	1	1	0
KCLBG_69810_01	2	0	0	1	0	1	1	2	0	1	0	0	1	0	1	0	0	2	1	1	1	0	2	1	0	0	1	2	1	1	1	1	0	1	0	1	2	0	0	1	1	1	0	0	1	2	0	1	2
KCLBG_69811_01	1	1	0	0	0	2	1	0	1	1	0	0	0	0	1	0	1	2	1	1	0	0	1	1	0	0	1	1	1	1	2	1	0	1	1	1	1	0	0	0	1	1	0	1	1	0	0	1	1
KCLBG_70010_03	0	0	0	1	0	1	1	0	0	0	0	0	0	1	1	0	0	1	1	1	0	1	1	1	1	0	0	1	1	1	0	1	0	0	0	1	0	0	0	0	2	0	0	1	0	0	2	0	1
KCLBG_70310_01	2	1	0	0	1	1	0	1	0	0	0	0	0	0	2	0	0	1	1	2	0	0	1	2	0	0	1	1	0	1	2	1	1	0	0	1	0	1	0	0	1	1	0	2	1	1	0	2	1
KCLBG_70610_03	0	0	0	1	0	1	0	0	0	1	0	0	0	0	1	0	1	1	0	0	1	1	0	1	1	0	1	2	2	1	1	1	1	1	0	0	0	0	0	1	0	1	1	1	1	0	0	1	1
KCLBG_71010_01	0	1	2	1	0	1	0	0	0	0	1	2	1	1	1	1	1	0	1	2	0	0	1	2	0	0	2	1	1	0	0	0	1	0	0	0	1	1	1	1	0	1	1	0	1	0	1	2	0
KCLBG_71210_01	0	0	0	0	0	0	0	0	0	0	0	0	1	0	1	1	0	0	2	0	1	0	0	1	0	1	1	0	1	1	1	2	0	1	0	1	0	1	0	1	0	0	1	0	1	1	2	1	1
KCLBG_71410_01	0	1	1	2	1	1	0	0	0	0	0	1	0	1	0	0	0	0	0	1	2	1	0	0	0	0	1	2	1	1	1	0	0	1	1	0	2	0	0	1	1	1	1	1	1	1	2	1	0
KCLBG_71710_01	1	0	1	1	0	0	0	0	0	0	0	1	0	0	0	1	0	1	1	1	0	1	0	0	0	0	1	0	1	1	1	0	0	0	0	0	0	1	0	1	1	0	1	0	1	1	0	1	1
KCLBG_71711_03	1	0	1	1	1	0	0	0	0	0	0	1	2	0	1	0	0	2	2	1	0	1	0	0	0	0	0	1	1	1	1	0	0	0	0	0	0	1	0	1	0	1	1	1	1	0	0	1	1
KCLBG_72010_01	0	1	2	0	0	1	0	1	0	0	1	0	0	1	1	0	1	2	1	1	1	0	2	0	0	0	0	2	1	0	1	0	1	0	0	0	1	1	2	0	2	0	0	0	0	0	2	1	1
KCLBG_72210_03	0	0	0	1	0	1	0	0	0	0	0	0	1	0	0	0	0	0	0	2	1	0	1	1	1	0	0	0	0	1	0	0	1	1	0	0	0	2	0	1	0	0	1	1	1	1	0	0	0
KCLBG_72411_03	1	2	0	1	1	0	0	1	0	0	0	1	0	0	1	0	0	1	1	0	0	0	2	1	0	1	0	0	0	1	2	0	0	2	0	0	0	1	0	2	0	2	1	1	1	0	2	0	0
KCLBG_72413_03	0	0	0	2	1	1	0	0	0	1	0	1	1	1	1	0	1	0	0	0	1	0	1	1	0	0	1	0	2	1	2	0	0	1	0	0	0	1	1	1	0	1	0	1	0	0	1	1	0
KCLBG_72511_03	0	0	0	1	0	1	1	0	1	1	0	0	0	1	1	0	1	1	2	0	1	1	2	0	0	0	1	1	0	1	0	0	1	1	1	0	2	1	0	1	1	1	1	0	1	0	1	2	1
KCLBG_72513_03	0	0	1	1	0	0	1	0	1	1	0	0	1	1	2	0	1	1	1	0	1	1	1	0	0	0	1	0	0	1	0	1	1	1	0	0	2	0	0	2	1	1	1	0	1	0	1	2	2
KCLBG_72610_01	1	0	0	0	0	1	0	0	0	0	0	0	0	1	0	0	0	0	0	1	0	1	2	1	1	0	1	2	1	0	2	1	1	0	0	0	0	1	1	0	0	1	2	0	0	1	0	1	2
KCLBG_72810_01	0	0	0	0	0	0	0	0	0	1	1	0	0	1	1	1	0	0	1	1	0	0	1	0	0	1	1	1	1	1	2	0	1	1	0	1	2	1	1	1	0	0	1	1	2	1	1	0	0
KCLBG_72911_03	1	0	0	0	0	0	1	0	0	0	1	0	1	2	1	2	1	1	0	1	0	0	1	1	0	1	2	0	2	0	1	1	0	0	1	1	1	1	1	1	0	1	0	0	1	0	1	0	0
KCLBG_72913_01	0	0	0	1	0	0	1	1	0	1	0	0	1	2	1	1	0	2	0	1	1	0	1	1	0	1	2	1	1	1	1	1	1	0	1	1	1	0	0	0	1	1	1	0	1	0	0	0	0
KCLBG_73210_01	0	0	0	0	0	2	0	1	0	0	0	0	2	0	0	0	1	2	2	0	1	0	2	1	0	1	0	2	1	1	0	0	1	0	1	1	0	1	0	2	0	1	0	1	1	1	2	0	1
KCLBG_73310_01	1	0	0	0	0	0	0	0	0	1	0	0	1	0	0	0	1	2	0	2	0	0	1	1	0	0	1	1	2	2	1	2	0	0	0	0	0	0	0	2	1	0	0	2	1	0	1	1	1
KCLBG_73410_01	0	0	0	1	0	1	0	0	0	0	0	1	0	0	0	0	0	2	1	1	1	0	0	1	0	0	1	1	1	1	0	0	1	1	1	1	1	0	0	1	1	0	1	0	1	0	1	2	1
KCLBG_73610_02	0	0	1	0	0	1	0	0	0	0	1	1	1	1	1	1	0	0	1	2	1	1	0	1	0	1	0	0	2	2	1	1	0	1	1	0	0	1	0	1	0	0	0	0	0	0	1	1	0
KCLBG_73710_03	1	1	0	1	0	2	0	1	0	0	0	1	1	1	1	0	0	0	2	2	0	1	1	2	0	0	0	0	1	1	2	0	1	0	0	0	0	2	0	2	0	2	0	1	1	0	2	0	0
KCLBG_73810_01	0	0	0	0	0	1	0	0	0	0	0	1	0	0	1	1	0	1	1	1	1	0	1	0	0	1	0	1	1	1	0	1	0	0	0	1	0	2	0	1	0	2	0	0	0	0	2	1	0
KCLBG_73910_01	1	0	0	2	0	0	0	0	0	0	1	0	0	0	0	0	0	0	0	0	0	0	2	1	0	0	0	1	1	2	1	1	1	1	0	1	0	1	0	2	1	0	1	1	1	0	1	1	1
KCLBG_74010_02	0	1	1	1	0	0	0	0	0	0	0	1	1	2	1	0	0	0	1	1	0	0	2	0	0	0	2	1	2	2	0	1	1	0	0	1	0	1	1	2	0	0	0	1	0	0	1	2	0
KCLBG_74310_01	1	0	0	0	1	1	0	1	0	0	1	0	0	0	1	0	1	0	1	0	1	0	1	1	0	1	0	0	1	0	0	0	1	1	0	0	1	0	0	0	0	0	1	1	0	0	0	1	1
KCLBG_74510_01	0	0	1	1	0	2	0	0	0	0	1	1	0	1	0	1	0	0	0	1	1	0	2	1	0	1	2	1	1	1	2	1	0	0	0	2	0	0	0	1	1	2	1	1	1	1	1	0	1
KCLBG_74710_01	1	1	0	0	1	1	0	0	0	1	0	0	0	0	1	0	0	2	0	0	0	0	0	2	0	0	2	1	1	2	1	1	0	0	0	0	0	1	1	1	2	0	1	2	2	1	1	1	0
KCLBG_75111_01	1	1	0	0	0	1	0	0	0	0	0	0	1	1	1	0	1	1	0	1	0	0	0	2	0	0	2	2	1	2	0	1	0	0	0	0	1	2	0	1	0	1	0	1	1	0	2	2	0
KCLBG_75112_01	0	2	0	0	0	1	0	1	0	0	1	0	0	1	0	0	0	1	0	0	2	0	1	2	0	0	1	2	0	1	1	2	0	0	1	0	0	2	1	1	0	2	0	1	1	0	2	1	0
KCLBG_75510_01	0	0	0	0	0	1	1	1	0	0	1	1	0	0	1	0	1	1	1	1	1	0	2	0	0	0	0	2	1	1	0	1	0	1	0	1	1	1	0	2	0	0	0	0	1	1	1	1	2
KCLBG_75610_01	0	2	0	1	0	1	0	0	0	0	0	0	1	1	0	0	0	0	1	0	1	0	0	1	0	0	2	1	1	2	2	1	0	0	0	0	0	1	0	0	0	0	0	2	1	0	2	2	0
KCLBG_75710_01	0	0	0	0	0	2	0	0	0	0	0	0	1	0	0	0	0	2	1	1	1	0	1	0	0	0	0	1	0	1	1	0	1	0	0	0	0	2	0	1	0	2	0	1	0	0	1	2	0
KCLBG_75811_01	0	1	0	1	0	1	0	0	0	0	0	0	1	0	0	0	0	1	0	0	1	1	0	0	1	1	0	2	1	1	1	1	0	0	0	0	0	1	0	1	0	1	0	2	1	1	1	0	0
KCLBG_75812_01	0	1	0	1	1	2	1	0	1	0	0	0	0	0	1	0	0	1	1	1	0	2	1	1	0	0	0	2	0	1	1	0	1	0	0	0	0	2	0	2	0	1	0	2	1	1	0	2	1
KCLBG_76110_01	0	1	0	1	0	1	1	0	0	0	1	0	1	0	1	0	0	0	0	1	0	0	2	1	0	0	0	1	0	1	0	0	0	1	0	0	1	1	0	1	0	1	1	1	1	1	2	1	2
KCLBG_76210_03	1	1	0	2	1	1	0	0	0	0	0	0	2	1	0	1	0	1	1	1	2	0	1	2	0	0	0	2	1	1	1	0	1	0	0	1	0	1	1	0	2	2	0	2	1	1	1	0	2
KCLBG_76310_01	1	1	0	1	0	2	0	1	0	0	1	0	0	0	0	0	1	0	0	1	0	0	2	1	0	0	0	1	0	2	0	1	1	0	0	1	0	1	0	1	1	2	0	2	2	1	2	0	0
KCLBG_76512_03	0	1	1	0	0	2	0	1	0	0	0	1	0	0	1	0	0	1	1	1	1	0	2	1	0	0	2	0	1	1	1	0	0	0	0	0	0	2	0	0	1	0	0	0	0	1	0	1	0
KCLBG_76513_01	0	2	1	0	0	2	0	1	0	0	0	1	1	0	0	1	0	1	0	1	2	1	1	1	0	1	2	0	2	1	1	1	2	0	0	0	0	2	0	0	1	1	0	0	1	0	0	1	0
KCLBG_76810_02	1	1	0	0	1	1	0	2	0	0	0	0	1	0	0	1	0	1	1	0	0	0	0	2	0	0	2	2	0	1	0	1	1	0	0	0	0	2	1	1	1	0	0	2	0	0	1	1	0
KCLBG_77210_03	0	0	0	0	1	1	0	0	0	0	0	1	1	0	1	2	0	1	2	0	0	0	2	1	0	1	1	2	1	1	2	1	1	0	0	0	0	0	0	0	1	1	2	1	0	0	1	1	0
KCLBG_77310_01	1	0	1	1	1	1	0	0	0	0	0	1	2	0	1	0	1	1	0	1	0	1	1	0	0	0	1	1	0	1	1	0	1	0	0	0	0	1	0	1	0	1	1	2	0	0	1	1	0
KCLBG_77410_03	0	0	1	1	0	1	0	0	0	0	0	1	1	0	1	0	1	1	0	1	1	0	0	1	0	0	1	1	1	1	1	0	0	0	0	0	0	1	0	1	2	1	0	0	1	1	1	1	2
KCLBG_77810_03	0	0	2	1	0	0	0	0	0	0	0	2	1	0	1	0	2	1	1	0	0	0	1	2	0	0	0	1	1	1	1	1	0	0	1	0	1	0	0	2	1	2	0	1	1	0	0	2	0
KCLBG_79110_03	0	1	2	1	0	0	1	2	0	1	0	1	2	0	2	0	1	0	1	1	1	0	1	1	1	1	1	0	2	1	1	0	2	0	0	1	0	1	1	1	0	1	2	1	0	0	1	1	0
KCLBG_79210_02	0	0	0	0	0	1	1	1	0	0	0	0	1	0	0	0	0	2	1	1	0	0	2	1	0	0	0	1	0	1	1	0	0	1	0	2	0	1	0	1	1	0	0	0	2	0	1	1	0
KCLBG_80510_03	0	0	1	2	0	1	0	0	0	0	0	1	0	1	1	0	2	0	0	1	0	0	1	2	0	0	1	0	1	1	2	0	2	0	1	2	2	1	0	1	1	1	2	1	1	1	1	1	1
KCLBG_80910_02	0	1	0	2	0	1	0	1	2	0	1	0	0	1	1	0	2	1	1	0	0	0	0	1	0	0	1	1	0	1	1	0	0	1	0	0	0	0	1	1	0	1	1	2	0	0	1	0	0
KCLBG_81010_02	0	0	0	0	0	0	1	2	0	1	0	1	0	2	1	0	0	2	1	1	0	0	0	1	0	0	0	2	1	2	0	0	0	0	0	0	0	0	0	0	1	0	0	2	0	0	1	1	1
KCLBG_81110_02	0	0	0	1	0	1	1	0	0	0	0	0	0	1	0	1	0	1	0	2	1	0	1	1	0	1	1	1	0	1	2	1	0	0	0	1	0	0	0	0	1	2	1	2	1	0	0	0	0
KCLBG_81310_02	1	1	0	0	0	1	0	0	0	0	0	1	1	2	1	0	0	0	0	2	0	0	0	0	0	0	1	1	1	1	0	0	0	1	1	0	0	0	0	0	2	2	1	0	0	0	0	0	0
KCLBG_81710_02	0	0	0	1	0	1	0	0	0	0	0	1	1	1	0	0	0	2	2	1	1	0	1	1	0	0	0	2	0	0	0	1	0	0	0	1	0	1	0	1	0	0	1	0	0	0	1	0	0
KCLBG_82310_02	0	0	0	0	0	1	1	0	0	0	0	0	1	0	1	0	1	2	0	1	0	0	1	0	0	0	1	1	1	2	0	0	0	0	0	0	1	0	0	0	1	0	0	1	0	0	1	1	2
KCLBG_82410_01	1	1	0	1	0	1	2	0	0	1	0	1	0	1	1	0	1	1	1	0	1	1	1	1	0	1	0	2	2	1	1	0	0	0	0	0	1	2	0	1	0	0	1	1	0	0	0	1	0
KCLBG_82910_01	0	1	1	1	0	2	0	0	0	1	0	1	0	1	2	0	0	2	1	2	1	2	1	0	0	1	1	0	2	1	1	0	1	0	1	0	2	0	0	2	1	0	0	0	1	1	2	1	0
KCLBG_83510_01	0	0	0	1	1	2	0	2	0	0	1	0	0	0	1	0	2	1	1	1	1	0	0	2	0	1	2	1	1	0	1	1	1	0	0	0	0	0	0	0	1	0	2	0	0	0	0	0	0
KCLBG_83810_02	0	0	0	2	0	0	0	0	0	0	0	1	1	0	1	0	0	0	0	1	1	0	1	1	0	1	1	1	1	1	2	2	1	1	1	0	0	0	0	0	2	0	1	0	1	1	1	0	0
KCLBG_84212_03	0	0	1	0	0	2	0	0	2	0	0	0	0	2	0	0	0	2	1	2	0	0	0	0	0	0	1	0	1	0	1	0	1	0	0	0	0	2	0	1	1	2	0	0	0	0	1	1	1
KCLBG_84213_01	0	0	0	0	0	1	0	0	0	0	0	0	0	2	0	0	1	1	0	2	0	0	0	0	0	0	0	0	1	0	0	0	0	0	0	0	0	1	0	0	2	2	0	0	0	0	0	1	0
KCLBG_84710_01	0	0	0	1	0	2	0	0	0	1	0	1	1	1	1	0	0	0	2	1	2	0	1	1	0	2	0	0	0	0	0	1	0	0	0	1	1	1	0	1	1	0	1	1	0	0	1	1	0
KCLBG_85010_01	0	0	0	0	0	0	0	0	0	1	0	0	2	1	0	1	0	0	0	1	0	0	1	0	0	0	1	0	1	1	2	0	1	0	0	0	1	1	1	1	1	0	2	0	0	0	1	1	1
KCLBG_85110_02	2	1	0	0	1	1	0	0	0	1	0	0	2	2	1	0	1	0	0	0	1	0	0	1	0	1	1	2	1	1	2	1	1	0	0	0	0	1	1	1	2	1	1	0	0	0	0	1	2
KCLBG_85311_01	0	0	1	0	0	0	0	1	0	0	1	1	1	1	0	1	2	1	1	0	0	0	2	2	0	0	0	1	2	0	1	0	0	0	0	0	0	0	0	1	0	1	0	1	1	0	1	1	0
KCLBG_85312_01	1	0	2	2	0	1	0	1	0	1	1	0	1	0	0	1	0	1	1	0	0	1	1	2	0	1	0	0	1	1	0	1	0	0	0	1	0	1	0	1	0	1	0	1	0	0	1	1	1
KCLBG_85410_02	1	0	0	0	0	1	0	0	0	0	0	1	0	1	2	0	2	2	1	1	0	1	2	1	0	0	0	2	0	2	1	1	1	0	0	0	0	0	1	2	1	0	1	1	1	2	0	1	1
KCLBG_85510_02	0	0	0	1	1	1	0	1	0	1	1	0	0	0	1	1	1	1	1	2	1	0	1	2	0	0	1	1	1	2	2	2	1	0	0	0	0	2	0	0	0	2	1	0	0	2	2	0	1
KCLBG_85811_03	1	0	1	2	0	1	0	1	0	0	1	1	0	0	0	2	2	1	0	0	1	1	1	1	0	1	0	0	1	1	0	1	0	0	0	0	0	1	1	1	0	0	0	2	1	0	1	1	0
KCLBG_85910_02	1	0	0	0	0	0	0	0	0	0	0	1	1	0	1	0	0	0	1	1	1	1	1	1	0	0	1	0	2	1	1	1	0	0	0	1	0	2	0	0	0	0	0	1	0	0	1	1	1
KCLBG_86211_01	0	0	0	1	0	2	0	0	0	0	0	2	0	1	1	1	0	0	2	0	0	0	0	1	0	0	1	1	0	0	2	0	0	0	1	0	0	1	1	2	0	0	1	0	0	0	2	2	0
KCLBG_86213_01	0	0	0	0	0	1	0	0	0	0	0	1	0	1	2	1	1	0	2	0	0	0	0	1	0	0	1	1	0	0	2	0	0	0	0	1	0	1	0	2	0	0	1	0	0	1	2	2	1
KCLBG_86410_01	0	1	0	1	0	2	0	0	0	1	1	0	1	0	2	0	0	0	1	1	1	0	1	1	0	0	1	2	0	0	1	0	1	1	1	0	0	0	0	1	0	1	1	1	1	0	1	2	1
KCLBG_86811_03	1	0	0	0	1	1	0	0	0	0	1	0	2	0	1	1	1	1	1	0	1	1	0	1	0	0	1	0	2	1	1	0	1	0	0	0	0	2	0	0	0	2	0	0	0	0	0	2	0
KCLBG_86812_01	1	1	0	0	0	1	0	1	1	0	0	0	2	0	1	1	0	1	1	0	1	1	0	2	0	1	0	2	2	1	2	1	1	0	1	0	0	2	0	0	1	1	0	0	0	0	1	1	1
KCLBG_87011_03	0	1	0	1	2	2	0	0	0	0	0	1	2	0	1	1	1	0	1	1	1	0	1	0	0	0	0	1	2	0	1	0	1	1	1	0	1	1	0	0	0	1	1	2	1	0	2	1	0
KCLBG_87013_01	0	2	1	0	1	2	0	0	0	0	0	2	1	0	0	1	0	1	1	1	0	0	0	1	0	0	0	0	2	1	0	0	1	0	0	0	1	1	0	0	0	1	1	2	0	0	2	1	0
KCLBG_87210_03	0	1	0	0	0	1	1	0	0	0	0	0	1	1	1	1	1	0	1	0	1	1	1	1	0	1	1	1	1	0	1	1	0	2	0	0	1	1	1	1	0	2	1	1	1	0	1	0	1
KCLBG_87310_02	1	0	0	2	0	1	0	0	0	1	1	0	0	1	1	0	0	0	0	1	0	0	1	1	0	1	0	0	0	1	1	0	1	1	0	1	0	2	0	0	0	1	0	0	0	0	1	2	1
KCLBG_87411_03	0	0	1	2	0	1	1	0	0	0	0	1	1	0	1	0	1	1	0	2	0	0	0	0	0	0	0	2	1	2	2	0	0	1	0	0	0	0	0	1	1	0	0	0	0	0	1	1	1
KCLBG_87412_01	0	0	1	1	0	1	1	0	0	1	0	1	1	0	2	0	1	0	0	1	0	0	0	1	0	0	0	2	1	0	2	1	0	1	0	0	1	0	0	1	1	0	0	1	0	0	0	1	1
KCLBG_87810_02	0	0	1	1	1	2	0	0	0	0	0	0	1	0	1	0	1	0	1	1	2	0	0	1	0	1	1	1	2	1	0	0	1	0	0	0	0	1	0	0	0	0	1	1	1	0	0	1	1
KCLBG_88410_01	1	0	0	0	0	0	0	0	0	1	0	0	0	1	2	1	0	1	0	0	1	0	1	0	0	2	0	1	1	2	0	0	0	1	0	2	0	1	1	1	1	2	0	1	0	1	1	2	0
KCLBG_88510_03	1	0	0	0	0	1	0	0	0	0	0	0	0	0	0	0	1	1	0	1	0	0	1	1	0	1	1	0	0	0	1	0	1	1	0	0	1	2	0	1	1	1	2	2	0	1	1	1	1
KCLBG_89010_03	0	1	0	2	0	1	1	1	0	0	1	2	1	1	0	0	1	1	0	1	1	0	0	0	0	0	1	1	1	1	0	2	0	0	1	0	0	1	0	1	1	1	0	0	1	2	1	1	0
KCLBG_89110_03	0	1	0	0	0	1	0	0	1	0	0	0	1	1	0	1	0	1	1	2	2	0	1	1	0	0	0	1	1	0	1	0	0	0	1	0	0	1	0	0	2	1	0	1	1	1	1	2	2
KCLBG_89510_02	1	0	1	0	0	1	0	0	0	0	0	0	0	1	0	1	1	1	0	1	1	1	1	1	0	0	0	1	0	1	0	0	1	1	0	0	1	1	1	0	0	0	1	1	0	1	1	1	1
KCLBG_89511_02	1	0	1	0	0	1	1	0	0	0	0	1	0	0	1	0	1	0	0	2	0	0	1	0	0	1	1	0	1	1	0	0	0	1	0	0	1	2	0	0	0	0	1	2	0	1	1	0	1
KCLBG_90210_03	2	1	1	0	0	1	0	0	0	0	1	1	0	2	2	1	0	0	1	1	0	0	1	1	0	2	0	1	1	1	0	0	1	0	0	0	1	1	0	2	2	0	1	2	2	2	1	1	0
KCLBG_90510_02	0	0	0	1	0	2	0	0	0	1	0	1	1	0	0	0	0	0	0	1	0	0	0	1	0	1	0	1	2	1	1	0	0	0	0	0	0	1	0	2	0	2	0	1	1	0	2	1	1
KCLBG_91210_02	0	0	0	1	0	0	0	0	0	0	0	0	0	0	2	1	0	1	0	1	1	1	2	1	0	1	0	0	0	0	1	2	2	1	0	0	2	1	0	0	1	1	1	1	0	2	2	2	0
KCLBG_91310_03	2	1	0	0	0	2	0	1	0	0	1	0	0	0	1	0	1	0	0	1	1	0	1	2	0	1	0	0	0	1	1	1	1	1	0	1	1	0	0	1	1	1	0	0	1	0	0	2	1
KCLBG_91410_01	1	0	1	0	0	2	0	0	0	0	2	0	1	1	2	0	0	0	0	2	0	1	1	2	1	0	1	1	1	0	0	1	1	1	0	0	1	1	0	1	1	0	2	1	0	0	0	1	0
KCLBG_91510_01	0	1	0	0	0	2	0	1	1	0	0	1	0	1	1	0	0	0	0	1	1	0	1	1	0	0	0	2	0	1	1	2	0	2	0	0	1	2	1	2	1	1	0	1	0	0	1	0	1
KCLBG_92010_03	0	0	0	2	0	1	0	1	0	1	0	0	1	0	0	1	1	0	1	1	2	1	1	2	0	0	0	1	1	2	1	0	1	0	0	0	1	1	0	1	2	0	0	0	0	0	1	0	0
KCLBG_92310_03	0	0	0	0	0	2	0	0	1	0	0	0	1	1	1	0	0	0	1	1	0	1	0	1	0	0	0	0	0	1	0	1	0	1	0	0	0	1	0	0	1	1	0	1	0	1	1	1	1
KCLBG_92610_02	1	0	1	0	0	1	0	0	0	0	2	0	1	1	1	1	0	0	1	0	0	0	1	1	1	0	1	0	2	0	2	2	0	0	0	0	1	0	0	1	0	0	2	2	0	0	1	1	0
KCLBG_92710_02	0	0	2	0	0	0	0	1	2	1	1	0	1	2	2	0	1	0	0	0	1	0	1	1	0	0	1	1	2	1	2	1	1	0	0	0	1	1	0	1	1	1	1	2	0	1	2	1	0
KCLBG_93010_02	1	1	0	0	0	1	0	0	0	0	0	0	1	0	1	0	1	0	0	0	0	0	0	0	0	1	2	0	1	1	0	1	1	1	0	0	0	2	0	0	0	0	1	2	0	0	2	1	1
KCLBG_93510_03	1	0	0	0	0	2	0	1	0	1	0	1	1	0	1	1	1	0	1	1	1	0	0	1	0	0	2	1	1	2	1	0	0	0	0	0	0	0	0	0	1	2	0	2	1	0	2	1	1
KCLBG_93810_03	0	0	1	0	1	2	0	0	0	0	1	1	2	1	1	0	0	1	1	1	0	0	1	1	0	2	0	1	2	0	2	2	0	0	0	0	1	2	0	1	0	1	1	1	0	1	2	1	0
KCLBG_93910_03	0	0	1	0	0	0	0	1	0	0	0	0	2	0	0	0	1	1	1	1	0	0	0	2	0	0	1	2	0	1	1	0	1	0	0	1	0	1	0	0	1	1	0	1	0	1	0	1	1
KCLBG_94010_01	1	1	1	0	1	1	0	0	0	0	1	1	2	1	1	0	0	0	0	1	1	1	1	0	0	1	0	1	1	1	2	0	1	0	0	0	2	1	1	1	1	0	1	0	1	0	2	0	0
KCLBG_94210_03	0	0	2	0	0	2	0	0	0	0	1	0	1	1	1	0	1	0	0	1	0	0	1	1	0	0	1	1	1	1	1	1	0	0	0	0	1	1	1	2	0	1	0	0	0	0	1	2	0
KCLBG_94510_02	0	0	1	1	0	2	0	0	0	0	1	0	2	0	1	0	0	1	0	0	0	0	0	0	0	0	0	2	1	0	1	1	0	0	1	0	0	0	0	0	0	2	0	1	0	0	1	2	1
KCLBG_94610_03	1	1	0	1	0	0	1	0	0	0	0	0	0	1	0	0	1	2	1	1	0	0	1	0	0	0	2	1	0	0	1	1	1	0	0	0	0	1	0	2	1	1	1	0	0	1	1	0	1
KCLBG_95110_01	0	0	0	1	0	1	1	1	1	1	1	1	1	2	1	0	1	0	0	1	2	0	1	2	0	0	2	0	1	1	1	2	1	0	2	1	0	1	1	0	0	1	0	1	2	0	0	0	1
KCLBG_95710_03	1	0	0	1	0	1	0	0	0	0	0	0	0	0	0	1	0	1	0	1	0	0	0	2	0	1	1	1	1	1	1	0	1	0	0	1	0	1	1	1	1	1	1	1	0	1	1	2	0
KCLBG_96410_01	0	0	0	1	0	0	0	0	0	1	0	0	0	2	2	0	0	1	0	1	0	0	2	1	0	0	1	0	1	0	0	0	1	1	0	2	1	2	0	1	0	2	1	1	1	1	1	2	0
KCLBG_97410_01	0	1	0	0	0	2	0	0	0	2	0	0	1	1	1	0	0	0	0	1	1	0	1	0	0	0	0	1	0	2	0	1	0	1	0	0	0	1	0	0	0	0	0	1	1	1	2	2	1
KCLBG_98110_03	1	2	0	1	0	2	0	0	0	1	0	0	0	2	2	1	0	1	0	1	1	0	0	1	0	0	0	0	1	2	0	1	2	0	0	0	0	1	0	2	0	0	0	1	1	0	1	2	1
KCLBG_98511_01	0	0	0	1	0	1	0	0	0	0	0	0	1	1	1	0	0	2	2	2	0	0	0	1	0	0	0	1	2	0	2	1	1	0	0	0	1	2	1	1	1	0	1	1	1	1	2	2	1
KCLBG_98910_03	1	0	1	0	0	1	0	1	0	0	0	1	1	1	1	1	0	1	0	0	0	0	0	1	0	1	0	0	1	2	1	0	0	0	0	0	1	1	0	1	0	0	0	0	1	0	0	1	2
KCLBG_99010_01	0	0	0	0	0	2	0	0	0	0	1	0	0	0	2	0	0	1	0	2	1	0	1	1	0	1	0	0	1	0	1	1	0	1	1	1	0	1	1	0	1	1	1	1	0	0	1	1	0
KCLBG_99510_01	0	1	1	2	0	2	0	0	0	0	0	0	1	0	1	1	1	2	0	1	0	0	1	1	0	0	1	1	1	0	1	0	1	1	0	1	0	0	0	2	0	2	1	0	0	0	0	2	1
KCLBG_99610_01	1	1	1	1	0	2	1	0	0	0	0	0	0	0	1	1	1	1	1	2	0	0	1	2	0	0	2	1	1	0	2	1	2	0	0	1	0	1	0	2	0	2	2	1	0	1	0	1	1
KCLBGJDI_675010_01	0	0	1	0	1	1	0	0	1	0	0	0	2	0	1	0	0	0	1	0	1	0	0	1	1	0	0	1	2	2	0	2	0	1	0	0	2	0	0	0	2	1	1	1	0	0	2	0	1
KCLBGJDI_812310_01	2	0	1	0	1	1	0	0	0	1	0	0	0	0	2	0	1	1	1	2	0	0	1	0	0	0	1	0	2	2	1	1	0	0	0	0	1	2	0	1	1	1	1	1	1	0	1	2	1
KCLBGJDI_822012_01	0	0	0	1	0	0	0	0	0	1	0	0	1	1	2	0	0	0	0	0	0	0	0	0	0	0	0	1	0	2	1	1	0	0	1	0	1	0	0	0	1	2	1	1	0	1	2	1	1
KCLBGJDI_836011_01	1	0	1	0	0	0	0	0	0	0	1	0	0	1	0	1	0	2	1	0	0	0	0	0	0	1	1	1	0	0	2	1	0	0	1	1	1	0	0	0	1	1	0	0	1	0	1	0	0
KCLBGJDI_836012_01	0	0	1	0	0	0	1	0	0	1	0	1	1	1	0	1	0	1	1	0	2	0	0	0	0	1	1	1	1	0	1	1	1	0	1	2	0	1	0	0	1	0	0	0	1	0	0	0	0
KCLBGJDI_838010_01	1	1	0	1	0	2	0	1	0	0	0	1	2	1	0	0	1	0	1	1	0	1	2	1	0	0	0	1	1	0	0	0	1	1	0	0	0	0	0	2	1	0	1	2	0	0	2	0	1
KCLBGJDI_839011_01	0	1	0	1	1	0	0	0	0	0	0	0	1	1	1	1	0	0	0	1	2	0	0	1	0	0	0	1	1	2	0	0	0	0	0	0	0	0	0	0	1	1	0	0	1	1	1	1	0
KCLBGJDI_839012_01	0	0	0	0	0	1	1	1	0	2	0	0	1	1	1	2	0	0	1	0	1	0	0	1	0	2	1	1	1	1	2	0	0	0	1	1	1	2	0	1	0	1	0	0	1	0	1	1	0
KCLBGJDI_840011_01	0	0	0	0	0	1	0	1	0	0	2	0	0	0	2	2	0	1	1	1	1	0	1	2	0	1	1	2	1	1	2	1	2	0	0	1	0	1	0	0	0	2	0	1	0	1	2	1	0
KCLBGJDI_840012_01	0	0	0	0	0	1	0	1	0	1	2	0	0	0	2	1	0	1	0	1	1	0	1	2	0	0	1	1	1	0	1	2	1	0	0	0	0	2	0	0	0	1	2	1	0	1	2	1	1
KCLBGJDI_842011_01	1	0	1	1	1	1	0	0	0	0	0	0	1	1	1	0	0	1	1	0	0	0	1	0	0	0	1	2	2	0	1	1	0	0	0	0	1	1	0	0	0	0	0	1	1	0	0	1	0
KCLBGJDI_842012_01	1	1	0	1	0	1	0	1	0	0	0	1	1	1	0	0	0	1	1	0	1	1	0	0	0	0	1	2	2	1	1	1	0	0	0	0	1	0	0	1	0	0	0	1	1	0	0	0	1
KCLBGJDI_846010_01	0	0	0	2	1	0	0	0	0	0	0	1	0	1	1	0	1	1	0	2	1	0	1	1	0	0	2	1	1	0	1	0	1	0	0	1	0	1	0	1	0	0	1	2	1	0	0	0	1
KCLBGJDI_847011_01	1	1	0	0	0	0	0	1	0	0	0	0	0	0	0	0	0	1	1	1	0	1	1	2	0	1	1	1	1	0	1	0	1	0	0	0	1	1	0	2	1	1	0	1	1	0	1	1	1
KCLBGJDI_847012_01	0	0	0	0	0	0	0	2	0	0	0	0	0	2	1	0	0	1	0	2	0	1	0	0	0	0	1	1	1	1	0	0	0	0	0	0	1	0	0	2	0	0	0	2	0	0	1	2	0
KCLBGJDI_860011_01	0	1	1	2	0	2	0	0	1	0	1	0	1	0	1	0	1	1	1	0	1	0	1	1	0	0	1	2	1	2	1	1	0	1	0	0	1	1	1	1	0	0	1	2	0	0	1	0	0
KCLBGJDI_863011_01	0	0	1	0	0	0	0	0	0	0	1	0	0	0	1	0	0	1	1	2	1	0	0	1	0	0	0	2	1	0	1	1	1	0	0	0	1	0	0	0	0	1	0	1	1	0	1	1	0
KCLBGJDI_863012_01	0	0	1	0	0	0	0	0	0	1	1	0	0	0	0	0	0	1	1	1	1	0	0	2	0	0	1	2	1	0	2	1	0	0	0	0	1	0	0	1	0	1	1	1	1	0	1	0	0
KCLBGJDI_864012_01	0	1	0	1	0	1	0	1	0	1	0	1	1	0	0	0	0	2	1	0	0	0	1	1	0	0	1	1	1	1	1	0	2	0	0	0	0	0	0	1	0	0	1	1	1	0	2	0	1
KCLBGJDI_867011_01	2	0	0	0	0	0	1	1	0	0	0	0	2	1	1	1	0	2	1	1	1	0	1	0	0	1	1	1	0	0	2	0	1	0	0	1	0	1	0	2	0	1	0	1	1	0	2	0	0
KCLBGJDI_867012_01	1	0	0	0	0	0	0	1	0	1	0	0	1	2	1	1	0	0	1	1	0	1	1	1	0	1	1	1	1	0	2	0	1	1	1	1	0	1	0	2	0	1	0	1	1	0	1	0	0
KCLBGJDI_869012_01	0	0	1	0	0	1	1	0	0	0	0	0	1	2	1	0	0	1	1	1	0	0	0	0	0	0	1	2	1	1	1	2	0	0	0	0	1	1	0	2	1	0	1	1	1	0	1	0	0
KCLBGJDI_871011_01	0	0	1	0	0	0	1	1	0	0	0	0	1	2	1	0	0	2	1	1	0	0	0	1	0	0	0	2	0	1	0	1	0	0	0	0	2	0	0	2	0	0	0	1	0	0	0	1	0
KCLBGJDI_871012_01	0	0	1	0	0	1	1	0	0	0	0	0	1	1	1	0	0	2	1	0	0	0	0	1	0	0	0	1	2	1	0	0	0	0	0	0	1	0	0	1	0	0	0	1	0	0	2	2	0
KCLBGJDI_872012_01	0	0	0	0	0	0	1	1	0	1	0	1	0	1	2	0	0	0	0	1	0	0	0	0	0	0	0	2	1	1	0	1	0	2	0	0	1	1	0	2	1	0	1	1	1	0	1	2	0
KCLBGJDI_873010_01	0	0	0	0	0	0	1	0	0	0	0	1	0	1	2	0	1	1	0	1	0	0	1	1	0	0	0	0	1	1	1	0	1	0	0	0	1	2	0	2	0	0	1	1	1	1	0	1	1
KCLBGJDI_880011_01	1	1	1	0	0	0	0	0	0	0	0	0	0	1	1	2	1	0	1	2	0	0	2	0	0	0	1	1	0	0	2	2	0	0	0	1	0	1	0	0	2	0	1	1	1	1	1	2	1
KCLBGJDI_880012_01	1	1	1	1	0	1	0	0	0	0	0	1	0	0	2	1	1	0	0	2	0	0	1	1	0	0	1	0	0	1	1	2	0	1	0	1	0	1	0	0	2	0	1	1	0	0	0	2	1
KCLBGJDI_889310_01	0	1	0	1	1	0	0	0	0	0	0	0	1	1	1	1	0	0	0	1	2	0	0	1	0	0	0	1	1	2	0	0	0	0	0	0	0	0	0	0	1	1	0	0	1	1	1	1	0
KCLBGJDI_891011_01	0	0	1	1	0	2	0	0	0	0	0	0	1	1	2	0	0	1	0	1	1	1	1	1	0	0	0	0	1	0	2	1	1	2	0	0	2	1	0	0	2	1	0	1	0	0	1	2	1
KCLBGJDI_891012_01	0	0	0	1	0	0	0	0	0	0	0	0	1	1	2	0	0	0	0	1	2	0	1	2	0	0	1	0	1	1	2	1	1	0	0	0	0	1	0	0	1	1	1	0	0	0	0	1	0
KCLBGJDI_897011_01	1	0	0	1	0	1	0	0	0	0	0	0	2	1	2	0	0	1	0	1	1	0	0	1	0	0	0	1	0	1	1	1	2	1	0	0	1	1	1	0	2	0	0	0	0	0	0	1	1
KCLBGJDI_897012_01	1	0	0	1	0	0	0	0	0	0	0	0	2	0	1	0	1	1	0	1	1	0	1	1	0	1	0	0	0	1	2	2	2	0	0	0	0	1	1	0	1	0	0	0	0	0	1	1	0
KCLBGJDI_899011_01	1	0	1	0	0	1	0	0	0	0	0	0	0	1	2	0	1	1	0	0	0	1	1	1	0	1	1	0	1	1	2	1	1	1	0	0	1	0	1	0	2	0	0	0	0	1	0	0	0
KCLBGJDI_899012_01	1	0	1	0	1	0	0	0	0	0	0	0	1	1	2	0	1	0	0	0	2	2	0	1	0	1	1	0	0	2	2	1	1	0	0	0	0	0	1	0	2	1	0	1	0	0	0	1	1
KCLBGJDI_902010_01	0	0	0	0	0	1	0	0	1	0	0	0	0	1	0	0	0	2	0	1	1	1	0	1	0	0	0	1	0	0	1	2	2	0	0	0	0	1	1	2	1	1	1	2	1	0	1	0	1
KCLBGJDI_939010_01	1	0	0	1	0	0	0	1	0	1	1	0	0	2	1	0	0	0	1	2	2	0	2	2	0	2	0	1	0	0	1	2	1	0	0	0	0	0	1	0	0	0	1	1	0	0	0	1	0
KCLBGJDI_941012_01	0	1	0	1	0	1	0	1	0	0	0	0	0	1	0	0	0	1	1	2	0	1	0	0	0	0	0	1	1	1	1	1	0	0	0	0	0	0	0	1	0	1	1	1	1	0	0	0	1
KCLBGJDI_992012_01	1	1	0	0	0	1	0	0	0	1	0	0	1	1	2	0	0	0	0	1	1	0	1	1	0	0	1	2	1	0	1	0	0	0	0	0	1	1	1	2	1	2	2	0	0	0	0	1	1
KCLBGJDI_994011_01	0	0	1	0	0	0	0	0	0	0	0	0	1	2	2	0	1	2	0	2	1	0	2	0	0	0	1	1	2	1	1	0	0	0	0	0	1	1	0	2	1	1	2	0	0	0	1	1	0
KCLBGJDI_994012_01	0	1	1	0	0	0	0	0	0	0	0	0	1	1	2	0	1	0	0	0	1	0	1	1	0	0	1	2	1	0	1	0	0	0	0	0	2	1	0	0	1	2	0	0	1	0	1	1	0
KCLBGJDI_997010_01	0	1	0	2	1	0	0	1	0	1	0	0	1	0	1	1	1	1	0	0	0	0	0	2	0	0	1	2	1	1	0	1	1	1	0	0	1	1	1	1	1	2	0	0	0	0	1	1	1
[truncated: 4,099 more columns]
